# Supplementary material for: Microarray Analysis of the Effect of Streptococcus equi subsp. zooepidemicus M-Like Protein in Infecting Porcine Pulmonary Alveolar Macrophage
Source: PLoS One. 2012 May 2;7(5):e36452. doi: 10.1371/journal.pone.0036452 (PMC3342272; doi:10.1371/journal.pone.0036452)
Supplement: Table S1 — Differential gene expression profile of PAM cells after infection with S. zooepidemicus WD or KO. (XLS) [file pone.0036452.s001.xls]

## Sheet: DifGene
ProbeSetID	ACCESSION	SYMBOL	DESCRIPTION	P.Value	logFC	KOM1	KOM2	M1	M2	GI	GENE_ID
GI_194035008	XM_001925811.1	LOC100154771	similar to Ras-related protein Rab-27B (C25KG)	0.00262868	2.58641	113.361	67.1739	525.531	522.683	194035008	100154771
GI_229892831	NM_001160075.1	CLDN3	claudin 3	0.00599985	2.46568	37.6438	29.1316	249.312	134.215	229892831	431781
GI_194043453	XM_001927547.1	LOC100151859	similar to claudin 5 (transmembrane protein deleted in velocardiofacial syndrome)	0.0200798	2.32062	39.6081	25.45	244.072	103.064	194043453	100151859
GI_194037447	XM_001926452.1	LOC100152702	similar to olfactory receptor MOR114-8	0.00258109	2.21274	23.4321	28.712	145.028	99.6832	194037447	100152702
GI_194041922	XM_001925801.1	LOC100153420	hypothetical protein LOC100153420	0.00123008	2.12039	62.6684	65.618	242.272	320.899	194041922	100153420
GI_194040269	XM_001924305.1	LOC100155448	similar to dystonin	0.0183638	2.04917	40.1986	35.2986	233.736	103.984	194040269	100155448
GI_194038192	XM_001927435.1	LOC100157408	similar to intestinal cell (MAK-like) kinase	0.0247707	2.04311	78.0346	82.3586	521.445	209.344	194038192	100157408
GI_194040585	XM_001925412.1	LOC100156672	similar to Serine/threonine-protein kinase Nek5 (NimA-related protein kinase 5)	0.0287639	1.9319	39.7533	31.5669	210.023	86.987	194040585	100156672
GI_194035856	XM_001929061.1	LOC100152828	similar to G protein-activated inward rectifier potassium channel 3 (GIRK3) (Potassium channel, inwardly rectifying subfamily J member 9) (Inwardly rectifier K(+) channel Kir3.3)	0.000593249	1.89946	32.4889	35.5747	122.479	131.341	194035856	100152828
GI_221013717	FD629678	n/a	Transcribed locus	0.00448981	1.89226	23.0477	29.6386	115.926	81.2	221013717	n/a
GI_194039203	XM_001925690.1	RYR3	ryanodine receptor 3	0.0127872	1.89162	53.3969	69.5816	305.284	167.561	194039203	396888
GI_52351403	AY609833	EIF4E2	eukaryotic translation initiation factor 4E family member 2	0.0194266	1.8452	34.04	27.2727	156.379	76.6405	52351403	100101924
GI_40409223	BP159750	n/a	TCR-a mRNA for T cell receptor alpha chain, partial cds, clone:PPA193	0.00130904	1.84269	36.8957	45.9913	151.381	144.209	40409223	n/a
GI_194035649	XM_001924956.1	LOC100152417	similar to Sterile alpha motif domain-containing protein 12	0.0168668	1.83643	145.488	74.0005	408.918	335.791	194035649	100152417
GI_194044267	XM_001925000.1	LOC100154170	similar to isthmin 1	0.0351513	1.77344	41.2429	29.805	182.19	78.855	194044267	100154170
GI_74258623	BW981783	PLDN	pallidin homolog (mouse)	0.0280937	1.70774	40.191	27.4565	153.376	76.7674	74258623	100049678
GI_87208606	DY407303	LIFR	leukemia inhibitory factor receptor alpha	0.0194464	1.7075	51.2589	54.4104	122.606	242.635	87208606	397451
GI_47523577	NM_214255.1	ODFP	outer dense fiber protein	0.047955	1.69816	50.0043	120.434	205.002	309.311	47523577	397489
GI_182828942	EW493083	n/a	Transcribed locus	0.0100608	1.69499	22.8127	31.0807	106.623	69.7111	182828942	n/a
GI_194037065	XM_001927928.1	LOC100155449	similar to Protein CBFA2T1 (Protein MTG8) (Protein ETO) (Eight twenty one protein) (Cyclin-D-related protein) (Zinc finger MYND domain-containing protein 2)	0.00410358	1.66911	29.197	25.1022	100.941	73.4322	194037065	100155449
GI_194034790	XM_001924153.1	LOC100153059	hypothetical protein LOC100153059	0.00128356	1.60572	83.4747	77.6436	262.119	229.034	194034790	100153059
GI_194036732	XM_001928141.1	LOC100155313	similar to XK, Kell blood group complex subunit-related family, member 4	0.00120881	1.60531	43.9851	39.3165	132.258	121.047	194036732	100155313
GI_194044351	XM_001926351.1	LOC100156425	similar to Paired box protein Pax-1 (HUP48)	0.00535059	1.5797	99.7713	97.4707	245.404	354.057	194044351	100156425
GI_194041246	XM_001925743.1	LOC100155233	similar to calcium channel, voltage-dependent, L type, alpha 1D subunit	0.00487971	1.57708	25.853	24.8943	63.5693	90.1286	194041246	100155233
GI_159461726	EU220426.1	LOC100127152	aquaporin 8	0.00777215	1.55815	20.3495	20.1379	73.7186	48.2051	159461726	100127152
GI_194042567	XM_001924857.1	LOC100153596	similar to TAR RNA binding protein 1	0.00466347	1.55552	61.6715	65.8951	221.005	158.873	194042567	100153596
GI_194037415	XM_001928388.1	LOC100154329	similar to olfactory receptor MOR114-7	0.0476384	1.54927	26.9874	41.1559	66.395	143.289	194037415	100154329
GI_194038700	XM_001928547.1	LOC100152488	similar to TBC1 domain family, member 21	0.0260986	1.5476	49.7913	98.8291	199.01	211.305	194038700	100152488
GI_115549684	AK231963;AK231963.1;XM_001925443.1;CJ025974.1;BP172501.1	LOC100155721	similar to UPF0193 protein EVG1	0.00153187	1.51841	39.8477	41.9051	108.951	125.781	115549684	100155721
GI_194045022	XM_001924692.1	LOC100153649	similar to putative purinergic receptor FKSG79	0.00634287	1.50986	59.0543	49.3407	180.917	130.619	194045022	100153649
GI_147223378	CR853303.6	n/a	Pig DNA sequence from clone PigE-173F2 on chromosome 6, complete sequence.	0.0214127	1.50804	143.97	82.9136	270.503	356.991	147223378	n/a
GI_115545913	AK234346;AK234346.1;XM_001929230.1;BP143330.1;BP143664.1	LOC100156191	zygote arrest 1-like protein	0.00689953	1.50168	88.0725	61.7061	224.251	194.328	115545913	100156191
GI_115553849	AK236854;AK236854.1;BW975378.1;DB815795.1;CJ017302.1	n/a	Transcribed locus	0.0351973	1.50079	57.6266	30.1091	142.154	97.7528	115553849	n/a
GI_40411746	BP162273	n/a	Transcribed locus, moderately similar to NP_004327.1 budding uninhibited by benzimidazoles 1 [Homo sapiens]	0.0483732	1.50051	232.497	171.435	841.325	379.271	40411746	n/a
GI_47523413	NM_214163.1	POU1F1	POU class 1 homeobox 1	0.0205615	1.49203	67.7791	37.8893	153.522	132.353	47523413	397325
GI_74379494	AJ962678	n/a	Transcribed locus	0.0243334	1.49167	92.0349	48.9958	177.776	200.593	74379494	n/a
GI_115554651	AK237062;AK237062.1;BP160919.1;BW973923.1;DB816409.1	n/a	Transcribed locus	0.00930952	1.48942	323.411	230.574	670.112	877.277	115554651	n/a
GI_74362974	AJ946232	n/a	Transcribed locus	0.0190338	1.48723	36.3968	33.9325	73.8893	131.371	74362974	n/a
GI_90237044	BX914589	GUCA2B	guanylate cyclase activator 2B (uroguanylin)	0.00712123	1.48608	48.0558	66.446	175.369	142.881	90237044	100301561
GI_194040888	XM_001925186.1	LOC100156451	similar to oligodendrocyte transcription factor 1 (predicted)	0.0111166	1.47926	32.4869	41.7944	124.695	84.6412	194040888	100156451
GI_112778156	DB813659	n/a	Transcribed locus, strongly similar to NP_999195.1 gamma-glutamyltransferase 1 [Sus scrofa]	0.00202948	1.47751	102.29	85.836	267.872	254.171	112778156	n/a
GI_147225118	CT009560.9	n/a	Pig DNA sequence from clone CH242-4C12 on chromosome 17, complete sequence.	0.0146833	1.47562	37.3758	35.9215	131.859	78.7497	147225118	n/a
GI_112754803	DB790910	C5AR1	complement component 5a receptor 1	0.0231251	1.47433	170.252	93.2836	324.537	377.806	112754803	100048955
GI_194034820	XM_001925155.1	LOC100152533	similar to Uncharacterized protein C15orf43 homolog	0.0368037	1.46911	35.7597	72.4236	124.982	158.825	194034820	100152533
GI_194041056	XM_001926318.1	LOC100156949	similar to melanoma-associated antigen p97	0.00932434	1.43744	34.0125	46.7827	123.175	94.7597	194041056	100156949
GI_194037417	XM_001928394.1	LOC100153115	similar to olfactory receptor MOR112-1	0.0165488	1.43529	29.5002	46.3285	87.4389	114.314	194037417	100153115
GI_194036327	XM_001928300.1	LOC100157795	similar to Gap junction alpha-5 protein (Connexin-40) (Cx40)	0.0120903	1.42232	66.4965	93.7059	182.143	245.74	194036327	100157795
GI_67906119	AB196772.1	SPDYA	speedy homolog A (Xenopus laevis)	0.00566577	1.42213	51.4904	38.3878	127.344	111.467	67906119	574061
GI_115552812	AK239406;AK239406.1;DB819371.1;BW974300.1;DV226386.1	n/a	Transcribed locus, moderately similar to NP_001832.1 cannabinoid receptor 2 (macrophage) [Homo sapiens]	0.00933742	1.42173	36.4691	43.1646	127.922	88.3229	115552812	n/a
GI_115555470	AK234083;AK234083.1;BP142816.1	n/a	Transcribed locus, strongly similar to NP_001075214.1 cell recognition molecule CASPR3 [Bos taurus]	0.0102336	1.41809	40.2543	46.0342	94.1684	140.527	115555470	n/a
GI_59827498	DN133181	n/a	Transcribed locus	0.00370179	1.41445	35.5946	45.3601	103.231	111.131	59827498	n/a
GI_194044706	XM_001926352.1	LOC100157191	similar to cadherin 22	0.0127902	1.41415	66.4962	105.643	223.376	223.359	194044706	100157191
GI_194036406	XM_001927918.1	CASQ2	calsequestrin 2 (cardiac muscle)	0.0137865	1.40444	33.0321	51.4846	118.583	100.496	194036406	397436
GI_194044026	XM_001925901.1	LOC100151853	similar to IIDS6411	0.00246142	1.38402	89.761	81.6284	241.183	206.941	194044026	100151853
GI_194043939	XM_001926151;XM_001926151.1;XM_001926220.1;FJ455466.1	HOXD12	homeobox D12	0.00219459	1.37761	38.8779	34.997	101.76	90.274	194043939	100158034
GI_194040319	XM_001928369.1	LOC100152616	similar to Metabotropic glutamate receptor 4 precursor (mGluR4)	0.0313447	1.34301	123.379	65.9043	236.757	221.015	194040319	100152616
GI_33287745	CF175969	HOXA11B	homeobox A11	0.0116519	1.33911	136.972	207.107	430.665	421.613	33287745	397188
GI_115550031	AK232266;AK232266.1;BX925344.2;CJ030115.1;DN109137.1	n/a	Transcribed locus, moderately similar to NP_872425.2 secretory protein LOC348174 precursor [Homo sapiens]	0.00153139	1.33713	107.727	111.106	284.991	268.081	115550031	n/a
GI_194043766	XM_001924858.1	LOC100153703	similar to islet cell autoantigen 1,69kDa-like	0.0434926	1.33688	48.1543	58.463	189.474	94.8093	194043766	100153703
GI_115549514	AK235536;AK235536.1;XM_001928032.1;BP143523.1;DN103901.1	LOC100156432	similar to Potassium channel, subfamily K, member 1	0.0274859	1.30616	33.217	43.9969	121.715	73.4213	115549514	100156432
GI_115552439	AK236444;AK236444.1;AB271922.1;NM_001098582.2;BP141563.1	EDN3	endothelin 3	0.0410758	1.30337	71.7514	52.5268	205.23	111.861	115552439	100049663
GI_194043167	XM_001925842.1	LOC100153654	similar to Zinc/RING finger protein 3 precursor (RING finger protein 203)	0.0143019	1.28496	33.2678	48.0722	108.798	87.2806	194043167	100153654
GI_194040214	XM_001929502.1	LOC100158014	similar to butyrophilin-like 2	0.0350133	1.27553	100.733	78.9469	287.49	162.116	194040214	100158014
GI_183162789	EW644818	n/a	Transcribed locus	0.00654274	1.27505	78.3499	69.2575	156.274	203.365	183162789	n/a
GI_194042615	XM_001927238.1	LOC100154688	similar to Calpain-9 (Digestive tract-specific calpain) (nCL-4) (CG36 protein)	0.0232662	1.27304	39.5072	52.6157	88.5368	137.124	194042615	100154688
GI_194037603	XM_001927821.1	LOC100154069	similar to TIP120 protein	0.03623	1.26886	224.709	122.913	367.202	436.762	194037603	100154069
GI_194037807	XM_001925879.1	LOC100156703	similar to pleckstrin homology domain containing, family A member 5	0.0462205	1.26827	41.0017	55.434	83.9413	157.1	194037807	100156703
GI_74361005	AJ944263	RBP2	retinol binding protein 2, cellular	0.00619027	1.25924	48.2764	44.569	126.713	97.294	74361005	407611
GI_146288084	ES446494	n/a	Transcribed locus, strongly similar to NP_001152767.1 adenosine deaminase domain containing 1 (testis-specific) isoform 3 [Homo sapiens]	0.018873	1.25782	61.64	39.2336	110.003	125.718	146288084	n/a
GI_194043761	XR_045332.1	LOC100157334	similar to UPF0384 protein CGI-117 (HBV pre-S2 trans-regulated protein 3)	0.0161383	1.25762	92.9948	84.7641	263.207	171.212	194043761	100157334
GI_115553298	AK233096;AK233096.1;DY684973.1;BP441563.1;BP441497.1	BHMT	betaine--homocysteine S-methyltransferase	0.0426232	1.24675	92.6933	154.784	349.65	231.079	115553298	397371
GI_47523517	NM_214221.1	RHO	rhodopsin	0.0198285	1.24053	77.3347	50.9787	132.667	165.91	47523517	397437
GI_112767689	DB817951	n/a	Transcribed locus	0.00205836	1.24039	208.679	207.896	472.308	512.733	112767689	n/a
GI_115551082	AK238943;AK238943.1;AK238636.1;AB189911.1;NM_001102680.1	CD1D	CD1d molecule	0.00317745	1.23828	28.6282	27.7448	61.3544	72.0521	115551082	100124526
GI_15181099	BI402038	n/a	Transcribed locus, moderately similar to XP_547209.2 PREDICTED: hypothetical protein XP_547209 [Canis familiaris]	0.0123702	1.23771	22.6826	28.7475	51.8478	69.9418	15181099	n/a
GI_84134560	CX058418	n/a	Transcribed locus	0.00461067	1.23459	58.4333	67.626	136.169	160.691	84134560	n/a
GI_194036131	XM_001929591.1	LOC100157568	similar to solute carrier family 27 member 3	0.0159751	1.23429	65.8191	82.3127	144.346	207.745	194036131	100157568
GI_194037341	XM_001924619.1	LOC100157951	similar to cysteine sulfinic acid decarboxylase	0.0427213	1.22657	54.5686	97.6872	196.863	148.281	194037341	100157951
GI_115550427	AK238692;AK238692.1;XM_001926150.1;BX670049.2;DB818116.1	LOC100156631	similar to Endonuclease VIII-like 3 (Nei-like 3) (DNA glycosylase FPG2)	0.00420985	1.20641	42.1805	48.8499	98.2116	111.723	115550427	100156631
GI_112181313	NM_214438.2	CAV1	caveolin 1, caveolae protein, 22kDa	0.00456861	1.20527	30.212	24.5627	63.3218	62.3088	112181313	404693
GI_194033392	XM_001924125.1	LOC100151856	hypothetical protein LOC100151856	0.0151376	1.2001	58.5337	86.5726	156.372	171.064	194033392	100151856
GI_216263222	FJ442996.1	NOG	noggin	0.0169321	1.1934	32.117	35.0257	62.4751	94.1695	216263222	574073
GI_115549800	AK232080;AK232080.1;XM_001928347.1;CJ031026.1;BP438308.1	LOC100153312	similar to cell division cycle associated 3	0.0108983	1.17307	868.237	793.224	2195.34	1595.11	115549800	100153312
GI_194039665	XM_001926357.1	LOC100155880	similar to isocitrate dehydrogenase (NADP+)	0.0352723	1.16812	102.32	58.2472	174.414	172.557	194039665	100155880
GI_194042878	XM_001928591.1	LOC100155346	similar to ATP-binding cassette sub-family B member 9 precursor (ATP-binding cassette transporter 9) (ABC transporter 9 protein) (TAP-like protein) (TAPL) (hABCB9)	0.0213755	1.15612	129.792	84.9581	218.061	251.148	194042878	100155346
GI_8325826	BE030817	n/a	Transcribed locus	0.00601561	1.15603	55.7472	70.1428	140.019	138.681	8325826	n/a
GI_194043310	XM_001925825.1	LOC100155143	similar to hCG2040023	0.00363965	1.15262	2474.35	2204.4	4957.01	5438.51	194043310	100155143
GI_1941	X04036.1	CELA1	chymotrypsin-like elastase family, member 1	0.0181445	1.13636	70.6622	47.3054	130.731	123.561	1941	396766
GI_194042339	XM_001926578.1	LOC100155957	similar to Rho GTPase activating protein 2	0.00846746	1.1296	139.572	154.052	364.203	282.626	194042339	100155957
GI_194041046	XM_001926079.1	LOC100156120	similar to 3-hydroxybutyrate dehydrogenase, type 1	0.0123327	1.12354	107.518	112.67	282.46	203.597	194041046	100156120
GI_221023569	FD628353	n/a	Transcribed locus, strongly similar to NP_061297.1 cytokine receptor-like factor 1 precursor [Mus musculus]	0.00975229	1.12268	77.9553	95.6957	169.545	208.63	221023569	n/a
GI_8326704	BE031695	n/a	Transcribed locus	0.0401721	1.11934	61.2079	91.8621	198.554	133.652	8326704	n/a
GI_115553751	AK239938;AK239938.1;DB820077.1;DB805878.1;BP171862.1	n/a	Transcribed locus	0.00801807	1.11806	274.37	264.433	514.443	664.439	115553751	n/a
GI_74379308	AJ962492	n/a	Transcribed locus	0.0126419	1.11661	42.5183	33.9646	93.1003	72.9324	74379308	n/a
GI_194042707	XM_001927188.1	LOC100157357	similar to zinc finger protein 365	0.0232337	1.1162	62.6935	43.4628	128.175	99.8976	194042707	100157357
GI_194043269	XM_001926992.1	LOC100153931	similar to POZ and AT hook containing zinc finger 1 long C isoform (predicted)	0.0109756	1.10564	85.7219	115.634	219.55	209.078	194043269	100153931
GI_1022923	U38202.1	n/a	Sus scrofa immunglobulin VDJ region mRNA, partial cds.	0.00330191	1.09173	3109.65	2825.15	6284.7	6349.69	1022923	n/a
GI_194040568	XM_001928967.1	LOC100154797	similar to lipoma HMGIC fusion partner	0.0263271	1.09127	26.3931	31.859	76.0183	50.2125	194040568	100154797
GI_74252973	BW983661	n/a	Transcribed locus	0.029652	1.09101	77.718	48.2971	134.939	126.229	74252973	n/a
GI_71962870	BW973648	n/a	Transcribed locus	0.00755843	1.09026	470.532	408.221	848.689	1025.98	71962870	n/a
GI_115554705	AK237116;AK237116.1;BP158330.1;BP157162.1;BW980128.1	n/a	Transcribed locus, moderately similar to XP_001914732.1 PREDICTED: similar to GTPase, IMAP family member 5 [Equus caballus]	0.0344842	1.09011	180.323	108.315	288.536	306.798	115554705	n/a
GI_115554765	AK233577;AK233577.1;DB810570.1;BP154952.1;CJ005205.1	n/a	Transcribed locus	0.0277535	1.08879	217.312	247.159	394.223	616.356	115554765	n/a
GI_90245149	BX674165	n/a	Transcribed locus	0.00513169	1.08854	55.8465	47.0466	110.939	107.105	90245149	n/a
GI_74377222	AJ960406	n/a	Transcribed locus	0.0458219	1.08837	495.661	280.133	749.291	837.84	74377222	n/a
GI_182877143	EW459167	n/a	Transcribed locus, weakly similar to NP_473378.1 secretoglobin, family 3A, member 1 type A [Mus musculus]	0.0216345	1.0855	99.4919	66.605	181.507	164.414	182877143	n/a
GI_194034623	XR_045502.1	LOC100153006	similar to ATPase, class I, type 8B, member 1	0.00544805	1.08541	68.9832	64.4843	154.111	129.971	194034623	100153006
GI_158265843	EX655532	n/a	Transcribed locus, strongly similar to NP_001153152.1 glutamate receptor, ionotropic, AMPA 2 [Xenopus laevis]	0.00438946	1.08413	37.163	33.0999	71.0772	77.7895	158265843	n/a
GI_87233690	DY432387	n/a	Transcribed locus, strongly similar to NP_062701.2 sorting nexin 1 [Mus musculus]	0.0491824	1.08386	92.0413	55.2297	129.464	176.424	87233690	n/a
GI_182780039	EW338599	n/a	TCR-a mRNA for T cell receptor alpha chain, partial cds, clone:PPA127	0.0210306	1.08301	51.7852	59.605	97.2564	142.433	182780039	n/a
GI_194041511	XR_045507.1	LOC100156303	similar to cell division cycle associated 2	0.0193682	1.08288	258.264	199.371	415.128	556.55	194041511	100156303
GI_90228537	BX920903	n/a	Transcribed locus	0.00590492	1.08275	25.8196	22.0261	47.7419	53.4399	90228537	n/a
GI_74368374	AJ951558	n/a	Transcribed locus, strongly similar to NP_055995.4 spectrin repeat containing, nuclear envelope 2 isoform 1 [Homo sapiens]	0.0382415	1.0819	244.355	143.587	390.097	403.023	74368374	n/a
GI_84131658	CV877698	n/a	Transcribed locus	0.0173646	1.08119	404.55	312.098	658.773	857.967	84131658	n/a
GI_115551097	AK238956;AK238956.1;CN153234.1;BP160933.1;DB818608.1	n/a	Transcribed locus	0.00499034	1.07994	586.526	499.946	1118.38	1171.68	115551097	n/a
GI_194042544	XM_001928307.1	LOC100152181	similar to guanine nucleotide binding protein (G protein), gamma 4	0.00423334	1.07858	95.0605	83.5495	192.75	183.789	194042544	100152181
GI_194036548	XM_001925905.1	LOC100153050	similar to Uncharacterized protein C1orf194	0.00815926	1.06827	69.1903	60.8498	150.496	123.011	194036548	100153050
GI_194035339	XM_001926366.1	LOC100153588	similar to F-box only protein 16	0.00881854	1.06209	68.699	87.4206	156.976	166.791	194035339	100153588
GI_84137864	CX061722;CX061722.1;BI184756.1;CF178805.1;CF178482.1	n/a	Transcribed locus	0.0138264	1.0618	124.941	119.188	298.623	217.312	84137864	n/a
GI_194043965	XM_001925899.1	LOC100158060	similar to Titin (Connectin) (Rhabdomyosarcoma antigen MU-RMS-40.14)	0.0456632	1.06107	39.7057	56.1225	78.861	123.015	194043965	100158060
GI_115546654	AK234492;AK234492.1;AK239612.1;AK240096.1;AK231926.1	TRKB	trkB protein	0.0104628	1.04693	36.6914	35.5646	65.3136	85.2892	115546654	397185
GI_113205587	NM_001044534.1	CDS1	CDP-diacylglycerol synthase (phosphatidate cytidylyltransferase) 1	0.0130352	1.03911	211.962	170.517	433.392	352.169	113205587	733582
GI_194034816	XM_001927252.1	LOC100154138	similar to MGC160003 protein	0.00897839	1.02464	35.835	34.892	80.8019	64.0479	194034816	100154138
GI_115522024	DQ915497.1	CRYBB1	crystallin, beta B1	0.0156364	1.01829	57.2357	77.8818	141.489	129.257	115522024	780429
GI_15033562	BI340279	n/a	Transcribed locus	0.0434577	1.01755	30.716	24.2014	69.6988	43.7127	15033562	n/a
GI_46167942	CN153512	n/a	Transcribed locus	0.0293454	1.01655	63.9142	42.4279	113.613	97.689	46167942	n/a
GI_182843418	EW483263	n/a	Transcribed locus	0.00392671	1.01651	470.097	463.748	906.344	984.409	182843418	n/a
GI_194036741	XM_001927277.1	LOC100156509	similar to retina specific RGS protein	0.0418912	1.01621	38.2327	62.454	106.752	91.5044	194036741	100156509
GI_115553039	AK239625;AK239625.1;AK239498.1;AK240148.1;AK238845.1	n/a	Transcribed locus, strongly similar to NP_991230.1 small nuclear ribonucleoprotein polypeptides B and B1 [Danio rerio]	0.008242	1.00887	95.557	116.348	203.784	220.929	115553039	n/a
GI_49323797	AJ646952	n/a	Transcribed locus, strongly similar to NP_001099599.1 zinc binding alcohol dehydrogenase, domain containing 2 [Rattus norvegicus]	0.0120399	1.00855	36.5554	47.7649	81.8018	86.3982	49323797	n/a
GI_49327395	AJ650550	n/a	Transcribed locus, moderately similar to NP_758480.2 splicing factor, arginine/serine-rich 8 [Mus musculus]	0.0194294	1.00495	92.5469	85.9229	150.673	212.556	49327395	n/a
GI_84126577	CV872617	n/a	Transcribed locus, moderately similar to XP_545073.2 PREDICTED: similar to transmembrane protein 30A [Canis familiaris]	0.0400409	1.00477	97.9589	75.6079	213.473	139.701	84126577	n/a
GI_194037397	XM_001928305.1	LOC100152704	similar to olfactory receptor, family 6, subfamily C, member 3	0.0228993	1.00354	22.8402	25.4865	58.0607	40.3015	194037397	100152704
GI_194042386	XM_001925751.1	LOC100154586	similar to 5-lipoxygenase	0.018658	1.00062	31.1291	38.3539	60.3538	79.1962	194042386	100154586
GI_63021957	DQ008577.1	GUCY1A3	guanylate cyclase 1, soluble, alpha 3	0.00382568	-1.00369	141.804	132.875	68.1507	68.7669	63021957	553100
GI_90242334	BX915079	n/a	Transcribed locus, strongly similar to NP_001035257.1 lunatic fringe isoform a [Homo sapiens]	0.00752075	-1.00381	646.303	729.025	369.754	316.892	90242334	n/a
GI_18447757	AY072734.1	n/a	Sus scrofa vascular endothelial growth factor mRNA, partial cds.	0.00789421	-1.0042	3607.97	3991.57	2066.84	1731.87	18447757	n/a
GI_115554569	AK236979;AK236979.1;BW971916.1;FJ444795.1;FJ536849.1	NPSR1	neuropeptide S receptor 1	0.0204152	-1.00666	122.162	102.412	65.1935	47.5351	115554569	100217399
GI_194035321	XM_001925035.1	LOC100154222	similar to Ephrin type-A receptor 7 precursor (Tyrosine-protein kinase receptor EHK-3) (EPH homology kinase 3) (Receptor protein-tyrosine kinase HEK11)	0.00918695	-1.01151	191.7	160.514	80.797	93.7018	194035321	100154222
GI_194041743	XM_001926536.1	LOC100152908	similar to pancreas-enriched phospholipase C	0.00803546	-1.01181	130.323	133.959	72.7212	59.0421	194041743	100152908
GI_47523643	NM_214285.1	BCL2L1	BCL2-like 1	0.0103804	-1.01311	1439.69	1505.52	644.587	825.513	47523643	397536
GI_194044167	XM_001924435.1	LOC100155681	similar to Palmitoyltransferase ZDHHC2 (Zinc finger DHHC domain-containing protein 2) (DHHC-2)	0.0455137	-1.01462	94.9425	73.5858	32.7327	52.2887	194044167	100155681
GI_194037254	XM_001927307.1	LOC100156062	similar to LOC512905 protein	0.0133189	-1.01811	91.3606	122.282	53.2138	51.1839	194037254	100156062
GI_194035817	XM_001928407.1	LOC100156074	similar to LOC613822 protein	0.0312973	-1.01899	163.053	177.835	67.335	104.861	194035817	100156074
GI_115546516	AK234353;AK234353.1;EF486868.1;NM_001097517.1;BP142696.1	BTG3	BTG family, member 3	0.00349851	-1.01999	12745.9	12713.3	6112.89	6445.93	115546516	100048957
GI_217314876	FJ436381.1	PPAP2C	phosphatidic acid phosphatase type 2C	0.0273765	-1.02039	246.283	197.016	130.102	90.639	217314876	100233200
GI_157168613	EU122439.1	FFAR2	free fatty acid receptor 2	0.0435954	-1.02324	342.906	234.917	167.916	116.13	157168613	100126285
GI_49274640	NM_001001862.1	TNNC2	troponin C type 2 (fast)	0.0048347	-1.02408	103.031	106.345	48.28	54.8735	49274640	414905
GI_169264959	AB085746.1	TLR6	toll-like receptor 6	0.00975192	-1.02434	667.648	527.713	302.951	281.097	169264959	396621
GI_34170204	CF366530	n/a	Transcribed locus	0.0297542	-1.02631	342.359	256.04	172.045	122.814	34170204	n/a
GI_220999079	FD598425	LOC396719	sorbin polypeptide	0.016238	-1.02706	43.7723	57.4588	22.3798	27.0614	220999079	396719
GI_8273837	BE012896	n/a	Transcribed locus	0.0268622	-1.02927	46.3691	70.9631	27.8576	28.3554	8273837	n/a
GI_37856516	BX666798	n/a	Transcribed locus	0.0227789	-1.0296	83.7925	62.8525	40.6752	31.0683	37856516	n/a
GI_115552684	AK232889;AK232889.1;NM_214040.1;U00794.1;AK238766.1	2011-10-02	POU-domain protein	0.0310481	-1.02968	293.103	393.041	139.644	197.928	115552684	397105
GI_194033763	XM_001924992.1	LOC100155395	similar to Potassium voltage-gated channel subfamily G member 2 (Voltage-gated potassium channel subunit Kv6.2) (Cardiac potassium channel subunit)	0.0125373	-1.03689	158.837	194.452	77.03	95.2427	194033763	100155395
GI_194037333	XM_001927245.1	LOC100155249	similar to keratin 3	0.0195148	-1.04473	159.181	224.038	84.93	98.6648	194037333	100155249
GI_194033502	XM_001926129.1	PTGS1	prostaglandin-endoperoxide synthase 1 (prostaglandin G/H synthase and cyclooxygenase)	0.0039796	-1.04486	246.877	267.246	129.002	120.151	194033502	397541
GI_178056717	NM_001123141.1	MYH4	myosin, heavy chain 4, skeletal muscle	0.041811	-1.04816	215.364	314.596	151.885	104.317	178056717	100144306
GI_111117521	DQ779285.1	PEG10	paternally expressed 10	0.028076	-1.04889	70.9039	108.674	45.2188	39.809	111117521	654416
GI_90226952	BX674679	n/a	Transcribed locus	0.00611473	-1.0491	160.462	192.021	86.6691	83.0296	90226952	n/a
GI_194044702	XR_045701.1	LOC100154367	similar to plasma phospholipid transfer protein	0.0458701	-1.04977	382.168	666.243	248.98	238.615	194044702	100154367
GI_4099053	U82223.1	n/a	Sus scrofa titin mRNA, partial cds.	0.0373936	-1.05257	137.822	112.821	76.0079	47.5488	4099053	n/a
GI_194041918	XM_001925704.1	LOC100151802	similar to nuclear factor of kappa light polypeptide gene enhancer in B-cells 2	0.0123472	-1.05377	896.8	881.345	368.936	497.115	194041918	100151802
GI_194037302	XM_001926942.1	LOC100157281	similar to acid-sensing ion channel	0.00439547	-1.06252	161.792	141.732	73.6059	71.4186	194037302	100157281
GI_194034426	XM_001925072.1	LOC100152969	similar to serine/threonine protein kinase	0.0452781	-1.06299	109.616	187.526	63.1094	74.6209	194034426	100152969
GI_115552526	AK236531;AK236531.1;DB815074.1;BP459794.1;EW424905.2	n/a	Transcribed locus, strongly similar to NP_808447.2 coiled-coil domain containing 42 [Mus musculus]	0.00593183	-1.06338	234.798	202.319	110.321	98.5945	115552526	n/a
GI_47523267	NM_213786.1	NPW	neuropeptide W	0.0254999	-1.06351	171.841	227.031	80.0143	111.621	47523267	396680
GI_115554277	AK240072;AK240072.1;NM_213834.1;U27083.1;AJ001201.1	PTGER3	prostaglandin E receptor 3 (subtype EP3)	0.0156057	-1.06673	153.695	140.005	59.333	82.655	115554277	396811
GI_194037437	XM_001928480.1	LOC100155964	similar to olfactory receptor MOR112-1	0.0140933	-1.06896	59.0566	66.6929	34.8357	25.6889	194037437	100155964
GI_33358231	AY205234.1	PSPH	phosphoserine phosphatase	0.0163718	-1.07274	69.0283	97.4904	37.3672	40.7049	33358231	396649
GI_194037750	XM_001926886.1	LOC100154962	similar to protein tyrosine phosphatase, receptor type, R	0.00468485	-1.07283	90.5859	90.9233	39.9815	46.5555	194037750	100154962
GI_194044263	XM_001926559.1	LOC100156773	similar to Protein jagged-1 precursor (Jagged1) (hJ1) (CD339 antigen)	0.00309781	-1.07691	15015	14135.2	7028.06	6786.14	194044263	100156773
GI_194041344	XM_001926553.1	LOC100151848	similar to interleukin-1 receptor-associated kinase 2	0.00340222	-1.09075	4951.41	5393.71	2495.53	2359.16	194041344	100151848
GI_6944022	AW416140	n/a	Transcribed locus	0.0219321	-1.09124	128.872	194.296	71.2481	77.4205	6944022	n/a
GI_194035186	XM_001924648.1	LOC100157794	similar to 5033413D22Rik protein	0.0363971	-1.09187	226.412	145.409	73.7988	98.1914	194035186	100157794
GI_87231230	DY429927	n/a	Transcribed locus	0.0154924	-1.09263	55.9069	78.1466	32.9009	29.197	87231230	n/a
GI_194039460	XM_001928884.1	LOC100152928	similar to cysteine-rich secretory protein 3	0.00926795	-1.09274	1132.66	1106.86	458.86	600.643	194039460	100152928
GI_169955884	EU350073.1	CRHR1	corticotropin releasing hormone receptor 1	0.0424346	-1.09805	157.253	226.952	109.607	71.0563	169955884	397426
GI_74369803	AJ952987	n/a	Transcribed locus	0.0248227	-1.09812	913.017	827.429	326.476	504.923	74369803	n/a
GI_21549326	BQ602600	n/a	Transcribed locus, strongly similar to NP_001008420.1 cadherin 12 precursor [Mus musculus]	0.0267588	-1.09855	153.796	119.037	52.1133	76.6104	21549326	n/a
GI_84122173	CV868213	n/a	Transcribed locus	0.0344267	-1.09868	210.042	295.089	95.6197	141.333	84122173	n/a
GI_194035801	XM_001928224.1	LOC100154622	similar to synapse defective 1, Rho GTPase, homolog 2	0.0175023	-1.10006	68.5003	83.115	29.8723	41.4764	194035801	100154622
GI_146741359	AB271960.1	BCL2	B-cell CLL/lymphoma 2	0.0206543	-1.10929	700.235	1032.25	425.01	365.402	146741359	100049703
GI_40414783	BP165310	BCL2L1	BCL2-like 1	0.00297308	-1.11004	445.661	416.35	204.634	194.614	40414783	397536
GI_40800003	CK452789	n/a	Transcribed locus, strongly similar to NP_258257.1 hypothetical protein LOC89853 isoform 1 [Homo sapiens]	0.00449821	-1.1103	322.152	359.068	167.498	148.171	40800003	n/a
GI_194042091	XM_001926345.1	LOC100158218	hypothetical protein LOC100158218	0.0285445	-1.11058	92.096	56.9377	34.2867	32.8002	194042091	100158218
GI_194040620	XR_045576.1	LOC100151827	similar to CG12772 CG12772-PA	0.00282288	-1.11414	1126.46	1054.6	512.222	494.951	194040620	100151827
GI_115546743	AK237589;AK237589.1;AK231784.1;AK234784.1;BW976334.1	n/a	Transcribed locus, moderately similar to NP_001009770.1 glucose transporter type 3 [Ovis aries]	0.00547089	-1.11473	4481.15	5451.88	2258.22	2306.94	115546743	n/a
GI_40835226	CK463945	n/a	Transcribed locus	0.0326143	-1.11508	408.951	498.284	164.305	264.335	40835226	n/a
GI_194038997	XM_001927316.1	LOC100155522	similar to olfactory receptor, family 11, subfamily G, member 2	0.00359848	-1.11577	67.9361	74.3755	34.3109	31.3574	194038997	100155522
GI_90245911	BX668229	CCL4	chemokine (C-C motif) ligand 4	0.00258246	-1.11633	21526.5	21888.9	9790.76	10239.6	90245911	396668
GI_194034552	XM_001924497.1	LOC100155166	similar to carnosinase 1	0.00331394	-1.12554	67.4553	60.7537	28.5707	30.1317	194034552	100155166
GI_40435850	BP445783	S100G	S100 calcium binding protein G	0.00301911	-1.12583	5467.65	5250.48	2347.47	2567.94	40435850	397265
GI_194040848	XM_001926722.1	LOC100153344	similar to chemokine binding protein 2	0.0434856	-1.12596	99.5515	60.341	41.5587	30.3459	194040848	100153344
GI_194044851	XM_001926891.1	LOC100152633	similar to AF4/FMR2 family member 2 (Fragile X mental retardation 2 protein) (Protein FMR-2) (FMR2P) (Protein Ox19) (Fragile X E mental retardation syndrome protein)	0.0295172	-1.12682	261.108	169.228	85.0763	108.911	194044851	100152633
GI_59815973	DN121694	n/a	Transcribed locus	0.0190924	-1.12702	786.067	849.062	305.796	457.547	59815973	n/a
GI_183031331	EW505910	n/a	Transcribed locus	0.0371149	-1.12733	97.8131	168.634	61.5427	56.1621	183031331	n/a
GI_221030627	FD609843	n/a	Transcribed locus	0.00502125	-1.12906	1054.13	1234.61	494.777	549.858	221030627	n/a
GI_40798206	CK450992	n/a	Transcribed locus	0.0293948	-1.13091	77.0042	125.12	47.6302	42.178	40798206	n/a
GI_115546652	AK234490;AK234490.1;AK234651.1;DQ529281.1;NM_001044597.1	AK3L1	adenylate kinase 3-like 1	0.0046713	-1.13236	1276.3	1492.22	658.272	602.047	115546652	733667
GI_115546622	AK234460;AK234460.1;CJ025291.1;DB811668.1;BW965523.1	n/a	Transcribed locus, strongly similar to NP_034350.1 FK506 binding protein 5 [Mus musculus]	0.0484005	-1.13321	345.429	213.635	151.164	101.467	115546622	n/a
GI_74376083	AJ959267	n/a	Transcribed locus	0.0397531	-1.13371	319.365	198.947	97.7452	135.01	74376083	n/a
GI_194039211	XM_001928533.1	LOC100155713	similar to dishevelled associated activator of morphogenesis 2	0.0150172	-1.13396	153.443	152.117	83.7407	57.8736	194039211	100155713
GI_112762659	DB805355	PEBP4	phosphatidylethanolamine-binding protein 4	0.0418014	-1.1462	224.333	131.227	68.2771	88.0162	112762659	100302365
GI_194044216	XM_001924205.1	LOC100155134	similar to ADP-ribosylation factor guanine nucleotide factor 6	0.00886051	-1.14689	268.868	207.42	113.364	100.327	194044216	100155134
GI_194034441	XM_001928211.1	LOC100153738	similar to Tripartite motif-containing 9	0.0481205	-1.15041	240.449	136.158	93.7349	70.8838	194034441	100153738
GI_47523405	NM_214159.1	PIGR	polymeric immunoglobulin receptor	0.0455207	-1.15831	242.044	403.926	117.287	167.33	47523405	397315
GI_194042015	XR_045341.1	LOC100157144	similar to dual specificity phosphatase 5	0.00772693	-1.16063	2821.88	2891.18	1462.22	1116.43	194042015	100157144
GI_11988043	BF702635	n/a	Transcribed locus, moderately similar to NP_001033677.1 proline dehydrogenase (oxidase) 2 [Rattus norvegicus]	0.0436925	-1.16125	96.8605	108.947	62.0854	33.9805	11988043	n/a
GI_115554668	AK237079;AK237079.1;DB809605.1;BP166935.1;DB818662.1	LOC100153829	similar to nuclear factor of kappa light polypeptide gene enhancer in B-cells 2	0.00352763	-1.17218	7028.82	8154.19	3413.84	3305.94	115554668	100153829
GI_194037528	XM_001929198.1	LOC100155118	similar to Myosin light polypeptide 6B (Smooth muscle and nonmuscle myosin light chain alkali 6B) (Myosin light chain 1 slow-twitch muscle A isoform) (MLC1sa)	0.00623048	-1.17328	247.076	297.132	111.045	129.985	194037528	100155118
GI_115552505	AK236510;AK236510.1;AK234489.1;AK234313.1;XM_001924035.1	LOC100157582	hypothetical protein LOC100157582	0.0317452	-1.17709	724.698	1192.54	368.838	458.265	115552505	100157582
GI_47523163	NM_213845.1	UABP-2	uteroferrin associated basic protein-2	0.0314842	-1.17844	81.192	132.629	51.4479	40.8596	47523163	396843
GI_59791141	DN112475	LOC100157232	similar to HT021	0.0132284	-1.17849	125.174	164.394	56.0273	71.6934	59791141	100157232
GI_256838112	NM_001164514.1	SLC25A19	solute carrier family 25 (mitochondrial thiamine pyrophosphate carrier), member 19	0.00336911	-1.18036	5605.26	5180.22	2531.16	2233.45	256838112	100302700
GI_194037374	XR_045379.1	LOC100152279	similar to Probable G-protein coupled receptor 84	0.012011	-1.18406	20935.5	25676.9	11786.1	8834.5	194037374	100152279
GI_194035950	XM_001929478.1	LOC100154049	similar to ETS translocation	0.00982271	-1.18815	556	431.322	237.119	194.793	194035950	100154049
GI_221019441	FD611909	n/a	Transcribed locus	0.00899269	-1.18974	109.711	119.858	43.3899	58.2415	221019441	n/a
GI_194043325	XM_001929235.1	ADORA2A	adenosine A2a receptor	0.00276247	-1.18996	9993.81	10747.8	4754.84	4339.99	194043325	503661
GI_115549220	AK231896;AK231896.1;AY857634.1;NM_001038631.1;AK231712.1	PTGES	prostaglandin E synthase	0.00264511	-1.1925	10399.7	10081.1	4721.57	4250.95	115549220	654407
GI_182564777	EW107102	n/a	Transcribed locus	0.0372335	-1.19338	117.587	114.461	37.753	68.1683	182564777	n/a
GI_194034341	XM_001926609.1	LOC100157761	similar to KIAA1797	0.0152096	-1.19411	159.995	142.778	80.005	54.5417	194034341	100157761
GI_194038269	XM_001929027.1	LOC100155248	similar to Fibulin 5	0.00596417	-1.20286	114.322	98.1181	41.7315	50.7246	194038269	100155248
GI_46177493	CN163063	n/a	Transcribed locus	0.00192626	-1.20452	13758.2	13704.1	5891.71	6025.29	46177493	n/a
GI_194033806	XM_001926893.1	LOC100153360	similar to olfactory receptor, family 4, subfamily C, member 15	0.0268267	-1.20461	72.6223	43.1957	24.3988	24.2044	194033806	100153360
GI_115550076	AK232311;AK232311.1;AY610066.1;NM_214423.1;Z93099.1	CYP3A29	cytochrome P450 3A29	0.00933123	-1.21639	437.23	370.241	150.628	199.044	115550076	403324
GI_74378547	AJ961731	n/a	Transcribed locus	0.0382169	-1.21652	126.457	70.4517	44.4154	37.1435	74378547	n/a
GI_181262954	EW079344	n/a	Transcribed locus	0.0427495	-1.21706	73.7218	140.1	43.7664	43.6669	181262954	n/a
GI_194034397	XM_001924913.1	LOC100154737	similar to Fibrous sheath CABYR binding protein	0.0100116	-1.21722	66.056	59.5834	22.9891	31.672	194034397	100154737
GI_194039298	XM_001928754.1	LOC100152309	similar to Peripherin-2 (Retinal degeneration slow protein)	0.0170447	-1.22615	223.278	312.27	98.1992	129.733	194039298	100152309
GI_194035386	XM_001925456.1	LOC100152784	similar to Vascular non-inflammatory molecule 3 precursor (Vanin-3)	0.00317902	-1.22951	433.878	458.636	205.072	176.479	194035386	100152784
GI_229576864	NM_001159778.1	CLDN23	claudin 23	0.0239537	-1.23035	303.681	183.807	96.9246	104.616	229576864	100156235
GI_221006212	FD602117	n/a	Transcribed locus, strongly similar to NP_001007480.1 ribosomal protein L4 [Gallus gallus]	0.00318419	-1.2306	86.5731	99.6946	41.1461	38.0916	221006212	n/a
GI_68534999	NM_001025227.1	DCT	dopachrome tautomerase (dopachrome delta-isomerase, tyrosine-related protein 2)	0.00296091	-1.231	183.182	157.863	72.6374	72.2553	68534999	574066
GI_194036013	XM_001927853.1	LOC100157531	similar to progestin and adipoQ receptor family member VI	0.0221224	-1.23753	246.763	245.005	133.514	81.4444	194036013	100157531
GI_215260058	FJ432080.1	ANGPTL7	angiopoietin-like 7	0.00951972	-1.23768	161.634	220.971	75.2903	85.3051	215260058	100217376
GI_115546592	AK234430;AK234430.1;XM_001924761.1;DB811643.1;BW964972.1	LOC100152369	similar to paralemmin 2	0.00767395	-1.24535	61.3864	55.8821	21.3734	28.5558	115546592	100152369
GI_47523223	NM_213808.1	ANGPT2	angiopoietin 2	0.00221853	-1.2526	610.56	678.519	268.761	271.507	47523223	396730
GI_52351377	AY609807	n/a	Transcribed locus, strongly similar to NP_001013962.1 dynein 2 light intermediate chain [Rattus norvegicus]	0.0211309	-1.25316	55.2069	89.0531	27.7414	31.1917	52351377	n/a
GI_115554442	AK233452;AK233452.1;XM_001925697.1;AK233009.1;BP442905.1	LOC100152468	similar to solute carrier family 39 (zinc transporter), member 14	0.00500767	-1.2549	4188.88	4204.92	1984.25	1558.6	115554442	100152468
GI_87228091	DY426788	n/a	Transcribed locus	0.00330606	-1.25528	69.0774	74.7435	32.5867	27.8046	87228091	n/a
GI_54539066	CJ027712	n/a	Transcribed locus	0.0282689	-1.25545	176.893	101.676	54.1824	58.2395	54539066	n/a
GI_84130387	CV876427	n/a	Transcribed locus	0.0131068	-1.25634	113.163	93.6051	36.1222	51.3855	84130387	n/a
GI_194037761	XM_001924645.1	LOC100154806	similar to Tryptophan 5-hydroxylase 2 (Tryptophan 5-monooxygenase 2) (Neuronal tryptophan hydroxylase)	0.00703769	-1.25647	178.037	142.196	60.5247	73.2823	194037761	100154806
GI_194041346	XM_001926660.1	LOC100157463	similar to TatD DNase domain containing 2	0.00347084	-1.25689	859.159	1000.28	367.83	409.096	194041346	100157463
GI_29276028	CB469643	n/a	Transcribed locus	0.0200648	-1.25757	129.189	207.016	72.1706	64.8243	29276028	n/a
GI_55742629	NM_214013.1	IL12B	interleukin 12B (natural killer cell stimulatory factor 2, cytotoxic lymphocyte maturation factor 2, p40)	0.0352031	-1.25889	169.293	235.033	64.2792	108.086	55742629	397076
GI_194041679	XM_001928705.1	LOC100153848	similar to Olf-1/EBF-like-2(9L) transcription factor	0.00778297	-1.26046	211.731	235.443	107.971	80.4437	194041679	100153848
GI_115550424	AK238689;AK238689.1;BW984369.1;DB818112.1;CJ019099.1	n/a	Transcribed locus	0.00587027	-1.26281	2441.52	1871.88	910.186	872.003	115550424	n/a
GI_40795813	AY497545.1	HYAL3	hyaluronoglucosaminidase 3	0.0448478	-1.26305	215.918	299.293	143.01	78.4492	40795813	404696
GI_183035801	EW570530	n/a	Transcribed locus	0.0319837	-1.26384	229.312	141.043	88.7536	63.195	183035801	n/a
GI_116343906	DT329018	n/a	Transcribed locus, strongly similar to NP_853555.1 coiled-coil domain containing 85A [Mus musculus]	0.00817556	-1.26549	261.008	281.904	96.458	131.982	116343906	n/a
GI_32364346	AY091516.1	CYP2A19	cytochrome P450 2A19	0.0431001	-1.26774	99.2595	94.8749	56.4355	28.7815	32364346	403149
GI_46178581	CN164151	n/a	Transcribed locus	0.0141428	-1.26792	182.1	248.043	76.5891	101.696	46178581	n/a
GI_182755887	EW357862	n/a	Transcribed locus	0.0329418	-1.27074	399.285	223.879	135.175	113.59	182755887	n/a
GI_115554192	AK239987;AK239987.1;BP172526.1;BP160698.1;BX920310.2	n/a	Transcribed locus, strongly similar to NP_689753.2 sec1 family domain containing 2 [Homo sapiens]	0.0353239	-1.27096	167.571	91.8419	55.6922	47.4516	115554192	n/a
GI_112751066	DB803345	LOC100152534	similar to MGC165862 protein	0.00300679	-1.27106	9344.09	10583.3	4360.82	3893.46	112751066	100152534
GI_89277214	DQ409213.1	ABCC1	ATP-binding cassette, sub-family C (CFTR/MRP), member 1	0.0441921	-1.2798	1807.72	2938.83	743.376	1212.21	89277214	733619
GI_47522895	NM_214038.1	PC1/3	prohormone convertase	0.00291435	-1.28537	56.0964	47.7695	20.6835	21.8069	47522895	397103
GI_90245116	BX917909	n/a	Transcribed locus, strongly similar to XP_422423.1 PREDICTED: similar to ribosomal protein S8 [Gallus gallus]	0.0028913	-1.28751	306.6	335.061	141.069	122.209	90245116	n/a
GI_90239117	BX919950	n/a	Transcribed locus	0.00342121	-1.28771	246.853	204.95	94.9316	89.4124	90239117	n/a
GI_194035647	XM_001927216.1	LOC100049688	osteoprotegerin	0.0304193	-1.28796	174.568	115.075	71.7023	46.9877	194035647	100049688
GI_194033895	XM_001928427.1	LOC100157182	similar to thymic stromal co-transporter	0.00208493	-1.29383	7776.35	8663.69	3412.02	3284.77	194033895	100157182
GI_115555716	AK237349;AK237349.1;AK240298.1;CJ013264.1;BP464813.1	n/a	Transcribed locus, strongly similar to NP_001006682.1 spindlin-like protein 2 [Homo sapiens]	0.0197291	-1.2939	130.736	101.716	37.9429	58.2979	115555716	n/a
GI_194039751	XM_001925551.1	LOC100157358	similar to solute carrier family 17 (sodium phosphate), member 4	0.0473833	-1.29452	44.9286	91.6122	24.9023	27.4701	194039751	100157358
GI_194045056	XM_001924869.1	LOC100153499	similar to Transcription elongation factor A protein-like 4 (TCEA-like protein 4) (Transcription elongation factor S-II protein-like 4)	0.0333532	-1.30616	95.2783	125.893	58.6481	33.4466	194045056	100153499
GI_194034150	XM_001927070.1	SLC1A1	solute carrier family 1 (neuronal/epithelial high affinity glutamate transporter, system Xag), member 1	0.0225442	-1.30625	319.195	234.76	137.575	89.0636	194034150	397003
GI_46178299	CN163869	n/a	Transcribed locus, moderately similar to NP_061985.2 ATP-binding cassette, sub-family A, member 7 [Homo sapiens]	0.0375953	-1.30695	124.09	239.869	68.9151	70.5562	46178299	n/a
GI_115552578	AK232783;AK232783.1;AK232409.1;CJ000610.1;BP447771.1	n/a	Transcribed locus, strongly similar to NP_001029485.1 fibrinogen-like 1 precursor [Bos taurus]	0.0365171	-1.30696	109.734	73.6779	47.0285	28.0832	115552578	n/a
GI_187611228	EU661594.1	CRISP3	cysteine-rich secretory protein 3	0.00281264	-1.30711	1832.23	2062.05	836.25	737.876	187611228	100158244
GI_162138229	EU282353.1	LY6G6F	lymphocyte antigen 6 complex, locus G6F	0.0339561	-1.31133	179.174	308.888	111.552	80.5563	162138229	100271883
GI_51307429	CO940666	n/a	Transcribed locus	0.0324898	-1.31151	54.815	83.9143	21.7673	34.3021	51307429	n/a
GI_194037343	XR_045385.1	LOC100156767	similar to acyl-CoA:cholesterol acyltransferase 2	0.010574	-1.31168	96.5601	86.6689	30.633	44.3364	194037343	100156767
GI_194038850	XM_001927895.1	LOC100156489	similar to tranglutaminase 1	0.0232631	-1.3172	706.857	420.899	238.048	201.286	194038850	100156489
GI_194038263	XM_001928983;XM_001928983.1;XM_001928987.1;AJ956943.1;CF177381.1	LOC100156455	similar to tandem C2 domains, nuclear	0.00764187	-1.32267	87.8744	70.8558	27.7604	35.8497	194038263	100156455
GI_194039715	XM_001925448.1	LOC100155898	similar to SRY (sex determining region Y)-box 4	0.0121593	-1.32674	377.798	250.547	127.04	118.421	194039715	100155898
GI_194034182	XM_001924733.1	LOC100152310	hypothetical protein LOC100152310	0.00900945	-1.32827	236.347	222.68	76.3438	109.335	194034182	100152310
GI_212549614	NM_001137621.1	IL23RA	interleukin 23 receptor alpha	0.0278125	-1.33233	669.104	635.18	192.507	348.18	212549614	733613
GI_194033523	XM_001925408.1	LOC100153627	similar to Olfactory receptor 1J4 (Olfactory receptor OR9-21) (HTPCRX01)	0.032678	-1.34971	127.029	192.598	47.9566	78.5412	194033523	100153627
GI_178057046	NM_001123072.1	ADRA1A	adrenergic, alpha-1A-, receptor	0.0389088	-1.35308	178.866	106.7	68.2676	42.839	178057046	100144471
GI_47523511	NM_214214.1	CCL2	chemokine (C-C motif) ligand 2	0.00196258	-1.35987	2878.54	2824.48	1186.68	1040.05	47523511	397422
GI_92006843	EB423250	n/a	Transcribed locus, strongly similar to NP_038909.3 Unc-51 like kinase 2 [Mus musculus]	0.0123249	-1.36037	234.327	201.591	103.722	69.0871	92006843	n/a
GI_46176256	CN161826	n/a	Transcribed locus	0.03395	-1.36074	59.62	102.537	36.8042	25.1842	46176256	n/a
GI_59782278	DN107015	SLC2A3	solute carrier family 2 (facilitated glucose transporter), member 3	0.00372207	-1.36082	2405.87	2884.57	1105.62	951.598	59782278	396830
GI_194043498	XM_001927797.1	LOC100152289	similar to Nogo receptor	0.0150079	-1.36693	125.47	166.457	67.792	46.3115	194043498	100152289
GI_187373264	EU647217.1	SLC11A2	solute carrier family 11 (proton-coupled divalent metal ion transporters), member 2	0.00171703	-1.38161	3937.86	4342.93	1640.53	1535.49	187373264	733595
GI_221033332	FD629784	n/a	Transcribed locus	0.013964	-1.38381	554.568	438.4	231.241	154.391	221033332	n/a
GI_115552620	AK232825;AK232825.1;DB809120.1;DB811955.1;BP147305.1	n/a	Transcribed locus	0.0368992	-1.38501	109.796	78.7033	26.1804	48.3886	115552620	n/a
GI_115548257	AK231471;AK231471.1;AB086376.1;AB219564.1;NM_001031775.1	TLR1	toll-like receptor 1	0.0277849	-1.38588	213.164	114.394	59.8707	59.6379	115548257	396607
GI_115553993	AK233202;AK233202.1;DQ474067.1;NM_001044618.1;BX665556.2	LOC733694	aldo-keto reductase family 1 member C3-like	0.00974122	-1.38703	112.834	124.515	55.0419	37.3159	115553993	733694
GI_87221524	DY420221	APOB	apolipoprotein B (including Ag(x) antigen)	0.00950096	-1.396	77.7655	67.0317	33.0334	22.7845	87221524	396899
GI_194039498	XM_001925177.1	LOC100156840	similar to TBC1 domain family member 2B	0.00199942	-1.39952	1169.49	1180.94	480.672	412.839	194039498	100156840
GI_40413447	BP163974	n/a	Transcribed locus	0.00143077	-1.40108	526.601	536.854	192.68	210.362	40413447	n/a
GI_112757893	DB816362	n/a	Transcribed locus	0.0485773	-1.40123	82.3263	104.503	51.2612	24.0576	112757893	n/a
GI_194041448	XM_001925697.1	LOC100152468	similar to solute carrier family 39 (zinc transporter), member 14	0.00155485	-1.40177	2529.11	2423.55	984.652	891.634	194041448	100152468
GI_194039075	XM_001927926.1	LOC100156766	similar to olfactory receptor, family 4, subfamily F, member 29	0.0428191	-1.40181	35.5595	75.469	19.3522	19.862	194039075	100156766
GI_194038750	XM_001924253.1	LOC100153177	similar to Mitochondrial 2-oxodicarboxylate carrier (Solute carrier family 25 member 21)	0.0468927	-1.40203	81.7005	177.243	48.0829	43.1216	194038750	100153177
GI_194038216	XM_001924675.1	LOC100155711	similar to G protein-coupled receptor 65	0.00117837	-1.41056	2903.14	2996.1	1098.71	1120.22	194038216	100155711
GI_194041029	XM_001925603.1	LOC100154528	similar to ATPase type 13A5	0.00375828	-1.41142	211.252	164.266	68.6577	71.4332	194041029	100154528
GI_194034587	XR_045330.1	LOC100155008	similar to B-cell leukemia/lymphoma 2	0.0049938	-1.41452	623.606	511.35	237.007	189.34	194034587	100155008
GI_34166556	CF364697	n/a	Transcribed locus	0.0416803	-1.41555	141.623	71.5949	44.2558	32.1958	34166556	n/a
GI_115548284	AK231539;AK231539.1;BW983866.1	n/a	Transcribed locus, moderately similar to NP_001007760.1 membrane-associated ring finger (C3HC4) 3 [Rattus norvegicus]	0.00299634	-1.41566	195.407	216.208	85.0326	69.8098	115548284	n/a
GI_194042166	XM_001925541.1	LOC100154811	similar to BTB (POZ) domain containing 16	0.00430437	-1.41605	97.1517	78.3034	29.9622	35.6543	194042166	100154811
GI_115547341	AK234714;AK234714.1;BP142320.1;DB811974.1;BP149172.1	n/a	Transcribed locus	0.0499552	-1.42709	89.4589	201.172	52.8776	47.0683	115547341	n/a
GI_181250629	EW025078	GHRL	ghrelin/obestatin prepropeptide	0.00204036	-1.42948	160.592	180.504	67.0936	59.5517	181250629	396728
GI_183078474	EW578361	n/a	Transcribed locus	0.00232136	-1.43064	80.7984	73.8325	26.3875	31.1115	183078474	n/a
GI_115551574	AK239038;AK239038.1;AJ950332.1;BP161248.1;BP159358.1	n/a	Transcribed locus	0.00913096	-1.43134	2032.78	1702.75	828.382	574.453	115551574	n/a
GI_112778914	DB801325	n/a	Transcribed locus	0.00109371	-1.43193	1035.13	1015.04	378.48	381.356	112778914	n/a
GI_47523109	NM_213876.1	AMCF-II	alveolar macrophage-derived chemotactic factor-II	0.00137001	-1.43385	16067.3	16335.8	6290.24	5716.8	47523109	396900
GI_40799649	CK452435	n/a	Transcribed locus, strongly similar to NP_005564.1 lamin B1 [Homo sapiens]	0.0116707	-1.43786	136.38	201.76	54.539	68.7387	40799649	n/a
GI_90245286	BX670973	n/a	Transcribed locus	0.00750117	-1.43864	592.172	507.755	170.5	240.012	90245286	n/a
GI_182836225	EW405479	n/a	Transcribed locus	0.0124685	-1.43892	78.1768	81.1047	23.2568	37.0903	182836225	n/a
GI_194033836	XM_001924760.1	ABCA1	ATP-binding cassette, sub-family A (ABC1), member 1	0.00226446	-1.43902	1435.59	1703.85	598.724	555.721	194033836	100152112
GI_113205639	NM_001044549.1	UNC5B	unc-5 homolog B (C. elegans)	0.0031441	-1.44642	124.912	123.489	40.4356	51.3616	113205639	733600
GI_90238578	BX673261	n/a	Transcribed locus	0.00243519	-1.44711	178.391	197.229	63.0627	75.0449	90238578	n/a
GI_194034488	XM_001927538.1	LOC100152408	similar to orthodenticle homeobox 2	0.00633202	-1.44866	181.393	144.419	67.72	51.9212	194034488	100152408
GI_194042698	XM_001925241.1	LOC100153330	similar to Rho-related BTB domain containing 1	0.00913447	-1.44885	379.578	523.426	185.966	143.36	194042698	100153330
GI_194040185	XM_001926307.1	LY6G5B	lymphocyte antigen 6 complex, locus G5B	0.0338892	-1.45286	120.686	245.125	60.7119	65.0224	194040185	100156804
GI_115547125	AK231180;AK231180.1;XM_001927663.1;AK231592.1;BX669225.2	LOC100153159	similar to Tubulointerstitial nephritis antigen	0.00851573	-1.45351	285.889	214.435	78.5233	104.087	115547125	100153159
GI_47522683	NM_213902.1	SLC22A2	solute carrier family 22 (organic cation transporter), member 2	0.024686	-1.45428	128.524	198.895	46.59	73.0729	47522683	396936
GI_21548093	BQ601367	n/a	Transcribed locus	0.00171794	-1.45482	91.2745	105.393	36.4175	35.1529	21548093	n/a
GI_87208870	DY407567	n/a	Transcribed locus	0.0092715	-1.45537	62.0315	80.6104	30.3606	21.9015	87208870	n/a
GI_51329371	CO952370	n/a	Transcribed locus	0.00801643	-1.45553	87.4602	129.246	39.5828	37.9667	51329371	n/a
GI_46180407	CN165977	n/a	Transcribed locus	0.00986837	-1.45585	252.649	211.073	102.357	69.2341	46180407	n/a
GI_194035821	XM_001925617.1	LOC100154053	similar to SLAM family member 7	0.0019158	-1.45626	16117.6	18067.7	6607.48	5853.42	194035821	100154053
GI_59781977	DN106714	n/a	Transcribed locus, strongly similar to NP_857595.3 major facilitator superfamily domain containing 4 [Homo sapiens]	0.00385988	-1.45628	135.352	175.377	58.7119	53.696	59781977	n/a
GI_194042062	XM_001927099.1	LOC100157959	similar to KIAA1914 protein	0.00216586	-1.4579	155.026	128.984	52.2728	50.6894	194042062	100157959
GI_194041174	XM_001925946.1	LOC100152733	similar to WD repeat domain 49	0.0427673	-1.47144	73.2338	150.959	32.2006	44.6491	194041174	100152733
GI_194034349	XM_001926851.1	LOC100152502	similar to Sodium/potassium/calcium exchanger 2 precursor (Na(+)/K(+)/Ca(2+)-exchange protein 2) (Retinal cone Na-Ca+K exchanger) (Solute carrier family 24 member 2)	0.0480356	-1.47216	169.437	276.701	109.292	55.7319	194034349	100152502
GI_87218554	DY417251	n/a	Transcribed locus, moderately similar to XP_849476.1 PREDICTED: hypothetical protein XP_844383 [Canis familiaris]	0.0169724	-1.47257	291.639	168.803	80.6083	79.299	87218554	n/a
GI_59789170	DN110771	n/a	Transcribed locus, moderately similar to XP_545716.2 PREDICTED: similar to solute carrier family 30 (zinc transporter), member 10 isoform a [Canis familiaris]	0.00230213	-1.47371	117.682	143.319	45.8188	47.7212	59789170	n/a
GI_115545576	AK230691;AK230691.1;XM_001925047.1;AK231651.1;DB806202.1	LOC100152588	similar to serine proteinase inhibitor, clade B, member 7 (predicted)	0.001288	-1.4764	1166.11	1162.3	440.746	397.18	115545576	100152588
GI_194038123	XM_001926054.1	LOC100155781	similar to MGC166364 protein	0.00300212	-1.48349	253.768	222.617	94.2583	76.652	194038123	100155781
GI_194035796	XM_001927740.1	LOC100153791	similar to Protein CYR61 precursor (Cysteine-rich angiogenic inducer 61) (Insulin-like growth factor-binding protein 10) (Protein GIG1)	0.00970942	-1.48995	380.069	266.755	129.24	99.4342	194035796	100153791
GI_167908798	NM_001114673.1	SALL4	sal-like 4 (Drosophila)	0.000930401	-1.49987	150.155	151.298	53.4491	53.1402	167908798	100136902
GI_194044461	XM_001928763.1	LOC100155470	hypothetical protein LOC100155470	0.0252188	-1.50318	196.3	115.441	64.4363	43.7665	194044461	100155470
GI_194038102	XM_001925369.1	LOC100152161	similar to tumor necrosis factor, alpha-induced protein 2	0.00354514	-1.51051	4592.61	5787.83	1673.98	1956.16	194038102	100152161
GI_59773655	DN101030	n/a	Transcribed locus, strongly similar to XP_001251447.1 PREDICTED: hypothetical protein LOC782788 [Bos taurus]	0.0310729	-1.51063	282.986	139.887	65.1645	74.8242	59773655	n/a
GI_115555550	AK237182;AK237182.1;DB789343.1;DB785656.1;AJ953728.1	STEAP4	STEAP family member 4	0.00119879	-1.51702	786.181	706.843	258.393	262.559	115555550	100310802
GI_194035745	XM_001928546.1	LOC100157977	similar to formin binding protein 1-like	0.00459468	-1.53072	167.489	122.09	47.5558	51.5083	194035745	100157977
GI_194037737	XM_001928623.1	LOC100157007	hypothetical protein LOC100157007	0.0275705	-1.54869	85.8134	139.961	29.0861	48.2472	194037737	100157007
GI_194039671	XM_001926429.1	LOC100152262	similar to rCG24689	0.0328029	-1.54955	93.8574	121.298	25.5605	51.9793	194039671	100152262
GI_257467620	NM_001164652.1	ACAN	aggrecan	0.0032667	-1.55443	89.8987	98.9815	28.1539	36.6362	257467620	397255
GI_115551314	AK235992;AK235992.1;AF348424.1;DB801766.1;DN121578.1	PLK2	polo-like kinase 2 (Drosophila)	0.0026818	-1.5612	8742.39	7684.85	3096.07	2491.83	115551314	397251
GI_90235097	BX665850	n/a	Transcribed locus	0.0163309	-1.56238	116.73	165.888	37.4609	59.2621	90235097	n/a
GI_40829551	CK458270	SELM	selenoprotein M	0.00901779	-1.56276	66.5014	104.548	27.6592	28.8026	40829551	100302025
GI_116336819	DT322616	n/a	Transcribed locus, moderately similar to NP_001068788.1 T-cell immunoglobulin and mucin domain containing 4 [Bos taurus]	0.0178214	-1.56755	223.466	407.314	102.573	101.007	116336819	n/a
GI_33386551	AJ539176.1	ELSPBP1	epididymal sperm binding protein 1	0.00101523	-1.56802	79.4962	77.5245	25.2852	27.7254	33386551	399529
GI_194034270	XM_001924451.1	LOC100152877	hypothetical protein LOC100152877	0.0161595	-1.57403	96.4117	59.9308	30.1562	21.6144	194034270	100152877
GI_59816994	DN122715	n/a	Transcribed locus	0.0480654	-1.57425	219.688	90.4782	44.4741	50.4024	59816994	n/a
GI_62208266	AY864618	n/a	Unknown mRNA sequence	0.0156084	-1.57462	129.446	73.1135	31.9826	33.3545	62208266	n/a
GI_49333629	AJ651184	n/a	Transcribed locus	0.0139022	-1.57876	111.196	118.559	50.4767	29.2702	49333629	n/a
GI_90246025	BX668048	CYP2C36	cytochrome P450 2C36	0.0173714	-1.57881	179.757	109.406	55.5294	39.6885	90246025	403110
GI_212525785	FJ409636.1	SYN1	synapsin I	0.0372633	-1.59227	197.446	105.816	62.4675	36.7881	212525785	100216310
GI_181324558	EW090492	n/a	Transcribed locus	0.0135761	-1.59626	146.096	98.5061	32.734	48.0904	181324558	n/a
GI_115553327	AK233125;AK233125.1;CJ006393.1;CJ002795.1	n/a	Transcribed locus	0.00621814	-1.59838	58.3647	75.2661	25.5309	18.7657	115553327	n/a
GI_194040317	XM_001925759.1	LOC100152613	similar to IHPK3 protein	0.0381438	-1.60013	343.996	151.661	80.6661	70.3658	194040317	100152613
GI_194042375	XR_045591.1	LOC100152192	similar to AN1, ubiquitin-like, homolog	0.0139475	-1.60028	110.484	155.994	53.9277	34.7642	194042375	100152192
GI_115547702	AK231360;AK231360.1;XM_001927236.1;BW980110.1;FD604286.1	LOC100153787	similar to G-protein coupled receptor 15	0.0113002	-1.61035	122.34	81.3892	27.8704	38.3233	115547702	100153787
GI_194035263	XM_001924919.1	LOC100153323	similar to EGF-like-domain, multiple 11	0.00647254	-1.61502	230.229	155.11	58.1681	65.4303	194035263	100153323
GI_84128690	CV874730	n/a	Transcribed locus, moderately similar to XP_001490032.1 PREDICTED: hypothetical protein [Equus caballus]	0.0397864	-1.62193	138.244	102.857	57.9214	25.9146	84128690	n/a
GI_52351371	AY609801	n/a	Transcribed locus, moderately similar to NP_001137290.1 serine (or cysteine) proteinase inhibitor, clade B (ovalbumin), member 2 precursor [Homo sapiens]	0.00272849	-1.62326	1962.88	1537.31	600.005	529.911	52351371	n/a
GI_194038434	XM_001928133.1	LOC100152251	similar to Protein FAM71D	0.00463595	-1.62353	120.161	168.704	48.9091	43.6555	194038434	100152251
GI_37725366	AY161863.1	DSPP	dentin sialophosphoprotein	0.0240807	-1.64202	232.16	162.424	45.715	84.6805	37725366	396664
GI_1524403	U55858.1	n/a	Sus scrofa beta 3 adrenergic receptor mRNA, partial cds.	0.00673402	-1.64589	86.7118	106.814	37.1118	25.4841	1524403	n/a
GI_47523685	NM_214314.1	AR	androgen receptor	0.0046513	-1.64702	114.664	162.337	46.1213	41.1472	47523685	397582
GI_46171383	CN156953	n/a	Transcribed locus, moderately similar to NP_001071398.1 mitogen-inducible gene 6 protein [Bos taurus]	0.000769122	-1.65285	5074.62	5238.22	1691.66	1589.14	46171383	n/a
GI_194040008	XM_001929451.1	LOC100155316	similar to olfactory receptor 130	0.00561943	-1.66017	64.7706	93.4669	22.6614	26.744	194040008	100155316
GI_84124225	CV870265	n/a	Transcribed locus, moderately similar to NP_001070540.1 hypothetical protein LOC768013 [Bos taurus]	0.0276763	-1.6619	247.013	120.309	61.8048	48.0214	84124225	n/a
GI_194037967	XM_001925689.1	LOC100154736	similar to Cancer-associated gene 1 protein (CAGE-1) (Cancer/testis antigen 3) (CT3)	0.0436698	-1.67064	126.377	284.353	73.8626	48.0037	194037967	100154736
GI_194038561	XM_001926746.1	LOC100153295	similar to latent TGF-beta binding protein-2	0.00680845	-1.67626	144.109	164.045	38.9398	59.4364	194038561	100153295
GI_194043922	XM_001928628;XM_001928628.1;XM_001928632.1;DN106530.1;DN106890.1	LOC100154583	similar to cell division cycle associated 7	0.0256724	-1.67925	179.804	266.085	93.9661	49.641	194043922	100154583
GI_194040430	XM_001927644.1	LOC100155839	hypothetical protein LOC100155839	0.0496343	-1.68228	67.5428	150.592	23.8261	41.4471	194040430	100155839
GI_21261603	AJ308234.1	n/a	Sus scrofa mRNA for putative organic anion transporter (POAT1-1 gene).	0.0287455	-1.68575	79.5175	174.372	35.9949	37.2199	21261603	n/a
GI_115548584	AK231568;AK231568.1;DB816258.1;BW984643.1;BW971250.1	n/a	Transcribed locus, strongly similar to NP_001091670.1 G protein-coupled receptor 18 [Homo sapiens]	0.00116262	-1.68712	10195.8	9778.67	3355.55	2865.42	115548584	n/a
GI_115551359	AK236037;AK236037.1;DB814124.1;DB789794.1;CJ020547.1	CYB561	cytochrome b-561	0.0291654	-1.68725	310.832	178.692	97.082	55.1657	115551359	100048996
GI_221023481	FD617224	n/a	Transcribed locus, moderately similar to NP_034811.2 laminin, alpha 4 precursor [Mus musculus]	0.00243808	-1.68845	64.7832	80.4041	20.5437	24.4068	221023481	n/a
GI_59809640	DN115380	GJA1	gap junction protein, alpha 1, 43kDa	0.0254519	-1.6901	366.065	176.489	71.9501	86.2383	59809640	397259
GI_46176621	CN162191	n/a	Transcribed locus, weakly similar to XP_484524.1 PREDICTED: hypothetical protein [Mus musculus]	0.0225647	-1.69079	93.5323	148.696	48.0437	27.7757	46176621	n/a
GI_48374062	NM_001001535.1	DES	desmin	0.0292557	-1.69424	234.666	519.135	105.088	110.698	48374062	396725
GI_291278202	GU354319.1	n/a	Sus scrofa STEAP family member 4 transcript variant 2 mRNA, complete cds.	0.0370307	-1.70138	534.765	280.48	160.241	88.5028	291278202	n/a
GI_115552780	AK239373;AK239373.1;AK232207.1;BX664840.2;BX664993.2	n/a	Transcribed locus, strongly similar to NP_035259.1 septin 4 [Mus musculus]	0.0255312	-1.7048	152.472	312.13	75.9504	58.9661	115552780	n/a
GI_194040973	XM_001927763.1	LOC100154608	similar to NAALADL2 protein	0.000731383	-1.71087	229.92	231.537	67.5195	73.5735	194040973	100154608
GI_112768008	DB785958	n/a	Transcribed locus, strongly similar to NP_940891.1 coiled-coil domain containing 84 [Homo sapiens]	0.0488836	-1.7239	88.1395	238.084	43.5548	44.1545	112768008	n/a
GI_40395350	BP145879	n/a	Transcribed locus, moderately similar to XP_001472043.1 PREDICTED: similar to Sulfotransferase family, cytosolic, 1C, member 1 [Mus musculus]	0.0410875	-1.72415	130.565	329.783	62.0123	63.611	40395350	n/a
GI_115554603	AK237013;AK237013.1;AK231194.1;DQ439546.1;NM_001097493.1	CD72	CD72 molecule	0.00102572	-1.73036	1467.24	1673.94	492.662	452.804	115554603	100038011
GI_46167688	CN153258	n/a	Transcribed locus, strongly similar to NP_444515.1 tektin 1 [Homo sapiens]	0.00086124	-1.7377	193.499	201.045	55.6023	62.9041	46167688	n/a
GI_194036849	XM_001928528.1	LOC100154199	similar to discoidin domain receptor family, member 2	0.0027604	-1.73786	420.25	451.418	151.816	112.325	194036849	100154199
GI_47522865	NM_214022.1	TNF	tumor necrosis factor	0.000814019	-1.74437	21931.8	24074.3	7129.18	6597.42	47522865	397086
GI_46174358	CN159928	n/a	Transcribed locus, strongly similar to NP_001155289.1 myosin IB isoform 1 [Mus musculus]	0.0195314	-1.74506	81.5405	164.741	34.6774	34.4746	46174358	n/a
GI_84125136	CV871176	n/a	Transcribed locus, strongly similar to NP_034249.1 EH-domain containing 1 [Mus musculus]	0.00615591	-1.75053	553.262	848.696	217.893	190.334	84125136	n/a
GI_14657016	BI182607	n/a	Transcribed locus, strongly similar to NP_001122074.1 RAS guanyl releasing protein 1 isoform b [Homo sapiens]	0.000897048	-1.75153	1254.16	1322.85	408.291	358.398	14657016	n/a
GI_115548255	AK231469;AK231469.1;CK453789.1;BW982635.1;AJ655682.1	n/a	Transcribed locus, moderately similar to NP_055188.1 G protein-coupled receptor 160 [Homo sapiens]	0.000565919	-1.75599	4407.16	4293.1	1278.81	1296.93	115548255	n/a
GI_34162720	CF362753	n/a	Transcribed locus, strongly similar to NP_001007798.1 arrestin domain containing 3 [Rattus norvegicus]	0.0123994	-1.75688	1298.08	2269.4	458.277	562.776	34162720	n/a
GI_48374068	NM_001001538.1	OPRM1	opioid receptor, mu 1	0.00908727	-1.76551	65.2739	108.524	26.7006	22.9509	48374068	396802
GI_169117062	EU421951.1	LSDP5	lipid storage droplet protein 5	0.00539741	-1.78431	178.692	191.028	66.5196	43.2504	169117062	100142670
GI_113205653	NM_001044551.1	CKMT2	creatine kinase, mitochondrial 2 (sarcomeric)	0.0442625	-1.7907	135.56	361.517	59.0187	69.3682	113205653	733602
GI_194043737	XM_001926084.1	LOC100155042	boule	0.00863233	-1.79091	73.0563	118.349	24.1108	29.9484	194043737	100155042
GI_112745105	DB796057	CCL3L1	chemokine (C-C motif) ligand 3-like 1	0.000505653	-1.83192	34387.2	32982.3	9516.33	9403.33	112745105	494459
GI_194038196	XM_001927486.1	GCM1	glial cells missing homolog 1 (Drosophila)	0.000544792	-1.8466	272.596	269.425	78.2211	72.5888	194038196	414910
GI_115549082	AK238271;AK238271.1;BP171778.1;FD599024.1;CJ014035.1	n/a	Transcribed locus, strongly similar to NP_001019938.1 dual-specificity tyrosine-(Y)-phosphorylation regulated kinase 3 [Rattus norvegicus]	0.00144293	-1.84698	430.95	358.494	118.122	101.062	115549082	n/a
GI_90227109	BX665088	n/a	Transcribed locus, strongly similar to NP_006613.2 polo-like kinase 2 [Homo sapiens]	0.00338532	-1.85139	3867.42	3490.88	1219.54	850.19	90227109	n/a
GI_61338438	AY837782.1	TNFRSF8	tumor necrosis factor receptor superfamily, member 8	0.00103358	-1.87236	2154.02	2196.09	655.559	538.292	61338438	574055
GI_84134442	CX058300	n/a	Transcribed locus, moderately similar to XP_001917485.1 PREDICTED: similar to Melanoma antigen family B, 4 [Equus caballus]	0.00081845	-1.88827	146.098	140.025	35.6523	41.8708	84134442	n/a
GI_115550297	AK238562;AK238562.1;AY609806.1;BW979067.1;BW981583.1	n/a	Transcribed locus, moderately similar to NP_036532.1 phospholipase A2, group IID precursor [Homo sapiens]	0.00071502	-1.88965	7744.61	8893.24	2287.83	2192.56	115550297	n/a
GI_115548478	AK235095;AK235095.1;CJ000725.1;DB812679.1;BP456982.1	n/a	Transcribed locus, strongly similar to NP_171608.2 UDP-GlcNAc:betaGal beta-1,3-N-acetylglucosaminyltransferase 9 [Homo sapiens]	0.00429748	-1.89147	151.238	103.064	30.6066	36.998	115548478	n/a
GI_194042436	XM_001925357.1	LOC100156262	similar to 3-phosphoadenosine 5-phosphosulfate synthase 2	0.000420682	-1.90709	1122.64	1125.19	300.475	298.868	194042436	100156262
GI_116292412	DQ991098.1	IL19	interleukin 19	0.0101526	-1.95591	176.953	316.364	68.388	54.3861	116292412	100038024
GI_194041882	XM_001925107.1	LOC100156242	similar to fibroblast growth factor 8	0.0342296	-1.95872	307.635	674.954	158.208	86.8585	194041882	100156242
GI_194039737	XM_001928606.1	LOC100154661	similar to C27H2.2a	0.0289546	-1.98673	354.854	171.722	84.0369	46.1611	194039737	100154661
GI_194041058	XM_001926413.1	LOC100152123	hypothetical protein LOC100152123	0.00607393	-2.03813	603.631	420.249	149.765	100.413	194041058	100152123
GI_45862407	AY572787.1	n/a	Sus scrofa tumor necrosis factor alpha mRNA, partial cds.	0.000450162	-2.04076	23490.7	24317.5	6110.1	5522.13	45862407	n/a
GI_194040456	XM_001925006.1	LOC100152855	similar to potassium channel, subfamily K, member 16	0.0108441	-2.04187	150.528	281.741	56.4732	44.2888	194040456	100152855
GI_51314138	CO947379	n/a	Transcribed locus	0.00504318	-2.04741	141.319	234.044	44.3538	43.6417	51314138	n/a
GI_194044411	XM_001924902.1	LOC100153042	similar to transglutaminase 3	0.00353348	-2.04809	353.544	514.335	92.0567	115.494	194044411	100153042
GI_84134613	CX058471	n/a	Transcribed locus	0.0393438	-2.0589	72.9804	218.08	28.7658	31.8688	84134613	n/a
GI_194034868	XR_045562.1	LOC100155358	similar to Spectrin beta chain, brain 4 (Spectrin, non-erythroid beta chain 4) (Beta-V spectrin) (BSPECV)	0.004311	-2.0614	158.406	154.309	47.5676	29.4963	194034868	100155358
GI_59807915	DN114102	n/a	Transcribed locus	0.0195517	-2.06504	178.467	127.736	53.2349	24.4564	59807915	n/a
GI_115548691	AK231676;AK231676.1;DN107809.1;BP433830.1;DN107450.1	n/a	Transcribed locus, strongly similar to NP_036474.1 BMP and activin membrane-bound inhibitor precursor [Homo sapiens]	0.015984	-2.07643	314.807	681.443	100.904	119.516	115548691	n/a
GI_59781563	DN106300	n/a	Transcribed locus, moderately similar to NP_036295.1 F-box and leucine-rich repeat protein 9 [Homo sapiens]	0.00180433	-2.07962	149.507	124.964	37.2276	28.0883	59781563	n/a
GI_194042444	XM_001925703.1	LOC100157486	similar to lipase, family member K	0.000910137	-2.08933	165.139	134.891	33.1108	37.1502	194042444	100157486
GI_181266178	EW080080	n/a	Transcribed locus, strongly similar to NP_001015022.1 TBC1 domain family, member 10a [Rattus norvegicus]	0.0179325	-2.11512	211.645	108.32	45.0907	27.0896	181266178	n/a
GI_74379528	AJ962712	n/a	Transcribed locus, strongly similar to NP_002490.2 neogenin homolog 1 precursor [Homo sapiens]	0.014514	-2.13341	102.43	224.692	35.0295	34.1304	74379528	n/a
GI_90244958	BX915447	n/a	Transcribed locus, strongly similar to NP_032776.1 nucleoredoxin [Mus musculus]	0.0372093	-2.13546	184.43	445.838	91.9695	46.3114	90244958	n/a
GI_115547736	AK231394;AK231394.1;AK231223.1;XM_001928362.1	LOC100157275	similar to intelectin 2	0.00632167	-2.16816	134.819	175.301	44.5293	26.274	115547736	100157275
GI_115554539	AK233549;AK233549.1;DB810549.1;CJ015409.1;DB790193.1	n/a	Transcribed locus, strongly similar to NP_891998.1 NIMA-related kinase 6 [Rattus norvegicus]	0.000420164	-2.18916	492.518	493.573	115.774	100.961	115554539	n/a
GI_49416870	AJ684280	n/a	Transcribed locus, moderately similar to NP_001001536.2 pregnancy-associated glycoprotein 6 [Sus scrofa]	0.00092415	-2.24872	263.641	252.01	47.4564	61.9827	49416870	n/a
GI_115550794	AK235869;AK235869.1;CJ030233.1;CJ031190.1;DB813915.1	n/a	Transcribed locus, strongly similar to XP_001924423.1 PREDICTED: similar to Trem-like transcript 2 protein precursor (TLT-2) (Triggering receptor expressed on myeloid cells-like protein 2) [Sus scrofa]	0.00273345	-2.27762	171.784	260.576	47.7073	39.909	115550794	n/a
GI_47522811	NM_213993.1	IL12A	interleukin 12A (natural killer cell stimulatory factor 1, cytotoxic lymphocyte maturation factor 1, p35)	0.000939951	-2.2937	202.146	159.562	39.5897	33.8895	47522811	397053
GI_194043707	XM_001925955.1	LOC100156616	similar to IQ motif containing with AAA domain	0.000401022	-2.29486	213.06	248.733	47.1523	46.6755	194043707	100156616
GI_40426989	BP436922	n/a	Transcribed locus, moderately similar to NP_005109.2 tumor necrosis factor (ligand) superfamily, member 15 [Homo sapiens]	0.00027319	-2.33336	11107.2	11459.1	2341.91	2139.76	40426989	n/a
GI_14657013	BI182604	n/a	Transcribed locus, moderately similar to NP_001121367.1 carbohydrate (N-acetylgalactosamine 4-0) sulfotransferase 8 [Homo sapiens]	0.00573877	-2.33648	130.507	202.28	25.8322	40.0613	14657013	n/a
GI_20530681	AF493992.1	n/a	Sus scrofa interleukin-6 precursor, mRNA, complete cds.	0.00483834	-2.37065	534.397	930.671	151.262	122.93	20530681	n/a
GI_115546268	AK240506;AK240506.1;CK460958.1;DN123151.1;DN122790.1	LOC733695	growth associated protein 43	0.00704647	-2.42026	239.413	282.993	34.6975	68.1529	115546268	733695
GI_194040428	XM_001929598.1	LOC100157844	similar to pim-1 oncogene	0.00292037	-2.43056	1002.52	1636.59	252.416	223.653	194040428	100157844
GI_190360557	NM_001128449.1	C17H20orf86	chromosome 20 open reading frame 86 ortholog	0.0192869	-2.44717	147.703	383.813	51.4773	37.0298	190360557	100144514
GI_59806662	DN112929	CXCL2	chemokine (C-X-C motif) ligand 2	0.000818235	-2.53874	4719.67	4087.46	868.337	657.962	59806662	396594
GI_59823552	DN129273	STS	steroid sulfatase (microsomal), isozyme S	0.0228957	-2.63305	266.932	816.624	64.3915	87.9706	59823552	448816
GI_40831615	CK460334	n/a	Transcribed locus, strongly similar to NP_061134.1 basic leucine zipper transcription factor, ATF-like 3 [Homo sapiens]	0.000704338	-2.69546	1961.22	1439.65	270.187	249.055	40831615	n/a
GI_179428995	BP999686	n/a	Transcribed locus, strongly similar to NP_038862.2 secreted frizzled-related protein 1 precursor [Mus musculus]	0.00332529	-2.81872	554.225	306.249	52.4038	65.0667	179428995	n/a
GI_47523167	NM_213842.1	CSF3	colony stimulating factor 3 (granulocyte)	0.000242611	-2.87889	23048.2	22526.2	3410.54	2813.42	47523167	396839
GI_47523851	NM_214399.1	IL6	interleukin 6 (interferon, beta 2)	0.00291186	-3.10271	456.456	258.043	33.4502	47.717	47523851	399500
GI_115548461	AK235078;AK235078.1;AY504424.1;NM_213785.1;DN107702.1	LOC396677	tissue factor	0.000531741	-3.14861	15854	18326.7	2261.11	1633.99	115548461	396677
GI_47523043	NM_214118.1	CSF2	colony stimulating factor 2 (granulocyte-macrophage)	0.000163061	-3.21029	2958.88	2889.51	346.903	287.711	47523043	397208
GI_33290842	CF179066	CCL20	chemokine (C-C motif) ligand 20	3.98508e-05	-4.0641	4975.74	4918.38	284.505	307.437	33290842	553951
GI_194332505	NM_001130236.1	IL23A	interleukin 23, alpha subunit p19	4.04231e-05	-4.98657	18399.1	18026.7	520.091	634.479	194332505	100155546
