# Supplementary material for: Microarray Analysis of the Effect of Streptococcus equi subsp. zooepidemicus M-Like Protein in Infecting Porcine Pulmonary Alveolar Macrophage
Source: PLoS One. 2012 May 2;7(5):e36452. doi: 10.1371/journal.pone.0036452 (PMC3342272; doi:10.1371/journal.pone.0036452)
Supplement: Table S2 — The differentially expressed genes involved in significant GO categories. (XLSX) [file pone.0036452.s002.xlsx]

## Sheet: DownGO_Result
GOID	GOTerm	DifGene	AllDifGene	GeneInGOID	AllGene	P-Value	FDR	Enrichment	(-log2P)
GO:0006955	immune response	25	119	344	4093	0.0003	0.0350455	2.49963	11.7027
GO:0010224	response to UV-B	3	119	6	4093	0.00045	0.0350455	17.1975	11.1178
GO:0007189	activation of adenylate cyclase activity by G-protein signaling pathway	5	119	24	4093	0.00052	0.0350455	7.16562	10.9092
GO:0030819	positive regulation of cAMP biosynthetic process	4	119	14	4093	0.00054	0.0350455	9.82713	10.8548
GO:0042832	defense response to protozoan	3	119	7	4093	0.00077	0.0350455	14.7407	10.3429
GO:0043163	cell envelope organization	2	119	2	4093	0.00084	0.0350455	34.395	10.2173
GO:0032814	regulation of natural killer cell activation	3	119	8	4093	0.00121	0.0350455	12.8981	9.69078
GO:0031000	response to caffeine	3	119	8	4093	0.00121	0.0350455	12.8981	9.69078
GO:2000027	regulation of organ morphogenesis	6	119	43	4093	0.00135	0.0350455	4.7993	9.53282
GO:0051881	regulation of mitochondrial membrane potential	3	119	9	4093	0.00177	0.0350455	11.465	9.14203
GO:0032729	positive regulation of interferon-gamma production	3	119	9	4093	0.00177	0.0350455	11.465	9.14203
GO:0060087	relaxation of vascular smooth muscle	2	119	3	4093	0.00247	0.0350455	22.93	8.66127
GO:0032966	negative regulation of collagen biosynthetic process	2	119	3	4093	0.00247	0.0350455	22.93	8.66127
GO:0006835	dicarboxylic acid transport	2	119	3	4093	0.00247	0.0350455	22.93	8.66127
GO:0060664	epithelial cell proliferation involved in salivary gland morphogenesis	2	119	3	4093	0.00247	0.0350455	22.93	8.66127
GO:0033700	phospholipid efflux	2	119	3	4093	0.00247	0.0350455	22.93	8.66127
GO:0045948	positive regulation of translational initiation	2	119	3	4093	0.00247	0.0350455	22.93	8.66127
GO:0002860	positive regulation of natural killer cell mediated cytotoxicity directed against tumor cell target	2	119	3	4093	0.00247	0.0350455	22.93	8.66127
GO:0010888	negative regulation of lipid storage	3	119	10	4093	0.00248	0.0350455	10.3185	8.65544
GO:0014061	regulation of norepinephrine secretion	3	119	10	4093	0.00248	0.0350455	10.3185	8.65544
GO:0042088	T-helper 1 type immune response	3	119	10	4093	0.00248	0.0350455	10.3185	8.65544
GO:0006935	chemotaxis	8	119	83	4093	0.00257	0.0350455	3.31518	8.60402
GO:0032675	regulation of interleukin-6 production	5	119	34	4093	0.0027	0.0352174	5.05808	8.53282
GO:0030198	extracellular matrix organization	6	119	50	4093	0.00297	0.037125	4.12739	8.39532
GO:0051789	response to protein stimulus	6	119	51	4093	0.00329	0.0384231	4.04647	8.2477
GO:0046677	response to antibiotic	3	119	11	4093	0.00333	0.0384231	9.38044	8.23026
GO:0060688	regulation of morphogenesis of a branching structure	4	119	23	4093	0.00392	0.0411368	5.98173	7.99493
GO:0048660	regulation of smooth muscle cell proliferation	5	119	37	4093	0.00395	0.0411368	4.64797	7.98393
GO:0043523	regulation of neuron apoptosis	8	119	54	4093	0.00454	0.0411368	5.09555	7.78309
GO:0034393	positive regulation of smooth muscle cell apoptosis	2	119	4	4093	0.00484	0.0411368	17.1975	7.69078
GO:0051971	positive regulation of transmission of nerve impulse	4	119	25	4093	0.00535	0.0411368	5.50319	7.54625
GO:0006936	muscle contraction	11	119	119	4093	0.00551	0.0411368	3.17937	7.50373
GO:0019079	viral genome replication	3	119	13	4093	0.00554	0.0411368	7.9373	7.4959
GO:0009409	response to cold	3	119	13	4093	0.00554	0.0411368	7.9373	7.4959
GO:0007169	transmembrane receptor protein tyrosine kinase signaling pathway	11	119	158	4093	0.00573	0.0411368	2.39459	7.44725
GO:0030154	cell differentiation	35	119	764	4093	0.00639	0.0411368	1.57569	7.28997
GO:0042755	eating behavior	3	119	14	4093	0.0069	0.0411368	7.37035	7.17919
GO:0042531	positive regulation of tyrosine phosphorylation of STAT protein	3	119	14	4093	0.0069	0.0411368	7.37035	7.17919
GO:0048534	hemopoietic or lymphoid organ development	11	119	163	4093	0.00722	0.0411368	2.32113	7.11379
GO:0031424	keratinization	2	119	5	4093	0.00791	0.0411368	13.758	6.98211
GO:0002678	positive regulation of chronic inflammatory response	2	119	5	4093	0.00791	0.0411368	13.758	6.98211
GO:0030828	positive regulation of cGMP biosynthetic process	2	119	5	4093	0.00791	0.0411368	13.758	6.98211
GO:0046902	regulation of mitochondrial membrane permeability	2	119	5	4093	0.00791	0.0411368	13.758	6.98211
GO:0032862	activation of Rho GTPase activity	2	119	5	4093	0.00791	0.0411368	13.758	6.98211
GO:0045779	negative regulation of bone resorption	2	119	5	4093	0.00791	0.0411368	13.758	6.98211
GO:0050714	positive regulation of protein secretion	4	119	28	4093	0.00811	0.0411368	4.91357	6.94608
GO:0043526	neuroprotection	3	119	15	4093	0.00844	0.0411368	6.87899	6.88854
GO:0051384	response to glucocorticoid stimulus	6	119	62	4093	0.00867	0.0411368	3.32854	6.84975
GO:0046631	alpha-beta T cell activation	4	119	29	4093	0.00919	0.0411368	4.74413	6.76572
GO:0008284	positive regulation of cell proliferation	14	119	242	4093	0.00974	0.0411368	1.98979	6.68186
GO:0032722	positive regulation of chemokine production	3	119	16	4093	0.01018	0.0411368	6.44905	6.61812
GO:0002366	leukocyte activation involved in immune response	4	119	30	4093	0.01038	0.0411368	4.58599	6.59005
GO:0002263	cell activation involved in immune response	4	119	30	4093	0.01038	0.0411368	4.58599	6.59005
GO:0042107	cytokine metabolic process	5	119	47	4093	0.01105	0.0411368	3.65904	6.49981
GO:0042089	cytokine biosynthetic process	5	119	47	4093	0.01105	0.0411368	3.65904	6.49981
GO:0014072	response to isoquinoline alkaloid	2	119	6	4093	0.01165	0.0411368	11.465	6.42353
GO:0043278	response to morphine	2	119	6	4093	0.01165	0.0411368	11.465	6.42353
GO:0015893	drug transport	2	119	6	4093	0.01165	0.0411368	11.465	6.42353
GO:0048739	cardiac muscle fiber development	2	119	6	4093	0.01165	0.0411368	11.465	6.42353
GO:0050710	negative regulation of cytokine secretion	2	119	6	4093	0.01165	0.0411368	11.465	6.42353
GO:0010243	response to organic nitrogen	5	119	48	4093	0.01205	0.0411368	3.58281	6.37482
GO:0030097	hemopoiesis	10	119	155	4093	0.01389	0.0411368	2.21903	6.16981
GO:0001701	in utero embryonic development	8	119	110	4093	0.01394	0.0411368	2.50145	6.16463
GO:0010038	response to metal ion	7	119	90	4093	0.01498	0.0411368	2.67516	6.06082
GO:0006954	inflammatory response	13	119	189	4093	0.0153	0.0411368	2.36579	6.03032
GO:0006916	anti-apoptosis	8	119	112	4093	0.01542	0.0411368	2.45678	6.01905
GO:0002548	monocyte chemotaxis	2	119	7	4093	0.016	0.0411368	9.82713	5.96578
GO:0043114	regulation of vascular permeability	2	119	7	4093	0.016	0.0411368	9.82713	5.96578
GO:0060693	regulation of branching involved in salivary gland morphogenesis	2	119	7	4093	0.016	0.0411368	9.82713	5.96578
GO:0007512	adult heart development	2	119	7	4093	0.016	0.0411368	9.82713	5.96578
GO:0051023	regulation of immunoglobulin secretion	2	119	7	4093	0.016	0.0411368	9.82713	5.96578
GO:0052564	response to immune response of other organism involved in symbiotic interaction	2	119	7	4093	0.016	0.0411368	9.82713	5.96578
GO:0052572	response to host immune response	2	119	7	4093	0.016	0.0411368	9.82713	5.96578
GO:0032095	regulation of response to food	2	119	7	4093	0.016	0.0411368	9.82713	5.96578
GO:0032816	positive regulation of natural killer cell activation	2	119	7	4093	0.016	0.0411368	9.82713	5.96578
GO:0010288	response to lead ion	2	119	7	4093	0.016	0.0411368	9.82713	5.96578
GO:0051412	response to corticosterone stimulus	2	119	7	4093	0.016	0.0411368	9.82713	5.96578
GO:0060713	labyrinthine layer morphogenesis	2	119	7	4093	0.016	0.0411368	9.82713	5.96578
GO:0045069	regulation of viral genome replication	2	119	7	4093	0.016	0.0411368	9.82713	5.96578
GO:0010893	positive regulation of steroid biosynthetic process	2	119	7	4093	0.016	0.0411368	9.82713	5.96578
GO:0009615	response to virus	6	119	71	4093	0.01636	0.0411368	2.90662	5.93368
GO:0006826	iron ion transport	3	119	19	4093	0.01653	0.0411368	5.43078	5.91877
GO:0043410	positive regulation of MAPKKK cascade	5	119	52	4093	0.01669	0.0411368	3.30721	5.90487
GO:0001666	response to hypoxia	7	119	93	4093	0.01769	0.0411368	2.58887	5.82092
GO:0061138	morphogenesis of a branching epithelium	6	119	73	4093	0.01856	0.0411368	2.82698	5.75166
GO:0032755	positive regulation of interleukin-6 production	3	119	20	4093	0.01904	0.0411368	5.15924	5.71482
GO:0001101	response to acid	3	119	20	4093	0.01904	0.0411368	5.15924	5.71482
GO:0050806	positive regulation of synaptic transmission	3	119	20	4093	0.01904	0.0411368	5.15924	5.71482
GO:0009611	response to wounding	17	119	299	4093	0.01931	0.0411368	1.95557	5.69451
GO:0007155	cell adhesion	15	119	290	4093	0.01969	0.0411368	1.77905	5.66639
GO:0022610	biological adhesion	15	119	291	4093	0.02025	0.0411368	1.77294	5.62593
GO:0070482	response to oxygen levels	7	119	96	4093	0.02073	0.0411368	2.50797	5.59214
GO:0006979	response to oxidative stress	7	119	96	4093	0.02073	0.0411368	2.50797	5.59214
GO:0010039	response to iron ion	2	119	8	4093	0.02093	0.0411368	8.59874	5.57828
GO:0048305	immunoglobulin secretion	2	119	8	4093	0.02093	0.0411368	8.59874	5.57828
GO:0032228	regulation of synaptic transmission, GABAergic	2	119	8	4093	0.02093	0.0411368	8.59874	5.57828
GO:0032098	regulation of appetite	2	119	8	4093	0.02093	0.0411368	8.59874	5.57828
GO:0050709	negative regulation of protein secretion	2	119	8	4093	0.02093	0.0411368	8.59874	5.57828
GO:0045073	regulation of chemokine biosynthetic process	2	119	8	4093	0.02093	0.0411368	8.59874	5.57828
GO:0051932	synaptic transmission, GABAergic	2	119	8	4093	0.02093	0.0411368	8.59874	5.57828
GO:0045599	negative regulation of fat cell differentiation	2	119	8	4093	0.02093	0.0411368	8.59874	5.57828
GO:0051093	negative regulation of developmental process	8	119	119	4093	0.0215	0.0411368	2.31227	5.53952
GO:0042440	pigment metabolic process	3	119	21	4093	0.02175	0.0411368	4.91357	5.52284
GO:0014823	response to activity	3	119	21	4093	0.02175	0.0411368	4.91357	5.52284
GO:0070374	positive regulation of ERK1 and ERK2 cascade	3	119	21	4093	0.02175	0.0411368	4.91357	5.52284
GO:0032642	regulation of chemokine production	3	119	21	4093	0.02175	0.0411368	4.91357	5.52284
GO:0002696	positive regulation of leukocyte activation	6	119	76	4093	0.02222	0.0411368	2.71539	5.492
GO:0050671	positive regulation of lymphocyte proliferation	4	119	39	4093	0.02551	0.0411368	3.52769	5.29279
GO:0030099	myeloid cell differentiation	6	119	79	4093	0.02635	0.0411368	2.61228	5.24605
GO:0050867	positive regulation of cell activation	6	119	79	4093	0.02635	0.0411368	2.61228	5.24605
GO:0052200	response to host defenses	2	119	9	4093	0.0264	0.0411368	7.64332	5.24332
GO:0033138	positive regulation of peptidyl-serine phosphorylation	2	119	9	4093	0.0264	0.0411368	7.64332	5.24332
GO:0007567	parturition	2	119	9	4093	0.0264	0.0411368	7.64332	5.24332
GO:0032104	regulation of response to extracellular stimulus	2	119	9	4093	0.0264	0.0411368	7.64332	5.24332
GO:0032107	regulation of response to nutrient levels	2	119	9	4093	0.0264	0.0411368	7.64332	5.24332
GO:0075136	response to host	2	119	9	4093	0.0264	0.0411368	7.64332	5.24332
GO:0042093	T-helper cell differentiation	2	119	9	4093	0.0264	0.0411368	7.64332	5.24332
GO:0002292	T cell differentiation involved in immune response	2	119	9	4093	0.0264	0.0411368	7.64332	5.24332
GO:0002293	alpha-beta T cell differentiation involved in immune response	2	119	9	4093	0.0264	0.0411368	7.64332	5.24332
GO:0002294	CD4-positive, alpha-beta T cell differentiation involved in immune response	2	119	9	4093	0.0264	0.0411368	7.64332	5.24332
GO:0002287	alpha-beta T cell activation involved in immune response	2	119	9	4093	0.0264	0.0411368	7.64332	5.24332
GO:0042033	chemokine biosynthetic process	2	119	9	4093	0.0264	0.0411368	7.64332	5.24332
GO:0050755	chemokine metabolic process	2	119	9	4093	0.0264	0.0411368	7.64332	5.24332
GO:0060749	mammary gland alveolus development	2	119	9	4093	0.0264	0.0411368	7.64332	5.24332
GO:0052173	response to defenses of other organism involved in symbiotic interaction	2	119	9	4093	0.0264	0.0411368	7.64332	5.24332
GO:0051953	negative regulation of amine transport	2	119	9	4093	0.0264	0.0411368	7.64332	5.24332
GO:0051954	positive regulation of amine transport	2	119	9	4093	0.0264	0.0411368	7.64332	5.24332
GO:0043406	positive regulation of MAP kinase activity	5	119	59	4093	0.0274	0.0411368	2.91483	5.18968
GO:0000187	activation of MAPK activity	4	119	40	4093	0.02772	0.0411368	3.4395	5.17293
GO:0001541	ovarian follicle development	3	119	23	4093	0.02777	0.0411368	4.4863	5.17033
GO:0050663	cytokine secretion	3	119	23	4093	0.02777	0.0411368	4.4863	5.17033
GO:0051899	membrane depolarization	3	119	23	4093	0.02777	0.0411368	4.4863	5.17033
GO:0070372	regulation of ERK1 and ERK2 cascade	3	119	23	4093	0.02777	0.0411368	4.4863	5.17033
GO:0032602	chemokine production	3	119	23	4093	0.02777	0.0411368	4.4863	5.17033
GO:0043497	regulation of protein heterodimerization activity	1	119	1	4093	0.02907	0.0411368	34.395	5.10433
GO:0002575	basophil chemotaxis	1	119	1	4093	0.02907	0.0411368	34.395	5.10433
GO:0002545	chronic inflammatory response to non-antigenic stimulus	1	119	1	4093	0.02907	0.0411368	34.395	5.10433
GO:0060018	astrocyte fate commitment	1	119	1	4093	0.02907	0.0411368	34.395	5.10433
GO:0018993	somatic sex determination	1	119	1	4093	0.02907	0.0411368	34.395	5.10433
GO:0070098	chemokine-mediated signaling pathway	1	119	1	4093	0.02907	0.0411368	34.395	5.10433
GO:0046671	negative regulation of retinal cell programmed cell death	1	119	1	4093	0.02907	0.0411368	34.395	5.10433
GO:0060599	lateral sprouting involved in mammary gland duct morphogenesis	1	119	1	4093	0.02907	0.0411368	34.395	5.10433
GO:0006862	nucleotide transport	1	119	1	4093	0.02907	0.0411368	34.395	5.10433
GO:0042489	negative regulation of odontogenesis of dentine-containing tooth	1	119	1	4093	0.02907	0.0411368	34.395	5.10433
GO:0006855	drug transmembrane transport	1	119	1	4093	0.02907	0.0411368	34.395	5.10433
GO:0060520	activation of prostate induction by androgen receptor signaling pathway	1	119	1	4093	0.02907	0.0411368	34.395	5.10433
GO:0060514	prostate induction	1	119	1	4093	0.02907	0.0411368	34.395	5.10433
GO:0060515	prostate field specification	1	119	1	4093	0.02907	0.0411368	34.395	5.10433
GO:0006808	regulation of nitrogen utilization	1	119	1	4093	0.02907	0.0411368	34.395	5.10433
GO:0043117	positive regulation of vascular permeability	1	119	1	4093	0.02907	0.0411368	34.395	5.10433
GO:0042939	tripeptide transport	1	119	1	4093	0.02907	0.0411368	34.395	5.10433
GO:0034755	iron ion transmembrane transport	1	119	1	4093	0.02907	0.0411368	34.395	5.10433
GO:0014057	positive regulation of acetylcholine secretion	1	119	1	4093	0.02907	0.0411368	34.395	5.10433
GO:0014071	response to cycloalkane	1	119	1	4093	0.02907	0.0411368	34.395	5.10433
GO:0034775	glutathione transmembrane transport	1	119	1	4093	0.02907	0.0411368	34.395	5.10433
GO:0002323	natural killer cell activation involved in immune response	1	119	1	4093	0.02907	0.0411368	34.395	5.10433
GO:0014041	regulation of neuron maturation	1	119	1	4093	0.02907	0.0411368	34.395	5.10433
GO:0014042	positive regulation of neuron maturation	1	119	1	4093	0.02907	0.0411368	34.395	5.10433
GO:0043215	daunorubicin transport	1	119	1	4093	0.02907	0.0411368	34.395	5.10433
GO:0070627	ferrous iron import	1	119	1	4093	0.02907	0.0411368	34.395	5.10433
GO:0015904	tetracycline transport	1	119	1	4093	0.02907	0.0411368	34.395	5.10433
GO:0051593	response to folic acid	1	119	1	4093	0.02907	0.0411368	34.395	5.10433
GO:0060319	primitive erythrocyte differentiation	1	119	1	4093	0.02907	0.0411368	34.395	5.10433
GO:0021747	cochlear nucleus development	1	119	1	4093	0.02907	0.0411368	34.395	5.10433
GO:0045994	positive regulation of translational initiation by iron	1	119	1	4093	0.02907	0.0411368	34.395	5.10433
GO:0061048	negative regulation of branching involved in lung morphogenesis	1	119	1	4093	0.02907	0.0411368	34.395	5.10433
GO:0033058	directional locomotion	1	119	1	4093	0.02907	0.0411368	34.395	5.10433
GO:0045918	negative regulation of cytolysis	1	119	1	4093	0.02907	0.0411368	34.395	5.10433
GO:0034589	hydroxyproline transport	1	119	1	4093	0.02907	0.0411368	34.395	5.10433
GO:0050928	negative regulation of positive chemotaxis	1	119	1	4093	0.02907	0.0411368	34.395	5.10433
GO:0032848	negative regulation of cellular pH reduction	1	119	1	4093	0.02907	0.0411368	34.395	5.10433
GO:0001985	negative regulation of heart rate involved in baroreceptor response to increased systemic arterial blood pressure	1	119	1	4093	0.02907	0.0411368	34.395	5.10433
GO:0043056	forward locomotion	1	119	1	4093	0.02907	0.0411368	34.395	5.10433
GO:0015742	alpha-ketoglutarate transport	1	119	1	4093	0.02907	0.0411368	34.395	5.10433
GO:0019102	male somatic sex determination	1	119	1	4093	0.02907	0.0411368	34.395	5.10433
GO:0048743	positive regulation of skeletal muscle fiber development	1	119	1	4093	0.02907	0.0411368	34.395	5.10433
GO:0071542	dopaminergic neuron differentiation	1	119	1	4093	0.02907	0.0411368	34.395	5.10433
GO:0030302	deoxynucleotide transport	1	119	1	4093	0.02907	0.0411368	34.395	5.10433
GO:0002266	follicular dendritic cell activation	1	119	1	4093	0.02907	0.0411368	34.395	5.10433
GO:0002268	follicular dendritic cell differentiation	1	119	1	4093	0.02907	0.0411368	34.395	5.10433
GO:0010157	response to chlorate	1	119	1	4093	0.02907	0.0411368	34.395	5.10433
GO:0042045	epithelial fluid transport	1	119	1	4093	0.02907	0.0411368	34.395	5.10433
GO:0021548	pons development	1	119	1	4093	0.02907	0.0411368	34.395	5.10433
GO:0006447	regulation of translational initiation by iron	1	119	1	4093	0.02907	0.0411368	34.395	5.10433
GO:0015824	proline transport	1	119	1	4093	0.02907	0.0411368	34.395	5.10433
GO:0015825	L-serine transport	1	119	1	4093	0.02907	0.0411368	34.395	5.10433
GO:0015826	threonine transport	1	119	1	4093	0.02907	0.0411368	34.395	5.10433
GO:0034635	glutathione transport	1	119	1	4093	0.02907	0.0411368	34.395	5.10433
GO:0042520	positive regulation of tyrosine phosphorylation of Stat4 protein	1	119	1	4093	0.02907	0.0411368	34.395	5.10433
GO:0042519	regulation of tyrosine phosphorylation of Stat4 protein	1	119	1	4093	0.02907	0.0411368	34.395	5.10433
GO:0060215	primitive hemopoiesis	1	119	1	4093	0.02907	0.0411368	34.395	5.10433
GO:0042504	tyrosine phosphorylation of Stat4 protein	1	119	1	4093	0.02907	0.0411368	34.395	5.10433
GO:0046898	response to cycloheximide	1	119	1	4093	0.02907	0.0411368	34.395	5.10433
GO:0019740	nitrogen utilization	1	119	1	4093	0.02907	0.0411368	34.395	5.10433
GO:0031635	inhibition of adenylate cyclase activity by opioid receptor signaling pathway	1	119	1	4093	0.02907	0.0411368	34.395	5.10433
GO:0015692	lead ion transport	1	119	1	4093	0.02907	0.0411368	34.395	5.10433
GO:0002880	regulation of chronic inflammatory response to non-antigenic stimulus	1	119	1	4093	0.02907	0.0411368	34.395	5.10433
GO:0002882	positive regulation of chronic inflammatory response to non-antigenic stimulus	1	119	1	4093	0.02907	0.0411368	34.395	5.10433
GO:0015684	ferrous iron transport	1	119	1	4093	0.02907	0.0411368	34.395	5.10433
GO:0015675	nickel ion transport	1	119	1	4093	0.02907	0.0411368	34.395	5.10433
GO:0015676	vanadium ion transport	1	119	1	4093	0.02907	0.0411368	34.395	5.10433
GO:0045844	positive regulation of striated muscle tissue development	1	119	1	4093	0.02907	0.0411368	34.395	5.10433
GO:0043369	CD4-positive or CD8-positive, alpha-beta T cell lineage commitment	1	119	1	4093	0.02907	0.0411368	34.395	5.10433
GO:0045079	negative regulation of chemokine biosynthetic process	1	119	1	4093	0.02907	0.0411368	34.395	5.10433
GO:0032329	serine transport	1	119	1	4093	0.02907	0.0411368	34.395	5.10433
GO:0043375	CD8-positive, alpha-beta T cell lineage commitment	1	119	1	4093	0.02907	0.0411368	34.395	5.10433
GO:0002041	intussusceptive angiogenesis	1	119	1	4093	0.02907	0.0411368	34.395	5.10433
GO:0002036	regulation of L-glutamate transport	1	119	1	4093	0.02907	0.0411368	34.395	5.10433
GO:0002037	negative regulation of L-glutamate transport	1	119	1	4093	0.02907	0.0411368	34.395	5.10433
GO:0048643	positive regulation of skeletal muscle tissue development	1	119	1	4093	0.02907	0.0411368	34.395	5.10433
GO:0051902	negative regulation of mitochondrial depolarization	1	119	1	4093	0.02907	0.0411368	34.395	5.10433
GO:0048636	positive regulation of muscle organ development	1	119	1	4093	0.02907	0.0411368	34.395	5.10433
GO:0032946	positive regulation of mononuclear cell proliferation	4	119	41	4093	0.03005	0.0421262	3.35561	5.05649
GO:0060326	cell chemotaxis	4	119	41	4093	0.03005	0.0421262	3.35561	5.05649
GO:0042493	response to drug	9	119	151	4093	0.03041	0.0424326	2.05003	5.03931
GO:0046632	alpha-beta T cell differentiation	3	119	24	4093	0.03108	0.04275	4.29937	5.00787
GO:0008285	negative regulation of cell proliferation	10	119	177	4093	0.03186	0.04275	1.94322	4.97211
GO:0006582	melanin metabolic process	2	119	10	4093	0.03238	0.04275	6.87899	4.94875
GO:0042226	interleukin-6 biosynthetic process	2	119	10	4093	0.03238	0.04275	6.87899	4.94875
GO:0045940	positive regulation of steroid metabolic process	2	119	10	4093	0.03238	0.04275	6.87899	4.94875
GO:0060445	branching involved in salivary gland morphogenesis	2	119	10	4093	0.03238	0.04275	6.87899	4.94875
GO:0032835	glomerulus development	2	119	10	4093	0.03238	0.04275	6.87899	4.94875
GO:0060135	maternal process involved in female pregnancy	2	119	10	4093	0.03238	0.04275	6.87899	4.94875
GO:0048536	spleen development	2	119	10	4093	0.03238	0.04275	6.87899	4.94875
GO:0048662	negative regulation of smooth muscle cell proliferation	2	119	10	4093	0.03238	0.04275	6.87899	4.94875
GO:0070665	positive regulation of leukocyte proliferation	4	119	42	4093	0.03249	0.04275	3.27571	4.94386
GO:0042035	regulation of cytokine biosynthetic process	4	119	42	4093	0.03249	0.04275	3.27571	4.94386
GO:0006959	humoral immune response	4	119	42	4093	0.03249	0.04275	3.27571	4.94386
GO:0002521	leukocyte differentiation	7	119	106	4093	0.03346	0.0438341	2.27137	4.90142
GO:0043408	regulation of MAPKKK cascade	6	119	84	4093	0.0343	0.0445455	2.45678	4.86565
GO:0030155	regulation of cell adhesion	6	119	84	4093	0.0343	0.0445455	2.45678	4.86565
GO:0043524	negative regulation of neuron apoptosis	3	119	25	4093	0.03459	0.0447284	4.12739	4.8535
GO:0009612	response to mechanical stimulus	4	119	44	4093	0.03771	0.0471741	3.12681	4.72891
GO:0002237	response to molecule of bacterial origin	6	119	86	4093	0.03787	0.0471741	2.39965	4.7228
GO:0022404	molting cycle process	3	119	26	4093	0.0383	0.0471741	3.96865	4.70651
GO:0022405	hair cycle process	3	119	26	4093	0.0383	0.0471741	3.96865	4.70651
GO:0042303	molting cycle	3	119	26	4093	0.0383	0.0471741	3.96865	4.70651
GO:0031100	organ regeneration	3	119	26	4093	0.0383	0.0471741	3.96865	4.70651
GO:0070371	ERK1 and ERK2 cascade	3	119	26	4093	0.0383	0.0471741	3.96865	4.70651
GO:0001942	hair follicle development	3	119	26	4093	0.0383	0.0471741	3.96865	4.70651
GO:0007270	nerve-nerve synaptic transmission	3	119	26	4093	0.0383	0.0471741	3.96865	4.70651
GO:0042633	hair cycle	3	119	26	4093	0.0383	0.0471741	3.96865	4.70651
GO:0048661	positive regulation of smooth muscle cell proliferation	3	119	26	4093	0.0383	0.0471741	3.96865	4.70651
GO:0006937	regulation of muscle contraction	6	119	48	4093	0.03849	0.0471741	4.29937	4.69937
GO:0033028	myeloid cell apoptosis	2	119	11	4093	0.03884	0.0471741	6.25363	4.68631
GO:0043535	regulation of blood vessel endothelial cell migration	2	119	11	4093	0.03884	0.0471741	6.25363	4.68631
GO:0051385	response to mineralocorticoid stimulus	2	119	11	4093	0.03884	0.0471741	6.25363	4.68631
GO:0043281	regulation of caspase activity	4	119	45	4093	0.04049	0.0478228	3.05733	4.62629
GO:0023049	signal initiation by protein/peptide mediator	4	119	45	4093	0.04049	0.0478228	3.05733	4.62629
GO:0023036	initiation of signal transduction	4	119	45	4093	0.04049	0.0478228	3.05733	4.62629
GO:0023038	signal initiation by diffusible mediator	4	119	45	4093	0.04049	0.0478228	3.05733	4.62629
GO:0019221	cytokine-mediated signaling pathway	4	119	45	4093	0.04049	0.0478228	3.05733	4.62629
GO:0045765	regulation of angiogenesis	4	119	45	4093	0.04049	0.0478228	3.05733	4.62629
GO:0045785	positive regulation of cell adhesion	4	119	45	4093	0.04049	0.0478228	3.05733	4.62629
GO:0010740	positive regulation of intracellular protein kinase cascade	9	119	104	4093	0.04175	0.0491176	2.97649	4.58208
GO:0000165	MAPKKK cascade	8	119	136	4093	0.04301	0.0504023	2.02323	4.53918
GO:0051251	positive regulation of lymphocyte activation	5	119	67	4093	0.04408	0.0510579	2.56679	4.50373
GO:0050863	regulation of T cell activation	5	119	67	4093	0.04408	0.0510579	2.56679	4.50373
GO:0050804	regulation of synaptic transmission	5	119	67	4093	0.04408	0.0510579	2.56679	4.50373
GO:0016049	cell growth	7	119	113	4093	0.04498	0.0513933	2.13066	4.47457
GO:0060079	regulation of excitatory postsynaptic membrane potential	2	119	12	4093	0.04574	0.0513933	5.73249	4.4504
GO:0010573	vascular endothelial growth factor production	2	119	12	4093	0.04574	0.0513933	5.73249	4.4504
GO:0010574	regulation of vascular endothelial growth factor production	2	119	12	4093	0.04574	0.0513933	5.73249	4.4504
GO:0043154	negative regulation of caspase activity	2	119	12	4093	0.04574	0.0513933	5.73249	4.4504
GO:0031069	hair follicle morphogenesis	2	119	12	4093	0.04574	0.0513933	5.73249	4.4504
GO:0048708	astrocyte differentiation	2	119	12	4093	0.04574	0.0513933	5.73249	4.4504
GO:0045598	regulation of fat cell differentiation	2	119	12	4093	0.04574	0.0513933	5.73249	4.4504
GO:0018105	peptidyl-serine phosphorylation	3	119	28	4093	0.04629	0.0514333	3.68517	4.43316
GO:0032102	negative regulation of response to external stimulus	3	119	28	4093	0.04629	0.0514333	3.68517	4.43316
GO:0050830	defense response to Gram-positive bacterium	3	119	28	4093	0.04629	0.0514333	3.68517	4.43316
GO:0022008	neurogenesis	13	119	271	4093	0.04925	0.0545203	1.64994	4.34373
GO:0009967	positive regulation of signal transduction	10	119	132	4093	0.04948	0.0545735	2.60568	4.33701
GO:0045444	fat cell differentiation	3	119	29	4093	0.05056	0.0551564	3.5581	4.30586
GO:0050920	regulation of chemotaxis	3	119	29	4093	0.05056	0.0551564	3.5581	4.30586
GO:0006941	striated muscle contraction	3	119	29	4093	0.05056	0.0551564	3.5581	4.30586
GO:0052548	regulation of endopeptidase activity	4	119	49	4093	0.05275	0.0565426	2.80775	4.24469
GO:0060078	regulation of postsynaptic membrane potential	2	119	13	4093	0.05304	0.0565426	5.29153	4.23678
GO:0002437	inflammatory response to antigenic stimulus	2	119	13	4093	0.05304	0.0565426	5.29153	4.23678
GO:0032094	response to food	2	119	13	4093	0.05304	0.0565426	5.29153	4.23678
GO:0043525	positive regulation of neuron apoptosis	2	119	13	4093	0.05304	0.0565426	5.29153	4.23678
GO:0043367	CD4-positive, alpha beta T cell differentiation	2	119	13	4093	0.05304	0.0565426	5.29153	4.23678
GO:0007268	synaptic transmission	8	119	142	4093	0.05315	0.0565426	1.93774	4.23379
GO:0032501	multicellular organismal process	72	119	1765	4093	0.05391	0.0571484	1.40308	4.2133
GO:0007568	aging	5	119	71	4093	0.05429	0.0573	2.42218	4.20317
GO:0010810	regulation of cell-substrate adhesion	3	119	30	4093	0.05503	0.0573	3.4395	4.18364
GO:0042102	positive regulation of T cell proliferation	3	119	30	4093	0.05503	0.0573	3.4395	4.18364
GO:0040013	negative regulation of locomotion	3	119	30	4093	0.05503	0.0573	3.4395	4.18364
GO:0009408	response to heat	3	119	30	4093	0.05503	0.0573	3.4395	4.18364
GO:0023056	positive regulation of signaling process	10	119	135	4093	0.05532	0.0573	2.54777	4.17606
GO:0032635	interleukin-6 production	6	119	36	4093	0.05539	0.0573	5.73249	4.17423
GO:0007179	transforming growth factor beta receptor signaling pathway	4	119	50	4093	0.0561	0.05731	2.7516	4.15586
GO:0051336	regulation of hydrolase activity	10	119	151	4093	0.05631	0.05731	2.27781	4.15047
GO:0001525	angiogenesis	7	119	119	4093	0.05667	0.05731	2.02323	4.14127
GO:0090257	regulation of muscle system process	6	119	54	4093	0.05673	0.05731	3.82166	4.13974
GO:0009991	response to extracellular stimulus	8	119	144	4093	0.05685	0.05731	1.91083	4.1367
GO:0043405	regulation of MAP kinase activity	5	119	72	4093	0.05704	0.05731	2.38854	4.13188
GO:0043066	negative regulation of apoptosis	10	119	196	4093	0.05725	0.05731	1.75484	4.12658
GO:0043496	regulation of protein homodimerization activity	1	119	2	4093	0.05731	0.05731	17.1975	4.12507
GO:0022401	negative adaptation of signaling pathway	1	119	2	4093	0.05731	0.05731	17.1975	4.12507
GO:0032488	Cdc42 protein signal transduction	1	119	2	4093	0.05731	0.05731	17.1975	4.12507

## Sheet: DownGene2GO
QueryID	QuerySymbol	Description	Evalue	subjectSymbol	Description	GOID	GOTerm	Evidence
DQ779285	PEG10	paternally expressed 10//Paternal expression 10//Paternally expressed 10	1e-168	hCG_1642748	HCG1642748, isoform CRA_b//Retrotransposon-derived protein PEG10	GO:0006915	apoptosis	IEA
DQ779285	PEG10	paternally expressed 10//Paternal expression 10//Paternally expressed 10	1e-168	hCG_1642748	HCG1642748, isoform CRA_b//Retrotransposon-derived protein PEG10	GO:0030512	negative regulation of transforming growth factor beta receptor signaling pathway	IDA
DQ779285	PEG10	paternally expressed 10//Paternal expression 10//Paternally expressed 10	1e-168	hCG_1642748	HCG1642748, isoform CRA_b//Retrotransposon-derived protein PEG10	GO:0030154	cell differentiation	IEA
NM_001044549	UNC5B	unc-5 homolog B (C. elegans)//p53-regulated receptor for death and life	0	UNC5B	unc-5 homolog B (C. elegans)//Netrin receptor UNC5B	GO:0007165	signal transduction	IEA
NM_001044549	UNC5B	unc-5 homolog B (C. elegans)//p53-regulated receptor for death and life	0	UNC5B	unc-5 homolog B (C. elegans)//Netrin receptor UNC5B	GO:0007411	axon guidance	IEA
NM_001044549	UNC5B	unc-5 homolog B (C. elegans)//p53-regulated receptor for death and life	0	UNC5B	unc-5 homolog B (C. elegans)//Netrin receptor UNC5B	GO:0006915	apoptosis	IEA
NM_001044549	UNC5B	unc-5 homolog B (C. elegans)//p53-regulated receptor for death and life	0	UNC5B	unc-5 homolog B (C. elegans)//Netrin receptor UNC5B	GO:0007275	multicellular organismal development	IEA
NM_001044551	CKMT2	creatine kinase, mitochondrial 2 (sarcomeric)//Mitochondrial creatine kinase 2	0	CKMT2	creatine kinase, mitochondrial 2 (sarcomeric)//cDNA, FLJ93805, highly similar to Homo sapiens creatine kinase, mitochondrial 2 (sarcomeric) (CKMT2), nuclear gene encoding mitochondrial protein, mRNA//cDNA FLJ16309 fis, clone SKMUS2007816, highly similar to Creatine kinase, sarcomeric mitochondrial (EC 2.7.3.2)//Uncharacterized protein//Creatine kinase S-type, mitochondrial	GO:0006936	muscle contraction	TAS
NM_001044551	CKMT2	creatine kinase, mitochondrial 2 (sarcomeric)//Mitochondrial creatine kinase 2	0	CKMT2	creatine kinase, mitochondrial 2 (sarcomeric)//cDNA, FLJ93805, highly similar to Homo sapiens creatine kinase, mitochondrial 2 (sarcomeric) (CKMT2), nuclear gene encoding mitochondrial protein, mRNA//cDNA FLJ16309 fis, clone SKMUS2007816, highly similar to Creatine kinase, sarcomeric mitochondrial (EC 2.7.3.2)//Uncharacterized protein//Creatine kinase S-type, mitochondrial	GO:0006600	creatine metabolic process	EXP
DQ991098	IL19	interleukin 19//Interleukin 19	2e-18	IL19	interleukin 19//Interleukin 19//Interleukin-19	GO:0007165	signal transduction	NAS
DQ991098	IL19	interleukin 19//Interleukin 19	2e-18	IL19	interleukin 19//Interleukin 19//Interleukin-19	GO:0006955	immune response	NAS
DQ991098	IL19	interleukin 19//Interleukin 19	2e-18	IL19	interleukin 19//Interleukin 19//Interleukin-19	GO:0006800	oxygen and reactive oxygen species metabolic process	IEA
DQ991098	IL19	interleukin 19//Interleukin 19	2e-18	IL19	interleukin 19//Interleukin 19//Interleukin-19	GO:0006915	apoptosis	IEA
DQ991098	IL19	interleukin 19//Interleukin 19	2e-18	IL19	interleukin 19//Interleukin 19//Interleukin-19	GO:0042226	interleukin-6 biosynthetic process	IEA
DQ991098	IL19	interleukin 19//Interleukin 19	2e-18	IL19	interleukin 19//Interleukin 19//Interleukin-19	GO:0006917	induction of apoptosis	IEA
AB221038	PCD1B	CD1B antigen	5e-145	CD1B	CD1b molecule//cDNA FLJ56727, highly similar to T-cell surface glycoprotein CD1b//cDNA FLJ58995, highly similar to T-cell surface glycoprotein CD1b//Thymocyte antigen CD1b	GO:0006955	immune response	IEA
AB221038	PCD1B	CD1B antigen	5e-145	CD1B	CD1b molecule//cDNA FLJ56727, highly similar to T-cell surface glycoprotein CD1b//cDNA FLJ58995, highly similar to T-cell surface glycoprotein CD1b//Thymocyte antigen CD1b	GO:0019882	antigen processing and presentation	IEA
AB271960	BCL2	B-cell CLL/lymphoma 2	5e-115	BCL2	B-cell CLL/lymphoma 2//B-cell leukemia/lymphoma-2-alpha protein//B-cell CLL/lymphoma 2, isoform CRA_b//Apoptosis regulator Bcl-2//BCL2 protein	GO:0043627	response to estrogen stimulus	IEA
AB271960	BCL2	B-cell CLL/lymphoma 2	5e-115	BCL2	B-cell CLL/lymphoma 2//B-cell leukemia/lymphoma-2-alpha protein//B-cell CLL/lymphoma 2, isoform CRA_b//Apoptosis regulator Bcl-2//BCL2 protein	GO:0030308	negative regulation of cell growth	IEA
AB271960	BCL2	B-cell CLL/lymphoma 2	5e-115	BCL2	B-cell CLL/lymphoma 2//B-cell leukemia/lymphoma-2-alpha protein//B-cell CLL/lymphoma 2, isoform CRA_b//Apoptosis regulator Bcl-2//BCL2 protein	GO:0010523	negative regulation of calcium ion transport into cytosol	IEA
AB271960	BCL2	B-cell CLL/lymphoma 2	5e-115	BCL2	B-cell CLL/lymphoma 2//B-cell leukemia/lymphoma-2-alpha protein//B-cell CLL/lymphoma 2, isoform CRA_b//Apoptosis regulator Bcl-2//BCL2 protein	GO:0030307	positive regulation of cell growth	IDA
AB271960	BCL2	B-cell CLL/lymphoma 2	5e-115	BCL2	B-cell CLL/lymphoma 2//B-cell leukemia/lymphoma-2-alpha protein//B-cell CLL/lymphoma 2, isoform CRA_b//Apoptosis regulator Bcl-2//BCL2 protein	GO:0045069	regulation of viral genome replication	IEA
AB271960	BCL2	B-cell CLL/lymphoma 2	5e-115	BCL2	B-cell CLL/lymphoma 2//B-cell leukemia/lymphoma-2-alpha protein//B-cell CLL/lymphoma 2, isoform CRA_b//Apoptosis regulator Bcl-2//BCL2 protein	GO:0033591	response to L-ascorbic acid	IEA
AB271960	BCL2	B-cell CLL/lymphoma 2	5e-115	BCL2	B-cell CLL/lymphoma 2//B-cell leukemia/lymphoma-2-alpha protein//B-cell CLL/lymphoma 2, isoform CRA_b//Apoptosis regulator Bcl-2//BCL2 protein	GO:0051402	neuron apoptosis	TAS//IEA
AB271960	BCL2	B-cell CLL/lymphoma 2	5e-115	BCL2	B-cell CLL/lymphoma 2//B-cell leukemia/lymphoma-2-alpha protein//B-cell CLL/lymphoma 2, isoform CRA_b//Apoptosis regulator Bcl-2//BCL2 protein	GO:0009791	post-embryonic development	IEA
AB271960	BCL2	B-cell CLL/lymphoma 2	5e-115	BCL2	B-cell CLL/lymphoma 2//B-cell leukemia/lymphoma-2-alpha protein//B-cell CLL/lymphoma 2, isoform CRA_b//Apoptosis regulator Bcl-2//BCL2 protein	GO:0048599	oocyte development	IEA
AB271960	BCL2	B-cell CLL/lymphoma 2	5e-115	BCL2	B-cell CLL/lymphoma 2//B-cell leukemia/lymphoma-2-alpha protein//B-cell CLL/lymphoma 2, isoform CRA_b//Apoptosis regulator Bcl-2//BCL2 protein	GO:0031069	hair follicle morphogenesis	IEA
AB271960	BCL2	B-cell CLL/lymphoma 2	5e-115	BCL2	B-cell CLL/lymphoma 2//B-cell leukemia/lymphoma-2-alpha protein//B-cell CLL/lymphoma 2, isoform CRA_b//Apoptosis regulator Bcl-2//BCL2 protein	GO:0051607	defense response to virus	IDA
AB271960	BCL2	B-cell CLL/lymphoma 2	5e-115	BCL2	B-cell CLL/lymphoma 2//B-cell leukemia/lymphoma-2-alpha protein//B-cell CLL/lymphoma 2, isoform CRA_b//Apoptosis regulator Bcl-2//BCL2 protein	GO:0016337	cell-cell adhesion	IEA
AB271960	BCL2	B-cell CLL/lymphoma 2	5e-115	BCL2	B-cell CLL/lymphoma 2//B-cell leukemia/lymphoma-2-alpha protein//B-cell CLL/lymphoma 2, isoform CRA_b//Apoptosis regulator Bcl-2//BCL2 protein	GO:0048589	developmental growth	IEA
AB271960	BCL2	B-cell CLL/lymphoma 2	5e-115	BCL2	B-cell CLL/lymphoma 2//B-cell leukemia/lymphoma-2-alpha protein//B-cell CLL/lymphoma 2, isoform CRA_b//Apoptosis regulator Bcl-2//BCL2 protein	GO:0043067	regulation of programmed cell death	IEA
AB271960	BCL2	B-cell CLL/lymphoma 2	5e-115	BCL2	B-cell CLL/lymphoma 2//B-cell leukemia/lymphoma-2-alpha protein//B-cell CLL/lymphoma 2, isoform CRA_b//Apoptosis regulator Bcl-2//BCL2 protein	GO:0018105	peptidyl-serine phosphorylation	IEA
AB271960	BCL2	B-cell CLL/lymphoma 2	5e-115	BCL2	B-cell CLL/lymphoma 2//B-cell leukemia/lymphoma-2-alpha protein//B-cell CLL/lymphoma 2, isoform CRA_b//Apoptosis regulator Bcl-2//BCL2 protein	GO:0018107	peptidyl-threonine phosphorylation	IEA
AB271960	BCL2	B-cell CLL/lymphoma 2	5e-115	BCL2	B-cell CLL/lymphoma 2//B-cell leukemia/lymphoma-2-alpha protein//B-cell CLL/lymphoma 2, isoform CRA_b//Apoptosis regulator Bcl-2//BCL2 protein	GO:0014031	mesenchymal cell development	IEA
AB271960	BCL2	B-cell CLL/lymphoma 2	5e-115	BCL2	B-cell CLL/lymphoma 2//B-cell leukemia/lymphoma-2-alpha protein//B-cell CLL/lymphoma 2, isoform CRA_b//Apoptosis regulator Bcl-2//BCL2 protein	GO:0002520	immune system development	IEA
AB271960	BCL2	B-cell CLL/lymphoma 2	5e-115	BCL2	B-cell CLL/lymphoma 2//B-cell leukemia/lymphoma-2-alpha protein//B-cell CLL/lymphoma 2, isoform CRA_b//Apoptosis regulator Bcl-2//BCL2 protein	GO:0002326	B cell lineage commitment	IEA
AB271960	BCL2	B-cell CLL/lymphoma 2	5e-115	BCL2	B-cell CLL/lymphoma 2//B-cell leukemia/lymphoma-2-alpha protein//B-cell CLL/lymphoma 2, isoform CRA_b//Apoptosis regulator Bcl-2//BCL2 protein	GO:0010332	response to gamma radiation	IEA
AB271960	BCL2	B-cell CLL/lymphoma 2	5e-115	BCL2	B-cell CLL/lymphoma 2//B-cell leukemia/lymphoma-2-alpha protein//B-cell CLL/lymphoma 2, isoform CRA_b//Apoptosis regulator Bcl-2//BCL2 protein	GO:0033033	negative regulation of myeloid cell apoptosis	IEA
AB271960	BCL2	B-cell CLL/lymphoma 2	5e-115	BCL2	B-cell CLL/lymphoma 2//B-cell leukemia/lymphoma-2-alpha protein//B-cell CLL/lymphoma 2, isoform CRA_b//Apoptosis regulator Bcl-2//BCL2 protein	GO:0002260	lymphocyte homeostasis	IEA
AB271960	BCL2	B-cell CLL/lymphoma 2	5e-115	BCL2	B-cell CLL/lymphoma 2//B-cell leukemia/lymphoma-2-alpha protein//B-cell CLL/lymphoma 2, isoform CRA_b//Apoptosis regulator Bcl-2//BCL2 protein	GO:0000209	protein polyubiquitination	IDA
AB271960	BCL2	B-cell CLL/lymphoma 2	5e-115	BCL2	B-cell CLL/lymphoma 2//B-cell leukemia/lymphoma-2-alpha protein//B-cell CLL/lymphoma 2, isoform CRA_b//Apoptosis regulator Bcl-2//BCL2 protein	GO:0051412	response to corticosterone stimulus	IEA
AB271960	BCL2	B-cell CLL/lymphoma 2	5e-115	BCL2	B-cell CLL/lymphoma 2//B-cell leukemia/lymphoma-2-alpha protein//B-cell CLL/lymphoma 2, isoform CRA_b//Apoptosis regulator Bcl-2//BCL2 protein	GO:0002320	lymphoid progenitor cell differentiation	IEA
AB271960	BCL2	B-cell CLL/lymphoma 2	5e-115	BCL2	B-cell CLL/lymphoma 2//B-cell leukemia/lymphoma-2-alpha protein//B-cell CLL/lymphoma 2, isoform CRA_b//Apoptosis regulator Bcl-2//BCL2 protein	GO:0032868	response to insulin stimulus	IEA
AB271960	BCL2	B-cell CLL/lymphoma 2	5e-115	BCL2	B-cell CLL/lymphoma 2//B-cell leukemia/lymphoma-2-alpha protein//B-cell CLL/lymphoma 2, isoform CRA_b//Apoptosis regulator Bcl-2//BCL2 protein	GO:0032469	endoplasmic reticulum calcium ion homeostasis	IEA
AB271960	BCL2	B-cell CLL/lymphoma 2	5e-115	BCL2	B-cell CLL/lymphoma 2//B-cell leukemia/lymphoma-2-alpha protein//B-cell CLL/lymphoma 2, isoform CRA_b//Apoptosis regulator Bcl-2//BCL2 protein	GO:0006950	response to stress	IEA
AB271960	BCL2	B-cell CLL/lymphoma 2	5e-115	BCL2	B-cell CLL/lymphoma 2//B-cell leukemia/lymphoma-2-alpha protein//B-cell CLL/lymphoma 2, isoform CRA_b//Apoptosis regulator Bcl-2//BCL2 protein	GO:0009636	response to toxin	IDA//IEA
AB271960	BCL2	B-cell CLL/lymphoma 2	5e-115	BCL2	B-cell CLL/lymphoma 2//B-cell leukemia/lymphoma-2-alpha protein//B-cell CLL/lymphoma 2, isoform CRA_b//Apoptosis regulator Bcl-2//BCL2 protein	GO:0043085	positive regulation of catalytic activity	IEA
AB271960	BCL2	B-cell CLL/lymphoma 2	5e-115	BCL2	B-cell CLL/lymphoma 2//B-cell leukemia/lymphoma-2-alpha protein//B-cell CLL/lymphoma 2, isoform CRA_b//Apoptosis regulator Bcl-2//BCL2 protein	GO:0001503	ossification	IEA
AB271960	BCL2	B-cell CLL/lymphoma 2	5e-115	BCL2	B-cell CLL/lymphoma 2//B-cell leukemia/lymphoma-2-alpha protein//B-cell CLL/lymphoma 2, isoform CRA_b//Apoptosis regulator Bcl-2//BCL2 protein	GO:0070059	apoptosis in response to endoplasmic reticulum stress	IDA
AB271960	BCL2	B-cell CLL/lymphoma 2	5e-115	BCL2	B-cell CLL/lymphoma 2//B-cell leukemia/lymphoma-2-alpha protein//B-cell CLL/lymphoma 2, isoform CRA_b//Apoptosis regulator Bcl-2//BCL2 protein	GO:0016049	cell growth	IEA
AB271960	BCL2	B-cell CLL/lymphoma 2	5e-115	BCL2	B-cell CLL/lymphoma 2//B-cell leukemia/lymphoma-2-alpha protein//B-cell CLL/lymphoma 2, isoform CRA_b//Apoptosis regulator Bcl-2//BCL2 protein	GO:0046688	response to copper ion	IEA
AB271960	BCL2	B-cell CLL/lymphoma 2	5e-115	BCL2	B-cell CLL/lymphoma 2//B-cell leukemia/lymphoma-2-alpha protein//B-cell CLL/lymphoma 2, isoform CRA_b//Apoptosis regulator Bcl-2//BCL2 protein	GO:0040007	growth	IEA
AB271960	BCL2	B-cell CLL/lymphoma 2	5e-115	BCL2	B-cell CLL/lymphoma 2//B-cell leukemia/lymphoma-2-alpha protein//B-cell CLL/lymphoma 2, isoform CRA_b//Apoptosis regulator Bcl-2//BCL2 protein	GO:0050853	B cell receptor signaling pathway	IMP
AB271960	BCL2	B-cell CLL/lymphoma 2	5e-115	BCL2	B-cell CLL/lymphoma 2//B-cell leukemia/lymphoma-2-alpha protein//B-cell CLL/lymphoma 2, isoform CRA_b//Apoptosis regulator Bcl-2//BCL2 protein	GO:0001782	B cell homeostasis	IEA
AB271960	BCL2	B-cell CLL/lymphoma 2	5e-115	BCL2	B-cell CLL/lymphoma 2//B-cell leukemia/lymphoma-2-alpha protein//B-cell CLL/lymphoma 2, isoform CRA_b//Apoptosis regulator Bcl-2//BCL2 protein	GO:0030890	positive regulation of B cell proliferation	IMP
AB271960	BCL2	B-cell CLL/lymphoma 2	5e-115	BCL2	B-cell CLL/lymphoma 2//B-cell leukemia/lymphoma-2-alpha protein//B-cell CLL/lymphoma 2, isoform CRA_b//Apoptosis regulator Bcl-2//BCL2 protein	GO:0045471	response to ethanol	IEA
AB271960	BCL2	B-cell CLL/lymphoma 2	5e-115	BCL2	B-cell CLL/lymphoma 2//B-cell leukemia/lymphoma-2-alpha protein//B-cell CLL/lymphoma 2, isoform CRA_b//Apoptosis regulator Bcl-2//BCL2 protein	GO:0043434	response to peptide hormone stimulus	IEA
AB271960	BCL2	B-cell CLL/lymphoma 2	5e-115	BCL2	B-cell CLL/lymphoma 2//B-cell leukemia/lymphoma-2-alpha protein//B-cell CLL/lymphoma 2, isoform CRA_b//Apoptosis regulator Bcl-2//BCL2 protein	GO:0001836	release of cytochrome c from mitochondria	NAS//ISS//IEA
AB271960	BCL2	B-cell CLL/lymphoma 2	5e-115	BCL2	B-cell CLL/lymphoma 2//B-cell leukemia/lymphoma-2-alpha protein//B-cell CLL/lymphoma 2, isoform CRA_b//Apoptosis regulator Bcl-2//BCL2 protein	GO:0032880	regulation of protein localization	IEA
AB271960	BCL2	B-cell CLL/lymphoma 2	5e-115	BCL2	B-cell CLL/lymphoma 2//B-cell leukemia/lymphoma-2-alpha protein//B-cell CLL/lymphoma 2, isoform CRA_b//Apoptosis regulator Bcl-2//BCL2 protein	GO:0048087	positive regulation of developmental pigmentation	IEA
AB271960	BCL2	B-cell CLL/lymphoma 2	5e-115	BCL2	B-cell CLL/lymphoma 2//B-cell leukemia/lymphoma-2-alpha protein//B-cell CLL/lymphoma 2, isoform CRA_b//Apoptosis regulator Bcl-2//BCL2 protein	GO:0033138	positive regulation of peptidyl-serine phosphorylation	IEA
AB271960	BCL2	B-cell CLL/lymphoma 2	5e-115	BCL2	B-cell CLL/lymphoma 2//B-cell leukemia/lymphoma-2-alpha protein//B-cell CLL/lymphoma 2, isoform CRA_b//Apoptosis regulator Bcl-2//BCL2 protein	GO:0048873	homeostasis of number of cells within a tissue	IEA
AB271960	BCL2	B-cell CLL/lymphoma 2	5e-115	BCL2	B-cell CLL/lymphoma 2//B-cell leukemia/lymphoma-2-alpha protein//B-cell CLL/lymphoma 2, isoform CRA_b//Apoptosis regulator Bcl-2//BCL2 protein	GO:0051902	negative regulation of mitochondrial depolarization	TAS
AB271960	BCL2	B-cell CLL/lymphoma 2	5e-115	BCL2	B-cell CLL/lymphoma 2//B-cell leukemia/lymphoma-2-alpha protein//B-cell CLL/lymphoma 2, isoform CRA_b//Apoptosis regulator Bcl-2//BCL2 protein	GO:0042100	B cell proliferation	IDA
AB271960	BCL2	B-cell CLL/lymphoma 2	5e-115	BCL2	B-cell CLL/lymphoma 2//B-cell leukemia/lymphoma-2-alpha protein//B-cell CLL/lymphoma 2, isoform CRA_b//Apoptosis regulator Bcl-2//BCL2 protein	GO:0006959	humoral immune response	TAS
AB271960	BCL2	B-cell CLL/lymphoma 2	5e-115	BCL2	B-cell CLL/lymphoma 2//B-cell leukemia/lymphoma-2-alpha protein//B-cell CLL/lymphoma 2, isoform CRA_b//Apoptosis regulator Bcl-2//BCL2 protein	GO:0030183	B cell differentiation	IEA
AB271960	BCL2	B-cell CLL/lymphoma 2	5e-115	BCL2	B-cell CLL/lymphoma 2//B-cell leukemia/lymphoma-2-alpha protein//B-cell CLL/lymphoma 2, isoform CRA_b//Apoptosis regulator Bcl-2//BCL2 protein	GO:0051726	regulation of cell cycle	IEA
AB271960	BCL2	B-cell CLL/lymphoma 2	5e-115	BCL2	B-cell CLL/lymphoma 2//B-cell leukemia/lymphoma-2-alpha protein//B-cell CLL/lymphoma 2, isoform CRA_b//Apoptosis regulator Bcl-2//BCL2 protein	GO:0001101	response to acid	IEA
AB271960	BCL2	B-cell CLL/lymphoma 2	5e-115	BCL2	B-cell CLL/lymphoma 2//B-cell leukemia/lymphoma-2-alpha protein//B-cell CLL/lymphoma 2, isoform CRA_b//Apoptosis regulator Bcl-2//BCL2 protein	GO:0007015	actin filament organization	IEA
AB271960	BCL2	B-cell CLL/lymphoma 2	5e-115	BCL2	B-cell CLL/lymphoma 2//B-cell leukemia/lymphoma-2-alpha protein//B-cell CLL/lymphoma 2, isoform CRA_b//Apoptosis regulator Bcl-2//BCL2 protein	GO:0040018	positive regulation of multicellular organism growth	IEA
AB271960	BCL2	B-cell CLL/lymphoma 2	5e-115	BCL2	B-cell CLL/lymphoma 2//B-cell leukemia/lymphoma-2-alpha protein//B-cell CLL/lymphoma 2, isoform CRA_b//Apoptosis regulator Bcl-2//BCL2 protein	GO:0001776	leukocyte homeostasis	IEA
AB271960	BCL2	B-cell CLL/lymphoma 2	5e-115	BCL2	B-cell CLL/lymphoma 2//B-cell leukemia/lymphoma-2-alpha protein//B-cell CLL/lymphoma 2, isoform CRA_b//Apoptosis regulator Bcl-2//BCL2 protein	GO:0009314	response to radiation	NAS
AB271960	BCL2	B-cell CLL/lymphoma 2	5e-115	BCL2	B-cell CLL/lymphoma 2//B-cell leukemia/lymphoma-2-alpha protein//B-cell CLL/lymphoma 2, isoform CRA_b//Apoptosis regulator Bcl-2//BCL2 protein	GO:0046902	regulation of mitochondrial membrane permeability	ISS//IEA
AB271960	BCL2	B-cell CLL/lymphoma 2	5e-115	BCL2	B-cell CLL/lymphoma 2//B-cell leukemia/lymphoma-2-alpha protein//B-cell CLL/lymphoma 2, isoform CRA_b//Apoptosis regulator Bcl-2//BCL2 protein	GO:0010033	response to organic substance	IEA
AB271960	BCL2	B-cell CLL/lymphoma 2	5e-115	BCL2	B-cell CLL/lymphoma 2//B-cell leukemia/lymphoma-2-alpha protein//B-cell CLL/lymphoma 2, isoform CRA_b//Apoptosis regulator Bcl-2//BCL2 protein	GO:0001822	kidney development	IEA
AB271960	BCL2	B-cell CLL/lymphoma 2	5e-115	BCL2	B-cell CLL/lymphoma 2//B-cell leukemia/lymphoma-2-alpha protein//B-cell CLL/lymphoma 2, isoform CRA_b//Apoptosis regulator Bcl-2//BCL2 protein	GO:0042493	response to drug	IMP//IDA//IEA
AB271960	BCL2	B-cell CLL/lymphoma 2	5e-115	BCL2	B-cell CLL/lymphoma 2//B-cell leukemia/lymphoma-2-alpha protein//B-cell CLL/lymphoma 2, isoform CRA_b//Apoptosis regulator Bcl-2//BCL2 protein	GO:0046671	negative regulation of retinal cell programmed cell death	IEA
AB271960	BCL2	B-cell CLL/lymphoma 2	5e-115	BCL2	B-cell CLL/lymphoma 2//B-cell leukemia/lymphoma-2-alpha protein//B-cell CLL/lymphoma 2, isoform CRA_b//Apoptosis regulator Bcl-2//BCL2 protein	GO:0042981	regulation of apoptosis	IEA
AB271960	BCL2	B-cell CLL/lymphoma 2	5e-115	BCL2	B-cell CLL/lymphoma 2//B-cell leukemia/lymphoma-2-alpha protein//B-cell CLL/lymphoma 2, isoform CRA_b//Apoptosis regulator Bcl-2//BCL2 protein	GO:0006974	response to DNA damage stimulus	IMP
AB271960	BCL2	B-cell CLL/lymphoma 2	5e-115	BCL2	B-cell CLL/lymphoma 2//B-cell leukemia/lymphoma-2-alpha protein//B-cell CLL/lymphoma 2, isoform CRA_b//Apoptosis regulator Bcl-2//BCL2 protein	GO:0050790	regulation of catalytic activity	IEA
AB271960	BCL2	B-cell CLL/lymphoma 2	5e-115	BCL2	B-cell CLL/lymphoma 2//B-cell leukemia/lymphoma-2-alpha protein//B-cell CLL/lymphoma 2, isoform CRA_b//Apoptosis regulator Bcl-2//BCL2 protein	GO:0009605	response to external stimulus	IEA
AB271960	BCL2	B-cell CLL/lymphoma 2	5e-115	BCL2	B-cell CLL/lymphoma 2//B-cell leukemia/lymphoma-2-alpha protein//B-cell CLL/lymphoma 2, isoform CRA_b//Apoptosis regulator Bcl-2//BCL2 protein	GO:0030217	T cell differentiation	IEA
AB271960	BCL2	B-cell CLL/lymphoma 2	5e-115	BCL2	B-cell CLL/lymphoma 2//B-cell leukemia/lymphoma-2-alpha protein//B-cell CLL/lymphoma 2, isoform CRA_b//Apoptosis regulator Bcl-2//BCL2 protein	GO:0010224	response to UV-B	IEA
AB271960	BCL2	B-cell CLL/lymphoma 2	5e-115	BCL2	B-cell CLL/lymphoma 2//B-cell leukemia/lymphoma-2-alpha protein//B-cell CLL/lymphoma 2, isoform CRA_b//Apoptosis regulator Bcl-2//BCL2 protein	GO:0035094	response to nicotine	IDA//IEA
AB271960	BCL2	B-cell CLL/lymphoma 2	5e-115	BCL2	B-cell CLL/lymphoma 2//B-cell leukemia/lymphoma-2-alpha protein//B-cell CLL/lymphoma 2, isoform CRA_b//Apoptosis regulator Bcl-2//BCL2 protein	GO:0043496	regulation of protein homodimerization activity	IDA
AB271960	BCL2	B-cell CLL/lymphoma 2	5e-115	BCL2	B-cell CLL/lymphoma 2//B-cell leukemia/lymphoma-2-alpha protein//B-cell CLL/lymphoma 2, isoform CRA_b//Apoptosis regulator Bcl-2//BCL2 protein	GO:0001656	metanephros development	IEA
AB271960	BCL2	B-cell CLL/lymphoma 2	5e-115	BCL2	B-cell CLL/lymphoma 2//B-cell leukemia/lymphoma-2-alpha protein//B-cell CLL/lymphoma 2, isoform CRA_b//Apoptosis regulator Bcl-2//BCL2 protein	GO:0010468	regulation of gene expression	IEA
AB271960	BCL2	B-cell CLL/lymphoma 2	5e-115	BCL2	B-cell CLL/lymphoma 2//B-cell leukemia/lymphoma-2-alpha protein//B-cell CLL/lymphoma 2, isoform CRA_b//Apoptosis regulator Bcl-2//BCL2 protein	GO:0043497	regulation of protein heterodimerization activity	IDA
AB271960	BCL2	B-cell CLL/lymphoma 2	5e-115	BCL2	B-cell CLL/lymphoma 2//B-cell leukemia/lymphoma-2-alpha protein//B-cell CLL/lymphoma 2, isoform CRA_b//Apoptosis regulator Bcl-2//BCL2 protein	GO:0042542	response to hydrogen peroxide	IEA
AB271960	BCL2	B-cell CLL/lymphoma 2	5e-115	BCL2	B-cell CLL/lymphoma 2//B-cell leukemia/lymphoma-2-alpha protein//B-cell CLL/lymphoma 2, isoform CRA_b//Apoptosis regulator Bcl-2//BCL2 protein	GO:0008219	cell death	IDA//IEA
AB271960	BCL2	B-cell CLL/lymphoma 2	5e-115	BCL2	B-cell CLL/lymphoma 2//B-cell leukemia/lymphoma-2-alpha protein//B-cell CLL/lymphoma 2, isoform CRA_b//Apoptosis regulator Bcl-2//BCL2 protein	GO:0001657	ureteric bud development	IEA
AB271960	BCL2	B-cell CLL/lymphoma 2	5e-115	BCL2	B-cell CLL/lymphoma 2//B-cell leukemia/lymphoma-2-alpha protein//B-cell CLL/lymphoma 2, isoform CRA_b//Apoptosis regulator Bcl-2//BCL2 protein	GO:0014070	response to organic cyclic compound	IEA
AB271960	BCL2	B-cell CLL/lymphoma 2	5e-115	BCL2	B-cell CLL/lymphoma 2//B-cell leukemia/lymphoma-2-alpha protein//B-cell CLL/lymphoma 2, isoform CRA_b//Apoptosis regulator Bcl-2//BCL2 protein	GO:0001658	branching involved in ureteric bud morphogenesis	IEA
AB271960	BCL2	B-cell CLL/lymphoma 2	5e-115	BCL2	B-cell CLL/lymphoma 2//B-cell leukemia/lymphoma-2-alpha protein//B-cell CLL/lymphoma 2, isoform CRA_b//Apoptosis regulator Bcl-2//BCL2 protein	GO:0033689	negative regulation of osteoblast proliferation	IEA
AB271960	BCL2	B-cell CLL/lymphoma 2	5e-115	BCL2	B-cell CLL/lymphoma 2//B-cell leukemia/lymphoma-2-alpha protein//B-cell CLL/lymphoma 2, isoform CRA_b//Apoptosis regulator Bcl-2//BCL2 protein	GO:0009408	response to heat	IEA
AB271960	BCL2	B-cell CLL/lymphoma 2	5e-115	BCL2	B-cell CLL/lymphoma 2//B-cell leukemia/lymphoma-2-alpha protein//B-cell CLL/lymphoma 2, isoform CRA_b//Apoptosis regulator Bcl-2//BCL2 protein	GO:0006800	oxygen and reactive oxygen species metabolic process	IEA
AB271960	BCL2	B-cell CLL/lymphoma 2	5e-115	BCL2	B-cell CLL/lymphoma 2//B-cell leukemia/lymphoma-2-alpha protein//B-cell CLL/lymphoma 2, isoform CRA_b//Apoptosis regulator Bcl-2//BCL2 protein	GO:0048753	pigment granule organization	IEA
AB271960	BCL2	B-cell CLL/lymphoma 2	5e-115	BCL2	B-cell CLL/lymphoma 2//B-cell leukemia/lymphoma-2-alpha protein//B-cell CLL/lymphoma 2, isoform CRA_b//Apoptosis regulator Bcl-2//BCL2 protein	GO:0048538	thymus development	IEA
AB271960	BCL2	B-cell CLL/lymphoma 2	5e-115	BCL2	B-cell CLL/lymphoma 2//B-cell leukemia/lymphoma-2-alpha protein//B-cell CLL/lymphoma 2, isoform CRA_b//Apoptosis regulator Bcl-2//BCL2 protein	GO:0007409	axonogenesis	IEA
AB271960	BCL2	B-cell CLL/lymphoma 2	5e-115	BCL2	B-cell CLL/lymphoma 2//B-cell leukemia/lymphoma-2-alpha protein//B-cell CLL/lymphoma 2, isoform CRA_b//Apoptosis regulator Bcl-2//BCL2 protein	GO:0048536	spleen development	IEA
AB271960	BCL2	B-cell CLL/lymphoma 2	5e-115	BCL2	B-cell CLL/lymphoma 2//B-cell leukemia/lymphoma-2-alpha protein//B-cell CLL/lymphoma 2, isoform CRA_b//Apoptosis regulator Bcl-2//BCL2 protein	GO:0010044	response to aluminum ion	IEA
AB271960	BCL2	B-cell CLL/lymphoma 2	5e-115	BCL2	B-cell CLL/lymphoma 2//B-cell leukemia/lymphoma-2-alpha protein//B-cell CLL/lymphoma 2, isoform CRA_b//Apoptosis regulator Bcl-2//BCL2 protein	GO:0042221	response to chemical stimulus	IEA
AB271960	BCL2	B-cell CLL/lymphoma 2	5e-115	BCL2	B-cell CLL/lymphoma 2//B-cell leukemia/lymphoma-2-alpha protein//B-cell CLL/lymphoma 2, isoform CRA_b//Apoptosis regulator Bcl-2//BCL2 protein	GO:0006808	regulation of nitrogen utilization	IEA
AB271960	BCL2	B-cell CLL/lymphoma 2	5e-115	BCL2	B-cell CLL/lymphoma 2//B-cell leukemia/lymphoma-2-alpha protein//B-cell CLL/lymphoma 2, isoform CRA_b//Apoptosis regulator Bcl-2//BCL2 protein	GO:0051789	response to protein stimulus	IEA
AB271960	BCL2	B-cell CLL/lymphoma 2	5e-115	BCL2	B-cell CLL/lymphoma 2//B-cell leukemia/lymphoma-2-alpha protein//B-cell CLL/lymphoma 2, isoform CRA_b//Apoptosis regulator Bcl-2//BCL2 protein	GO:0043524	negative regulation of neuron apoptosis	IDA//IEA
AB271960	BCL2	B-cell CLL/lymphoma 2	5e-115	BCL2	B-cell CLL/lymphoma 2//B-cell leukemia/lymphoma-2-alpha protein//B-cell CLL/lymphoma 2, isoform CRA_b//Apoptosis regulator Bcl-2//BCL2 protein	GO:0010035	response to inorganic substance	IEA
AB271960	BCL2	B-cell CLL/lymphoma 2	5e-115	BCL2	B-cell CLL/lymphoma 2//B-cell leukemia/lymphoma-2-alpha protein//B-cell CLL/lymphoma 2, isoform CRA_b//Apoptosis regulator Bcl-2//BCL2 protein	GO:0048743	positive regulation of skeletal muscle fiber development	IEA
AB271960	BCL2	B-cell CLL/lymphoma 2	5e-115	BCL2	B-cell CLL/lymphoma 2//B-cell leukemia/lymphoma-2-alpha protein//B-cell CLL/lymphoma 2, isoform CRA_b//Apoptosis regulator Bcl-2//BCL2 protein	GO:0010039	response to iron ion	IDA
AB271960	BCL2	B-cell CLL/lymphoma 2	5e-115	BCL2	B-cell CLL/lymphoma 2//B-cell leukemia/lymphoma-2-alpha protein//B-cell CLL/lymphoma 2, isoform CRA_b//Apoptosis regulator Bcl-2//BCL2 protein	GO:0051924	regulation of calcium ion transport	IDA
AB271960	BCL2	B-cell CLL/lymphoma 2	5e-115	BCL2	B-cell CLL/lymphoma 2//B-cell leukemia/lymphoma-2-alpha protein//B-cell CLL/lymphoma 2, isoform CRA_b//Apoptosis regulator Bcl-2//BCL2 protein	GO:0009887	organ morphogenesis	IEA
AB271960	BCL2	B-cell CLL/lymphoma 2	5e-115	BCL2	B-cell CLL/lymphoma 2//B-cell leukemia/lymphoma-2-alpha protein//B-cell CLL/lymphoma 2, isoform CRA_b//Apoptosis regulator Bcl-2//BCL2 protein	GO:0001662	behavioral fear response	IEA
AB271960	BCL2	B-cell CLL/lymphoma 2	5e-115	BCL2	B-cell CLL/lymphoma 2//B-cell leukemia/lymphoma-2-alpha protein//B-cell CLL/lymphoma 2, isoform CRA_b//Apoptosis regulator Bcl-2//BCL2 protein	GO:0002360	T cell lineage commitment	IEA
AB271960	BCL2	B-cell CLL/lymphoma 2	5e-115	BCL2	B-cell CLL/lymphoma 2//B-cell leukemia/lymphoma-2-alpha protein//B-cell CLL/lymphoma 2, isoform CRA_b//Apoptosis regulator Bcl-2//BCL2 protein	GO:0043029	T cell homeostasis	IEA
AB271960	BCL2	B-cell CLL/lymphoma 2	5e-115	BCL2	B-cell CLL/lymphoma 2//B-cell leukemia/lymphoma-2-alpha protein//B-cell CLL/lymphoma 2, isoform CRA_b//Apoptosis regulator Bcl-2//BCL2 protein	GO:0006979	response to oxidative stress	IEA
AB271960	BCL2	B-cell CLL/lymphoma 2	5e-115	BCL2	B-cell CLL/lymphoma 2//B-cell leukemia/lymphoma-2-alpha protein//B-cell CLL/lymphoma 2, isoform CRA_b//Apoptosis regulator Bcl-2//BCL2 protein	GO:0048066	developmental pigmentation	IEA
AB271960	BCL2	B-cell CLL/lymphoma 2	5e-115	BCL2	B-cell CLL/lymphoma 2//B-cell leukemia/lymphoma-2-alpha protein//B-cell CLL/lymphoma 2, isoform CRA_b//Apoptosis regulator Bcl-2//BCL2 protein	GO:0007565	female pregnancy	NAS
AB271960	BCL2	B-cell CLL/lymphoma 2	5e-115	BCL2	B-cell CLL/lymphoma 2//B-cell leukemia/lymphoma-2-alpha protein//B-cell CLL/lymphoma 2, isoform CRA_b//Apoptosis regulator Bcl-2//BCL2 protein	GO:0030336	negative regulation of cell migration	IEA
AB271960	BCL2	B-cell CLL/lymphoma 2	5e-115	BCL2	B-cell CLL/lymphoma 2//B-cell leukemia/lymphoma-2-alpha protein//B-cell CLL/lymphoma 2, isoform CRA_b//Apoptosis regulator Bcl-2//BCL2 protein	GO:0033077	T cell differentiation in thymus	IEA
AB271960	BCL2	B-cell CLL/lymphoma 2	5e-115	BCL2	B-cell CLL/lymphoma 2//B-cell leukemia/lymphoma-2-alpha protein//B-cell CLL/lymphoma 2, isoform CRA_b//Apoptosis regulator Bcl-2//BCL2 protein	GO:0010559	regulation of glycoprotein biosynthetic process	IEA
AB271960	BCL2	B-cell CLL/lymphoma 2	5e-115	BCL2	B-cell CLL/lymphoma 2//B-cell leukemia/lymphoma-2-alpha protein//B-cell CLL/lymphoma 2, isoform CRA_b//Apoptosis regulator Bcl-2//BCL2 protein	GO:0007569	cell aging	IEA
AB271960	BCL2	B-cell CLL/lymphoma 2	5e-115	BCL2	B-cell CLL/lymphoma 2//B-cell leukemia/lymphoma-2-alpha protein//B-cell CLL/lymphoma 2, isoform CRA_b//Apoptosis regulator Bcl-2//BCL2 protein	GO:0007568	aging	IEA
AB271960	BCL2	B-cell CLL/lymphoma 2	5e-115	BCL2	B-cell CLL/lymphoma 2//B-cell leukemia/lymphoma-2-alpha protein//B-cell CLL/lymphoma 2, isoform CRA_b//Apoptosis regulator Bcl-2//BCL2 protein	GO:0051384	response to glucocorticoid stimulus	IEA
AB271960	BCL2	B-cell CLL/lymphoma 2	5e-115	BCL2	B-cell CLL/lymphoma 2//B-cell leukemia/lymphoma-2-alpha protein//B-cell CLL/lymphoma 2, isoform CRA_b//Apoptosis regulator Bcl-2//BCL2 protein	GO:0048545	response to steroid hormone stimulus	IEA
AB271960	BCL2	B-cell CLL/lymphoma 2	5e-115	BCL2	B-cell CLL/lymphoma 2//B-cell leukemia/lymphoma-2-alpha protein//B-cell CLL/lymphoma 2, isoform CRA_b//Apoptosis regulator Bcl-2//BCL2 protein	GO:0051593	response to folic acid	IEA
AB271960	BCL2	B-cell CLL/lymphoma 2	5e-115	BCL2	B-cell CLL/lymphoma 2//B-cell leukemia/lymphoma-2-alpha protein//B-cell CLL/lymphoma 2, isoform CRA_b//Apoptosis regulator Bcl-2//BCL2 protein	GO:0048070	regulation of developmental pigmentation	IEA
AB271960	BCL2	B-cell CLL/lymphoma 2	5e-115	BCL2	B-cell CLL/lymphoma 2//B-cell leukemia/lymphoma-2-alpha protein//B-cell CLL/lymphoma 2, isoform CRA_b//Apoptosis regulator Bcl-2//BCL2 protein	GO:0045930	negative regulation of mitotic cell cycle	IEA
AB271960	BCL2	B-cell CLL/lymphoma 2	5e-115	BCL2	B-cell CLL/lymphoma 2//B-cell leukemia/lymphoma-2-alpha protein//B-cell CLL/lymphoma 2, isoform CRA_b//Apoptosis regulator Bcl-2//BCL2 protein	GO:0001952	regulation of cell-matrix adhesion	IEA
AB271960	BCL2	B-cell CLL/lymphoma 2	5e-115	BCL2	B-cell CLL/lymphoma 2//B-cell leukemia/lymphoma-2-alpha protein//B-cell CLL/lymphoma 2, isoform CRA_b//Apoptosis regulator Bcl-2//BCL2 protein	GO:0006582	melanin metabolic process	IEA
AB271960	BCL2	B-cell CLL/lymphoma 2	5e-115	BCL2	B-cell CLL/lymphoma 2//B-cell leukemia/lymphoma-2-alpha protein//B-cell CLL/lymphoma 2, isoform CRA_b//Apoptosis regulator Bcl-2//BCL2 protein	GO:0008284	positive regulation of cell proliferation	IEA
AB271960	BCL2	B-cell CLL/lymphoma 2	5e-115	BCL2	B-cell CLL/lymphoma 2//B-cell leukemia/lymphoma-2-alpha protein//B-cell CLL/lymphoma 2, isoform CRA_b//Apoptosis regulator Bcl-2//BCL2 protein	GO:0031103	axon regeneration	IEA
AB271960	BCL2	B-cell CLL/lymphoma 2	5e-115	BCL2	B-cell CLL/lymphoma 2//B-cell leukemia/lymphoma-2-alpha protein//B-cell CLL/lymphoma 2, isoform CRA_b//Apoptosis regulator Bcl-2//BCL2 protein	GO:0008285	negative regulation of cell proliferation	IEA
AB271960	BCL2	B-cell CLL/lymphoma 2	5e-115	BCL2	B-cell CLL/lymphoma 2//B-cell leukemia/lymphoma-2-alpha protein//B-cell CLL/lymphoma 2, isoform CRA_b//Apoptosis regulator Bcl-2//BCL2 protein	GO:0008283	cell proliferation	IEA
AB271960	BCL2	B-cell CLL/lymphoma 2	5e-115	BCL2	B-cell CLL/lymphoma 2//B-cell leukemia/lymphoma-2-alpha protein//B-cell CLL/lymphoma 2, isoform CRA_b//Apoptosis regulator Bcl-2//BCL2 protein	GO:0043375	CD8-positive, alpha-beta T cell lineage commitment	IEA
AB271960	BCL2	B-cell CLL/lymphoma 2	5e-115	BCL2	B-cell CLL/lymphoma 2//B-cell leukemia/lymphoma-2-alpha protein//B-cell CLL/lymphoma 2, isoform CRA_b//Apoptosis regulator Bcl-2//BCL2 protein	GO:0032835	glomerulus development	IEA
AB271960	BCL2	B-cell CLL/lymphoma 2	5e-115	BCL2	B-cell CLL/lymphoma 2//B-cell leukemia/lymphoma-2-alpha protein//B-cell CLL/lymphoma 2, isoform CRA_b//Apoptosis regulator Bcl-2//BCL2 protein	GO:0043583	ear development	IEA
AB271960	BCL2	B-cell CLL/lymphoma 2	5e-115	BCL2	B-cell CLL/lymphoma 2//B-cell leukemia/lymphoma-2-alpha protein//B-cell CLL/lymphoma 2, isoform CRA_b//Apoptosis regulator Bcl-2//BCL2 protein	GO:0014911	positive regulation of smooth muscle cell migration	IEA
AB271960	BCL2	B-cell CLL/lymphoma 2	5e-115	BCL2	B-cell CLL/lymphoma 2//B-cell leukemia/lymphoma-2-alpha protein//B-cell CLL/lymphoma 2, isoform CRA_b//Apoptosis regulator Bcl-2//BCL2 protein	GO:0001541	ovarian follicle development	IEA
AB271960	BCL2	B-cell CLL/lymphoma 2	5e-115	BCL2	B-cell CLL/lymphoma 2//B-cell leukemia/lymphoma-2-alpha protein//B-cell CLL/lymphoma 2, isoform CRA_b//Apoptosis regulator Bcl-2//BCL2 protein	GO:0000082	G1/S transition of mitotic cell cycle	IEA
AB271960	BCL2	B-cell CLL/lymphoma 2	5e-115	BCL2	B-cell CLL/lymphoma 2//B-cell leukemia/lymphoma-2-alpha protein//B-cell CLL/lymphoma 2, isoform CRA_b//Apoptosis regulator Bcl-2//BCL2 protein	GO:0030279	negative regulation of ossification	IEA
AB271960	BCL2	B-cell CLL/lymphoma 2	5e-115	BCL2	B-cell CLL/lymphoma 2//B-cell leukemia/lymphoma-2-alpha protein//B-cell CLL/lymphoma 2, isoform CRA_b//Apoptosis regulator Bcl-2//BCL2 protein	GO:0006470	protein dephosphorylation	IEA
AB271960	BCL2	B-cell CLL/lymphoma 2	5e-115	BCL2	B-cell CLL/lymphoma 2//B-cell leukemia/lymphoma-2-alpha protein//B-cell CLL/lymphoma 2, isoform CRA_b//Apoptosis regulator Bcl-2//BCL2 protein	GO:0031000	response to caffeine	IEA
AB271960	BCL2	B-cell CLL/lymphoma 2	5e-115	BCL2	B-cell CLL/lymphoma 2//B-cell leukemia/lymphoma-2-alpha protein//B-cell CLL/lymphoma 2, isoform CRA_b//Apoptosis regulator Bcl-2//BCL2 protein	GO:0031647	regulation of protein stability	IEA
AB271960	BCL2	B-cell CLL/lymphoma 2	5e-115	BCL2	B-cell CLL/lymphoma 2//B-cell leukemia/lymphoma-2-alpha protein//B-cell CLL/lymphoma 2, isoform CRA_b//Apoptosis regulator Bcl-2//BCL2 protein	GO:0035265	organ growth	IEA
AB271960	BCL2	B-cell CLL/lymphoma 2	5e-115	BCL2	B-cell CLL/lymphoma 2//B-cell leukemia/lymphoma-2-alpha protein//B-cell CLL/lymphoma 2, isoform CRA_b//Apoptosis regulator Bcl-2//BCL2 protein	GO:0048041	focal adhesion assembly	IEA
AB271960	BCL2	B-cell CLL/lymphoma 2	5e-115	BCL2	B-cell CLL/lymphoma 2//B-cell leukemia/lymphoma-2-alpha protein//B-cell CLL/lymphoma 2, isoform CRA_b//Apoptosis regulator Bcl-2//BCL2 protein	GO:0045636	positive regulation of melanocyte differentiation	IEA
AB271960	BCL2	B-cell CLL/lymphoma 2	5e-115	BCL2	B-cell CLL/lymphoma 2//B-cell leukemia/lymphoma-2-alpha protein//B-cell CLL/lymphoma 2, isoform CRA_b//Apoptosis regulator Bcl-2//BCL2 protein	GO:0022612	gland morphogenesis	IEA
AB271960	BCL2	B-cell CLL/lymphoma 2	5e-115	BCL2	B-cell CLL/lymphoma 2//B-cell leukemia/lymphoma-2-alpha protein//B-cell CLL/lymphoma 2, isoform CRA_b//Apoptosis regulator Bcl-2//BCL2 protein	GO:0034097	response to cytokine stimulus	IDA//IEA
AB271960	BCL2	B-cell CLL/lymphoma 2	5e-115	BCL2	B-cell CLL/lymphoma 2//B-cell leukemia/lymphoma-2-alpha protein//B-cell CLL/lymphoma 2, isoform CRA_b//Apoptosis regulator Bcl-2//BCL2 protein	GO:0021747	cochlear nucleus development	IEA
AB271960	BCL2	B-cell CLL/lymphoma 2	5e-115	BCL2	B-cell CLL/lymphoma 2//B-cell leukemia/lymphoma-2-alpha protein//B-cell CLL/lymphoma 2, isoform CRA_b//Apoptosis regulator Bcl-2//BCL2 protein	GO:0030097	hemopoiesis	IEA
AB271960	BCL2	B-cell CLL/lymphoma 2	5e-115	BCL2	B-cell CLL/lymphoma 2//B-cell leukemia/lymphoma-2-alpha protein//B-cell CLL/lymphoma 2, isoform CRA_b//Apoptosis regulator Bcl-2//BCL2 protein	GO:0034349	glial cell apoptosis	IEA
AB271960	BCL2	B-cell CLL/lymphoma 2	5e-115	BCL2	B-cell CLL/lymphoma 2//B-cell leukemia/lymphoma-2-alpha protein//B-cell CLL/lymphoma 2, isoform CRA_b//Apoptosis regulator Bcl-2//BCL2 protein	GO:0008633	activation of pro-apoptotic gene products	EXP
AB271960	BCL2	B-cell CLL/lymphoma 2	5e-115	BCL2	B-cell CLL/lymphoma 2//B-cell leukemia/lymphoma-2-alpha protein//B-cell CLL/lymphoma 2, isoform CRA_b//Apoptosis regulator Bcl-2//BCL2 protein	GO:0001666	response to hypoxia	IEA
AB271960	BCL2	B-cell CLL/lymphoma 2	5e-115	BCL2	B-cell CLL/lymphoma 2//B-cell leukemia/lymphoma-2-alpha protein//B-cell CLL/lymphoma 2, isoform CRA_b//Apoptosis regulator Bcl-2//BCL2 protein	GO:0043066	negative regulation of apoptosis	IDA//IEA
AB271960	BCL2	B-cell CLL/lymphoma 2	5e-115	BCL2	B-cell CLL/lymphoma 2//B-cell leukemia/lymphoma-2-alpha protein//B-cell CLL/lymphoma 2, isoform CRA_b//Apoptosis regulator Bcl-2//BCL2 protein	GO:0007584	response to nutrient	IEA
AB271960	BCL2	B-cell CLL/lymphoma 2	5e-115	BCL2	B-cell CLL/lymphoma 2//B-cell leukemia/lymphoma-2-alpha protein//B-cell CLL/lymphoma 2, isoform CRA_b//Apoptosis regulator Bcl-2//BCL2 protein	GO:0051881	regulation of mitochondrial membrane potential	ISS//IEA
AB271960	BCL2	B-cell CLL/lymphoma 2	5e-115	BCL2	B-cell CLL/lymphoma 2//B-cell leukemia/lymphoma-2-alpha protein//B-cell CLL/lymphoma 2, isoform CRA_b//Apoptosis regulator Bcl-2//BCL2 protein	GO:0006874	cellular calcium ion homeostasis	IEA
AB271960	BCL2	B-cell CLL/lymphoma 2	5e-115	BCL2	B-cell CLL/lymphoma 2//B-cell leukemia/lymphoma-2-alpha protein//B-cell CLL/lymphoma 2, isoform CRA_b//Apoptosis regulator Bcl-2//BCL2 protein	GO:0006915	apoptosis	IEA
AB271960	BCL2	B-cell CLL/lymphoma 2	5e-115	BCL2	B-cell CLL/lymphoma 2//B-cell leukemia/lymphoma-2-alpha protein//B-cell CLL/lymphoma 2, isoform CRA_b//Apoptosis regulator Bcl-2//BCL2 protein	GO:0006916	anti-apoptosis	IDA//IEA
AB271960	BCL2	B-cell CLL/lymphoma 2	5e-115	BCL2	B-cell CLL/lymphoma 2//B-cell leukemia/lymphoma-2-alpha protein//B-cell CLL/lymphoma 2, isoform CRA_b//Apoptosis regulator Bcl-2//BCL2 protein	GO:0014042	positive regulation of neuron maturation	IEA
AB271960	BCL2	B-cell CLL/lymphoma 2	5e-115	BCL2	B-cell CLL/lymphoma 2//B-cell leukemia/lymphoma-2-alpha protein//B-cell CLL/lymphoma 2, isoform CRA_b//Apoptosis regulator Bcl-2//BCL2 protein	GO:0030318	melanocyte differentiation	IEA
AB271960	BCL2	B-cell CLL/lymphoma 2	5e-115	BCL2	B-cell CLL/lymphoma 2//B-cell leukemia/lymphoma-2-alpha protein//B-cell CLL/lymphoma 2, isoform CRA_b//Apoptosis regulator Bcl-2//BCL2 protein	GO:0032848	negative regulation of cellular pH reduction	IDA
AB271960	BCL2	B-cell CLL/lymphoma 2	5e-115	BCL2	B-cell CLL/lymphoma 2//B-cell leukemia/lymphoma-2-alpha protein//B-cell CLL/lymphoma 2, isoform CRA_b//Apoptosis regulator Bcl-2//BCL2 protein	GO:0003014	renal system process	IEA
AB271960	BCL2	B-cell CLL/lymphoma 2	5e-115	BCL2	B-cell CLL/lymphoma 2//B-cell leukemia/lymphoma-2-alpha protein//B-cell CLL/lymphoma 2, isoform CRA_b//Apoptosis regulator Bcl-2//BCL2 protein	GO:0000902	cell morphogenesis	IEA
AB271960	BCL2	B-cell CLL/lymphoma 2	5e-115	BCL2	B-cell CLL/lymphoma 2//B-cell leukemia/lymphoma-2-alpha protein//B-cell CLL/lymphoma 2, isoform CRA_b//Apoptosis regulator Bcl-2//BCL2 protein	GO:0043473	pigmentation	IEA
AB271960	BCL2	B-cell CLL/lymphoma 2	5e-115	BCL2	B-cell CLL/lymphoma 2//B-cell leukemia/lymphoma-2-alpha protein//B-cell CLL/lymphoma 2, isoform CRA_b//Apoptosis regulator Bcl-2//BCL2 protein	GO:0008584	male gonad development	IEA
CR956386	ATP9A	ATPase, class II, type 9A//ATPase, Class II, type 9A//ATPase class II type 9A	0	ATP9A	ATPase, class II, type 9A//cDNA FLJ60816, highly similar to Probable phospholipid-transporting ATPase IIA (EC 3.6.3.1)//ATP9A protein	GO:0006754	ATP biosynthetic process	IEA
CR956386	ATP9A	ATPase, class II, type 9A//ATPase, Class II, type 9A//ATPase class II type 9A	0	ATP9A	ATPase, class II, type 9A//cDNA FLJ60816, highly similar to Probable phospholipid-transporting ATPase IIA (EC 3.6.3.1)//ATP9A protein	GO:0015914	phospholipid transport	IEA
CR956386	ATP9A	ATPase, class II, type 9A//ATPase, Class II, type 9A//ATPase class II type 9A	0	ATP9A	ATPase, class II, type 9A//cDNA FLJ60816, highly similar to Probable phospholipid-transporting ATPase IIA (EC 3.6.3.1)//ATP9A protein	GO:0008152	metabolic process	IEA
U55858	ADRB3	adrenergic, beta-3-, receptor//Beta 3 adrenergic receptor//Beta-3 adrenergic receptor	8e-34	ADRB3	adrenergic, beta-3-, receptor//Adrenergic, beta-3-, receptor, isoform CRA_b//Beta3 adrenoceptor//Beta-3 adrenergic receptor	GO:0005975	carbohydrate metabolic process	TAS
U55858	ADRB3	adrenergic, beta-3-, receptor//Beta 3 adrenergic receptor//Beta-3 adrenergic receptor	8e-34	ADRB3	adrenergic, beta-3-, receptor//Adrenergic, beta-3-, receptor, isoform CRA_b//Beta3 adrenoceptor//Beta-3 adrenergic receptor	GO:0009409	response to cold	IEA
U55858	ADRB3	adrenergic, beta-3-, receptor//Beta 3 adrenergic receptor//Beta-3 adrenergic receptor	8e-34	ADRB3	adrenergic, beta-3-, receptor//Adrenergic, beta-3-, receptor, isoform CRA_b//Beta3 adrenoceptor//Beta-3 adrenergic receptor	GO:0007568	aging	IEA
U55858	ADRB3	adrenergic, beta-3-, receptor//Beta 3 adrenergic receptor//Beta-3 adrenergic receptor	8e-34	ADRB3	adrenergic, beta-3-, receptor//Adrenergic, beta-3-, receptor, isoform CRA_b//Beta3 adrenoceptor//Beta-3 adrenergic receptor	GO:0006091	generation of precursor metabolites and energy	TAS
U55858	ADRB3	adrenergic, beta-3-, receptor//Beta 3 adrenergic receptor//Beta-3 adrenergic receptor	8e-34	ADRB3	adrenergic, beta-3-, receptor//Adrenergic, beta-3-, receptor, isoform CRA_b//Beta3 adrenoceptor//Beta-3 adrenergic receptor	GO:0006898	receptor-mediated endocytosis	IDA
U55858	ADRB3	adrenergic, beta-3-, receptor//Beta 3 adrenergic receptor//Beta-3 adrenergic receptor	8e-34	ADRB3	adrenergic, beta-3-, receptor//Adrenergic, beta-3-, receptor, isoform CRA_b//Beta3 adrenoceptor//Beta-3 adrenergic receptor	GO:0002032	desensitization of G-protein coupled receptor protein signaling pathway by arrestin	IDA
U55858	ADRB3	adrenergic, beta-3-, receptor//Beta 3 adrenergic receptor//Beta-3 adrenergic receptor	8e-34	ADRB3	adrenergic, beta-3-, receptor//Adrenergic, beta-3-, receptor, isoform CRA_b//Beta3 adrenoceptor//Beta-3 adrenergic receptor	GO:0007165	signal transduction	IEA
U55858	ADRB3	adrenergic, beta-3-, receptor//Beta 3 adrenergic receptor//Beta-3 adrenergic receptor	8e-34	ADRB3	adrenergic, beta-3-, receptor//Adrenergic, beta-3-, receptor, isoform CRA_b//Beta3 adrenoceptor//Beta-3 adrenergic receptor	GO:0007190	activation of adenylate cyclase activity	IEA//ISS
U55858	ADRB3	adrenergic, beta-3-, receptor//Beta 3 adrenergic receptor//Beta-3 adrenergic receptor	8e-34	ADRB3	adrenergic, beta-3-, receptor//Adrenergic, beta-3-, receptor, isoform CRA_b//Beta3 adrenoceptor//Beta-3 adrenergic receptor	GO:0006112	energy reserve metabolic process	TAS
U55858	ADRB3	adrenergic, beta-3-, receptor//Beta 3 adrenergic receptor//Beta-3 adrenergic receptor	8e-34	ADRB3	adrenergic, beta-3-, receptor//Adrenergic, beta-3-, receptor, isoform CRA_b//Beta3 adrenoceptor//Beta-3 adrenergic receptor	GO:0007186	G-protein coupled receptor protein signaling pathway	IEA
U55858	ADRB3	adrenergic, beta-3-, receptor//Beta 3 adrenergic receptor//Beta-3 adrenergic receptor	8e-34	ADRB3	adrenergic, beta-3-, receptor//Adrenergic, beta-3-, receptor, isoform CRA_b//Beta3 adrenoceptor//Beta-3 adrenergic receptor	GO:0007187	G-protein signaling, coupled to cyclic nucleotide second messenger	TAS
U55858	ADRB3	adrenergic, beta-3-, receptor//Beta 3 adrenergic receptor//Beta-3 adrenergic receptor	8e-34	ADRB3	adrenergic, beta-3-, receptor//Adrenergic, beta-3-, receptor, isoform CRA_b//Beta3 adrenoceptor//Beta-3 adrenergic receptor	GO:0042755	eating behavior	IEA
U55858	ADRB3	adrenergic, beta-3-, receptor//Beta 3 adrenergic receptor//Beta-3 adrenergic receptor	8e-34	ADRB3	adrenergic, beta-3-, receptor//Adrenergic, beta-3-, receptor, isoform CRA_b//Beta3 adrenoceptor//Beta-3 adrenergic receptor	GO:0007188	G-protein signaling, coupled to cAMP nucleotide second messenger	TAS
U55858	ADRB3	adrenergic, beta-3-, receptor//Beta 3 adrenergic receptor//Beta-3 adrenergic receptor	8e-34	ADRB3	adrenergic, beta-3-, receptor//Adrenergic, beta-3-, receptor, isoform CRA_b//Beta3 adrenoceptor//Beta-3 adrenergic receptor	GO:0007189	activation of adenylate cyclase activity by G-protein signaling pathway	IEA
U55858	ADRB3	adrenergic, beta-3-, receptor//Beta 3 adrenergic receptor//Beta-3 adrenergic receptor	8e-34	ADRB3	adrenergic, beta-3-, receptor//Adrenergic, beta-3-, receptor, isoform CRA_b//Beta3 adrenoceptor//Beta-3 adrenergic receptor	GO:0043410	positive regulation of MAPKKK cascade	IEA//ISS
AB259856	MX1	myxovirus (influenza virus) resistance 1, interferon-inducible protein p78 (mouse)//Mx1 protein//Interferon-induced GTP-binding protein Mx1	0	MX1	myxovirus (influenza virus) resistance 1, interferon-inducible protein p78 (mouse)//cDNA, FLJ96524, highly similar to Homo sapiens myxovirus (influenza virus) resistance 1, interferon-inducible protein p78 (mouse) (MX1), mRNA//cDNA FLJ39036 fis, clone NT2RP7008360, highly similar to Interferon-induced GTP-binding protein Mx1//Uncharacterized protein//Myxovirus (Influenza virus) resistance 1, inte…	GO:0007165	signal transduction	TAS
AB259856	MX1	myxovirus (influenza virus) resistance 1, interferon-inducible protein p78 (mouse)//Mx1 protein//Interferon-induced GTP-binding protein Mx1	0	MX1	myxovirus (influenza virus) resistance 1, interferon-inducible protein p78 (mouse)//cDNA, FLJ96524, highly similar to Homo sapiens myxovirus (influenza virus) resistance 1, interferon-inducible protein p78 (mouse) (MX1), mRNA//cDNA FLJ39036 fis, clone NT2RP7008360, highly similar to Interferon-induced GTP-binding protein Mx1//Uncharacterized protein//Myxovirus (Influenza virus) resistance 1, inte…	GO:0006952	defense response	TAS
AB259856	MX1	myxovirus (influenza virus) resistance 1, interferon-inducible protein p78 (mouse)//Mx1 protein//Interferon-induced GTP-binding protein Mx1	0	MX1	myxovirus (influenza virus) resistance 1, interferon-inducible protein p78 (mouse)//cDNA, FLJ96524, highly similar to Homo sapiens myxovirus (influenza virus) resistance 1, interferon-inducible protein p78 (mouse) (MX1), mRNA//cDNA FLJ39036 fis, clone NT2RP7008360, highly similar to Interferon-induced GTP-binding protein Mx1//Uncharacterized protein//Myxovirus (Influenza virus) resistance 1, inte…	GO:0006917	induction of apoptosis	TAS
AB259856	MX1	myxovirus (influenza virus) resistance 1, interferon-inducible protein p78 (mouse)//Mx1 protein//Interferon-induced GTP-binding protein Mx1	0	MX1	myxovirus (influenza virus) resistance 1, interferon-inducible protein p78 (mouse)//cDNA, FLJ96524, highly similar to Homo sapiens myxovirus (influenza virus) resistance 1, interferon-inducible protein p78 (mouse) (MX1), mRNA//cDNA FLJ39036 fis, clone NT2RP7008360, highly similar to Interferon-induced GTP-binding protein Mx1//Uncharacterized protein//Myxovirus (Influenza virus) resistance 1, inte…	GO:0009615	response to virus	IEA
EU122439	FFAR2	free fatty acid receptor 2//G protein-coupled receptor 43	9e-71	FFAR2	free fatty acid receptor 2//Free fatty acid receptor 2	GO:0007165	signal transduction	IEA
EU122439	FFAR2	free fatty acid receptor 2//G protein-coupled receptor 43	9e-71	FFAR2	free fatty acid receptor 2//Free fatty acid receptor 2	GO:0007186	G-protein coupled receptor protein signaling pathway	IEA
NM_001114673	SALL4	sal-like 4 (Drosophila)//Sal-like 4 (Drosophila)	0	SALL4	sal-like 4 (Drosophila)//Sal-like 4 (Drosophila)//SALL4C//SALL4B//Sal-like protein 4	GO:0007507	heart development	IEA
NM_001114673	SALL4	sal-like 4 (Drosophila)//Sal-like 4 (Drosophila)	0	SALL4	sal-like 4 (Drosophila)//Sal-like 4 (Drosophila)//SALL4C//SALL4B//Sal-like protein 4	GO:0006355	regulation of transcription, DNA-dependent	IEA
NM_001114673	SALL4	sal-like 4 (Drosophila)//Sal-like 4 (Drosophila)	0	SALL4	sal-like 4 (Drosophila)//Sal-like 4 (Drosophila)//SALL4C//SALL4B//Sal-like protein 4	GO:0045944	positive regulation of transcription from RNA polymerase II promoter	IEA
NM_001114673	SALL4	sal-like 4 (Drosophila)//Sal-like 4 (Drosophila)	0	SALL4	sal-like 4 (Drosophila)//Sal-like 4 (Drosophila)//SALL4C//SALL4B//Sal-like protein 4	GO:0009888	tissue development	IEA
NM_001114673	SALL4	sal-like 4 (Drosophila)//Sal-like 4 (Drosophila)	0	SALL4	sal-like 4 (Drosophila)//Sal-like 4 (Drosophila)//SALL4C//SALL4B//Sal-like protein 4	GO:0030326	embryonic limb morphogenesis	IEA
NM_001114673	SALL4	sal-like 4 (Drosophila)//Sal-like 4 (Drosophila)	0	SALL4	sal-like 4 (Drosophila)//Sal-like 4 (Drosophila)//SALL4C//SALL4B//Sal-like protein 4	GO:0000122	negative regulation of transcription from RNA polymerase II promoter	IEA
NM_001114673	SALL4	sal-like 4 (Drosophila)//Sal-like 4 (Drosophila)	0	SALL4	sal-like 4 (Drosophila)//Sal-like 4 (Drosophila)//SALL4C//SALL4B//Sal-like protein 4	GO:0001701	in utero embryonic development	IEA
NM_001114673	SALL4	sal-like 4 (Drosophila)//Sal-like 4 (Drosophila)	0	SALL4	sal-like 4 (Drosophila)//Sal-like 4 (Drosophila)//SALL4C//SALL4B//Sal-like protein 4	GO:0006351	transcription, DNA-dependent	IEA
AB085746	TLR6	toll-like receptor 6//Toll-like receptor 6	0	TLR6	toll-like receptor 6//cDNA, FLJ94188, highly similar to Homo sapiens toll-like receptor 6 (TLR6), mRNA//Toll-like receptor 6//Uncharacterized protein//TLR6 protein	GO:0045410	positive regulation of interleukin-6 biosynthetic process	ISS
AB085746	TLR6	toll-like receptor 6//Toll-like receptor 6	0	TLR6	toll-like receptor 6//cDNA, FLJ94188, highly similar to Homo sapiens toll-like receptor 6 (TLR6), mRNA//Toll-like receptor 6//Uncharacterized protein//TLR6 protein	GO:0071726	cellular response to diacyl bacterial lipopeptide	IDA
AB085746	TLR6	toll-like receptor 6//Toll-like receptor 6	0	TLR6	toll-like receptor 6//cDNA, FLJ94188, highly similar to Homo sapiens toll-like receptor 6 (TLR6), mRNA//Toll-like receptor 6//Uncharacterized protein//TLR6 protein	GO:0007250	activation of NF-kappaB-inducing kinase activity	NAS
AB085746	TLR6	toll-like receptor 6//Toll-like receptor 6	0	TLR6	toll-like receptor 6//cDNA, FLJ94188, highly similar to Homo sapiens toll-like receptor 6 (TLR6), mRNA//Toll-like receptor 6//Uncharacterized protein//TLR6 protein	GO:0042088	T-helper 1 type immune response	IC
AB085746	TLR6	toll-like receptor 6//Toll-like receptor 6	0	TLR6	toll-like receptor 6//cDNA, FLJ94188, highly similar to Homo sapiens toll-like receptor 6 (TLR6), mRNA//Toll-like receptor 6//Uncharacterized protein//TLR6 protein	GO:0002224	toll-like receptor signaling pathway	IEA
AB085746	TLR6	toll-like receptor 6//Toll-like receptor 6	0	TLR6	toll-like receptor 6//cDNA, FLJ94188, highly similar to Homo sapiens toll-like receptor 6 (TLR6), mRNA//Toll-like receptor 6//Uncharacterized protein//TLR6 protein	GO:0007165	signal transduction	IEA
AB085746	TLR6	toll-like receptor 6//Toll-like receptor 6	0	TLR6	toll-like receptor 6//cDNA, FLJ94188, highly similar to Homo sapiens toll-like receptor 6 (TLR6), mRNA//Toll-like receptor 6//Uncharacterized protein//TLR6 protein	GO:0006955	immune response	IEA
AB085746	TLR6	toll-like receptor 6//Toll-like receptor 6	0	TLR6	toll-like receptor 6//cDNA, FLJ94188, highly similar to Homo sapiens toll-like receptor 6 (TLR6), mRNA//Toll-like receptor 6//Uncharacterized protein//TLR6 protein	GO:0006954	inflammatory response	IEA
AB085746	TLR6	toll-like receptor 6//Toll-like receptor 6	0	TLR6	toll-like receptor 6//cDNA, FLJ94188, highly similar to Homo sapiens toll-like receptor 6 (TLR6), mRNA//Toll-like receptor 6//Uncharacterized protein//TLR6 protein	GO:0052033	pathogen-associated molecular pattern dependent induction by symbiont of host innate immunity	IEA
AB085746	TLR6	toll-like receptor 6//Toll-like receptor 6	0	TLR6	toll-like receptor 6//cDNA, FLJ94188, highly similar to Homo sapiens toll-like receptor 6 (TLR6), mRNA//Toll-like receptor 6//Uncharacterized protein//TLR6 protein	GO:0045087	innate immune response	IEA
AB085746	TLR6	toll-like receptor 6//Toll-like receptor 6	0	TLR6	toll-like receptor 6//cDNA, FLJ94188, highly similar to Homo sapiens toll-like receptor 6 (TLR6), mRNA//Toll-like receptor 6//Uncharacterized protein//TLR6 protein	GO:0042496	detection of diacyl bacterial lipopeptide	IDA
AB085746	TLR6	toll-like receptor 6//Toll-like receptor 6	0	TLR6	toll-like receptor 6//cDNA, FLJ94188, highly similar to Homo sapiens toll-like receptor 6 (TLR6), mRNA//Toll-like receptor 6//Uncharacterized protein//TLR6 protein	GO:0032493	response to bacterial lipoprotein	IEA
AB085746	TLR6	toll-like receptor 6//Toll-like receptor 6	0	TLR6	toll-like receptor 6//cDNA, FLJ94188, highly similar to Homo sapiens toll-like receptor 6 (TLR6), mRNA//Toll-like receptor 6//Uncharacterized protein//TLR6 protein	GO:0002282	microglial cell activation involved in immune response	IEA
AB085746	TLR6	toll-like receptor 6//Toll-like receptor 6	0	TLR6	toll-like receptor 6//cDNA, FLJ94188, highly similar to Homo sapiens toll-like receptor 6 (TLR6), mRNA//Toll-like receptor 6//Uncharacterized protein//TLR6 protein	GO:0043507	positive regulation of JUN kinase activity	IDA
AB085746	TLR6	toll-like receptor 6//Toll-like receptor 6	0	TLR6	toll-like receptor 6//cDNA, FLJ94188, highly similar to Homo sapiens toll-like receptor 6 (TLR6), mRNA//Toll-like receptor 6//Uncharacterized protein//TLR6 protein	GO:0043123	positive regulation of I-kappaB kinase/NF-kappaB cascade	IDA
AB085746	TLR6	toll-like receptor 6//Toll-like receptor 6	0	TLR6	toll-like receptor 6//cDNA, FLJ94188, highly similar to Homo sapiens toll-like receptor 6 (TLR6), mRNA//Toll-like receptor 6//Uncharacterized protein//TLR6 protein	GO:0042742	defense response to bacterium	IEA//TAS
EU350073	CRHR1	corticotropin releasing hormone receptor 1//Corticotropin releasing hormone receptor 1	3e-50	CRHR1	corticotropin releasing hormone receptor 1//CRF1 receptor isoform I//CRF1 receptor isoform I variant B//Corticotropin releasing hormone receptor 1 splice variant//cDNA FLJ60308, highly similar to Corticotropin-releasing factor receptor 1//Uncharacterized protein//Seven transmembrane helix receptor//Corticotropin releasing hormone receptor variant 1h//Corticotropin releasing hormone receptor varia…	GO:0001666	response to hypoxia	IEA
EU350073	CRHR1	corticotropin releasing hormone receptor 1//Corticotropin releasing hormone receptor 1	3e-50	CRHR1	corticotropin releasing hormone receptor 1//CRF1 receptor isoform I//CRF1 receptor isoform I variant B//Corticotropin releasing hormone receptor 1 splice variant//cDNA FLJ60308, highly similar to Corticotropin-releasing factor receptor 1//Uncharacterized protein//Seven transmembrane helix receptor//Corticotropin releasing hormone receptor variant 1h//Corticotropin releasing hormone receptor varia…	GO:0007565	female pregnancy	NAS
EU350073	CRHR1	corticotropin releasing hormone receptor 1//Corticotropin releasing hormone receptor 1	3e-50	CRHR1	corticotropin releasing hormone receptor 1//CRF1 receptor isoform I//CRF1 receptor isoform I variant B//Corticotropin releasing hormone receptor 1 splice variant//cDNA FLJ60308, highly similar to Corticotropin-releasing factor receptor 1//Uncharacterized protein//Seven transmembrane helix receptor//Corticotropin releasing hormone receptor variant 1h//Corticotropin releasing hormone receptor varia…	GO:0007567	parturition	TAS
EU350073	CRHR1	corticotropin releasing hormone receptor 1//Corticotropin releasing hormone receptor 1	3e-50	CRHR1	corticotropin releasing hormone receptor 1//CRF1 receptor isoform I//CRF1 receptor isoform I variant B//Corticotropin releasing hormone receptor 1 splice variant//cDNA FLJ60308, highly similar to Corticotropin-releasing factor receptor 1//Uncharacterized protein//Seven transmembrane helix receptor//Corticotropin releasing hormone receptor variant 1h//Corticotropin releasing hormone receptor varia…	GO:0032099	negative regulation of appetite	IEA
EU350073	CRHR1	corticotropin releasing hormone receptor 1//Corticotropin releasing hormone receptor 1	3e-50	CRHR1	corticotropin releasing hormone receptor 1//CRF1 receptor isoform I//CRF1 receptor isoform I variant B//Corticotropin releasing hormone receptor 1 splice variant//cDNA FLJ60308, highly similar to Corticotropin-releasing factor receptor 1//Uncharacterized protein//Seven transmembrane helix receptor//Corticotropin releasing hormone receptor variant 1h//Corticotropin releasing hormone receptor varia…	GO:0006950	response to stress	IEA
EU350073	CRHR1	corticotropin releasing hormone receptor 1//Corticotropin releasing hormone receptor 1	3e-50	CRHR1	corticotropin releasing hormone receptor 1//CRF1 receptor isoform I//CRF1 receptor isoform I variant B//Corticotropin releasing hormone receptor 1 splice variant//cDNA FLJ60308, highly similar to Corticotropin-releasing factor receptor 1//Uncharacterized protein//Seven transmembrane helix receptor//Corticotropin releasing hormone receptor variant 1h//Corticotropin releasing hormone receptor varia…	GO:0007200	activation of phospholipase C activity by G-protein coupled receptor protein signaling pathway coupled to IP3 second messenger	IEA
EU350073	CRHR1	corticotropin releasing hormone receptor 1//Corticotropin releasing hormone receptor 1	3e-50	CRHR1	corticotropin releasing hormone receptor 1//CRF1 receptor isoform I//CRF1 receptor isoform I variant B//Corticotropin releasing hormone receptor 1 splice variant//cDNA FLJ60308, highly similar to Corticotropin-releasing factor receptor 1//Uncharacterized protein//Seven transmembrane helix receptor//Corticotropin releasing hormone receptor variant 1h//Corticotropin releasing hormone receptor varia…	GO:0007204	elevation of cytosolic calcium ion concentration	IEA
EU350073	CRHR1	corticotropin releasing hormone receptor 1//Corticotropin releasing hormone receptor 1	3e-50	CRHR1	corticotropin releasing hormone receptor 1//CRF1 receptor isoform I//CRF1 receptor isoform I variant B//Corticotropin releasing hormone receptor 1 splice variant//cDNA FLJ60308, highly similar to Corticotropin-releasing factor receptor 1//Uncharacterized protein//Seven transmembrane helix receptor//Corticotropin releasing hormone receptor variant 1h//Corticotropin releasing hormone receptor varia…	GO:0007165	signal transduction	IEA
EU350073	CRHR1	corticotropin releasing hormone receptor 1//Corticotropin releasing hormone receptor 1	3e-50	CRHR1	corticotropin releasing hormone receptor 1//CRF1 receptor isoform I//CRF1 receptor isoform I variant B//Corticotropin releasing hormone receptor 1 splice variant//cDNA FLJ60308, highly similar to Corticotropin-releasing factor receptor 1//Uncharacterized protein//Seven transmembrane helix receptor//Corticotropin releasing hormone receptor variant 1h//Corticotropin releasing hormone receptor varia…	GO:0007190	activation of adenylate cyclase activity	TAS
EU350073	CRHR1	corticotropin releasing hormone receptor 1//Corticotropin releasing hormone receptor 1	3e-50	CRHR1	corticotropin releasing hormone receptor 1//CRF1 receptor isoform I//CRF1 receptor isoform I variant B//Corticotropin releasing hormone receptor 1 splice variant//cDNA FLJ60308, highly similar to Corticotropin-releasing factor receptor 1//Uncharacterized protein//Seven transmembrane helix receptor//Corticotropin releasing hormone receptor variant 1h//Corticotropin releasing hormone receptor varia…	GO:0006955	immune response	TAS
EU350073	CRHR1	corticotropin releasing hormone receptor 1//Corticotropin releasing hormone receptor 1	3e-50	CRHR1	corticotropin releasing hormone receptor 1//CRF1 receptor isoform I//CRF1 receptor isoform I variant B//Corticotropin releasing hormone receptor 1 splice variant//cDNA FLJ60308, highly similar to Corticotropin-releasing factor receptor 1//Uncharacterized protein//Seven transmembrane helix receptor//Corticotropin releasing hormone receptor variant 1h//Corticotropin releasing hormone receptor varia…	GO:0007186	G-protein coupled receptor protein signaling pathway	IEA
EU350073	CRHR1	corticotropin releasing hormone receptor 1//Corticotropin releasing hormone receptor 1	3e-50	CRHR1	corticotropin releasing hormone receptor 1//CRF1 receptor isoform I//CRF1 receptor isoform I variant B//Corticotropin releasing hormone receptor 1 splice variant//cDNA FLJ60308, highly similar to Corticotropin-releasing factor receptor 1//Uncharacterized protein//Seven transmembrane helix receptor//Corticotropin releasing hormone receptor variant 1h//Corticotropin releasing hormone receptor varia…	GO:0048167	regulation of synaptic plasticity	IEA
EU350073	CRHR1	corticotropin releasing hormone receptor 1//Corticotropin releasing hormone receptor 1	3e-50	CRHR1	corticotropin releasing hormone receptor 1//CRF1 receptor isoform I//CRF1 receptor isoform I variant B//Corticotropin releasing hormone receptor 1 splice variant//cDNA FLJ60308, highly similar to Corticotropin-releasing factor receptor 1//Uncharacterized protein//Seven transmembrane helix receptor//Corticotropin releasing hormone receptor variant 1h//Corticotropin releasing hormone receptor varia…	GO:0007218	neuropeptide signaling pathway	IEA
EU350073	CRHR1	corticotropin releasing hormone receptor 1//Corticotropin releasing hormone receptor 1	3e-50	CRHR1	corticotropin releasing hormone receptor 1//CRF1 receptor isoform I//CRF1 receptor isoform I variant B//Corticotropin releasing hormone receptor 1 splice variant//cDNA FLJ60308, highly similar to Corticotropin-releasing factor receptor 1//Uncharacterized protein//Seven transmembrane helix receptor//Corticotropin releasing hormone receptor variant 1h//Corticotropin releasing hormone receptor varia…	GO:0008542	visual learning	IEA
EU350073	CRHR1	corticotropin releasing hormone receptor 1//Corticotropin releasing hormone receptor 1	3e-50	CRHR1	corticotropin releasing hormone receptor 1//CRF1 receptor isoform I//CRF1 receptor isoform I variant B//Corticotropin releasing hormone receptor 1 splice variant//cDNA FLJ60308, highly similar to Corticotropin-releasing factor receptor 1//Uncharacterized protein//Seven transmembrane helix receptor//Corticotropin releasing hormone receptor variant 1h//Corticotropin releasing hormone receptor varia…	GO:0007610	behavior	IEA
EU350073	CRHR1	corticotropin releasing hormone receptor 1//Corticotropin releasing hormone receptor 1	3e-50	CRHR1	corticotropin releasing hormone receptor 1//CRF1 receptor isoform I//CRF1 receptor isoform I variant B//Corticotropin releasing hormone receptor 1 splice variant//cDNA FLJ60308, highly similar to Corticotropin-releasing factor receptor 1//Uncharacterized protein//Seven transmembrane helix receptor//Corticotropin releasing hormone receptor variant 1h//Corticotropin releasing hormone receptor varia…	GO:0042755	eating behavior	IEA
EU350073	CRHR1	corticotropin releasing hormone receptor 1//Corticotropin releasing hormone receptor 1	3e-50	CRHR1	corticotropin releasing hormone receptor 1//CRF1 receptor isoform I//CRF1 receptor isoform I variant B//Corticotropin releasing hormone receptor 1 splice variant//cDNA FLJ60308, highly similar to Corticotropin-releasing factor receptor 1//Uncharacterized protein//Seven transmembrane helix receptor//Corticotropin releasing hormone receptor variant 1h//Corticotropin releasing hormone receptor varia…	GO:0007613	memory	IEA
EU350073	CRHR1	corticotropin releasing hormone receptor 1//Corticotropin releasing hormone receptor 1	3e-50	CRHR1	corticotropin releasing hormone receptor 1//CRF1 receptor isoform I//CRF1 receptor isoform I variant B//Corticotropin releasing hormone receptor 1 splice variant//cDNA FLJ60308, highly similar to Corticotropin-releasing factor receptor 1//Uncharacterized protein//Seven transmembrane helix receptor//Corticotropin releasing hormone receptor variant 1h//Corticotropin releasing hormone receptor varia…	GO:0007188	G-protein signaling, coupled to cAMP nucleotide second messenger	TAS//IEA
EU350073	CRHR1	corticotropin releasing hormone receptor 1//Corticotropin releasing hormone receptor 1	3e-50	CRHR1	corticotropin releasing hormone receptor 1//CRF1 receptor isoform I//CRF1 receptor isoform I variant B//Corticotropin releasing hormone receptor 1 splice variant//cDNA FLJ60308, highly similar to Corticotropin-releasing factor receptor 1//Uncharacterized protein//Seven transmembrane helix receptor//Corticotropin releasing hormone receptor variant 1h//Corticotropin releasing hormone receptor varia…	GO:0007189	activation of adenylate cyclase activity by G-protein signaling pathway	IEA
EU350073	CRHR1	corticotropin releasing hormone receptor 1//Corticotropin releasing hormone receptor 1	3e-50	CRHR1	corticotropin releasing hormone receptor 1//CRF1 receptor isoform I//CRF1 receptor isoform I variant B//Corticotropin releasing hormone receptor 1 splice variant//cDNA FLJ60308, highly similar to Corticotropin-releasing factor receptor 1//Uncharacterized protein//Seven transmembrane helix receptor//Corticotropin releasing hormone receptor variant 1h//Corticotropin releasing hormone receptor varia…	GO:0043526	neuroprotection	IEA
EU350073	CRHR1	corticotropin releasing hormone receptor 1//Corticotropin releasing hormone receptor 1	3e-50	CRHR1	corticotropin releasing hormone receptor 1//CRF1 receptor isoform I//CRF1 receptor isoform I variant B//Corticotropin releasing hormone receptor 1 splice variant//cDNA FLJ60308, highly similar to Corticotropin-releasing factor receptor 1//Uncharacterized protein//Seven transmembrane helix receptor//Corticotropin releasing hormone receptor variant 1h//Corticotropin releasing hormone receptor varia…	GO:0048266	behavioral response to pain	IEA
EU350073	CRHR1	corticotropin releasing hormone receptor 1//Corticotropin releasing hormone receptor 1	3e-50	CRHR1	corticotropin releasing hormone receptor 1//CRF1 receptor isoform I//CRF1 receptor isoform I variant B//Corticotropin releasing hormone receptor 1 splice variant//cDNA FLJ60308, highly similar to Corticotropin-releasing factor receptor 1//Uncharacterized protein//Seven transmembrane helix receptor//Corticotropin releasing hormone receptor variant 1h//Corticotropin releasing hormone receptor varia…	GO:0007166	cell surface receptor linked signaling pathway	IEA
NM_001123141	MYH4	myosin, heavy chain 4, skeletal muscle//Myosin-4	0	MYH1	myosin, heavy chain 1, skeletal muscle, adult//Myosin-1//MYH1 protein	GO:0014823	response to activity	IEA
NM_001123141	MYH4	myosin, heavy chain 4, skeletal muscle//Myosin-4	0	MYH1	myosin, heavy chain 1, skeletal muscle, adult//Myosin-1//MYH1 protein	GO:0006936	muscle contraction	IEA
NM_001123072	ADRA1A	adrenergic, alpha-1A-, receptor//Alpha-1A adrenergic receptor	0	ADRA1A	Adrenergic, alpha-1A-, receptor variant 3//Alpha-1A adrenergic receptor//Alpha-1c adrenergic receptor subtype//Alpha 1c-adrenoceptor subtype protein	GO:0060402	calcium ion transport into cytosol	ISS//IEA
NM_001123072	ADRA1A	adrenergic, alpha-1A-, receptor//Alpha-1A adrenergic receptor	0	ADRA1A	Adrenergic, alpha-1A-, receptor variant 3//Alpha-1A adrenergic receptor//Alpha-1c adrenergic receptor subtype//Alpha 1c-adrenoceptor subtype protein	GO:0008285	negative regulation of cell proliferation	TAS
NM_001123072	ADRA1A	adrenergic, alpha-1A-, receptor//Alpha-1A adrenergic receptor	0	ADRA1A	Adrenergic, alpha-1A-, receptor variant 3//Alpha-1A adrenergic receptor//Alpha-1c adrenergic receptor subtype//Alpha 1c-adrenoceptor subtype protein	GO:0035024	negative regulation of Rho protein signal transduction	ISS//IEA
NM_001123072	ADRA1A	adrenergic, alpha-1A-, receptor//Alpha-1A adrenergic receptor	0	ADRA1A	Adrenergic, alpha-1A-, receptor variant 3//Alpha-1A adrenergic receptor//Alpha-1c adrenergic receptor subtype//Alpha 1c-adrenoceptor subtype protein	GO:0007267	cell-cell signaling	TAS
NM_001123072	ADRA1A	adrenergic, alpha-1A-, receptor//Alpha-1A adrenergic receptor	0	ADRA1A	Adrenergic, alpha-1A-, receptor variant 3//Alpha-1A adrenergic receptor//Alpha-1c adrenergic receptor subtype//Alpha 1c-adrenoceptor subtype protein	GO:0007200	activation of phospholipase C activity by G-protein coupled receptor protein signaling pathway coupled to IP3 second messenger	IEA
NM_001123072	ADRA1A	adrenergic, alpha-1A-, receptor//Alpha-1A adrenergic receptor	0	ADRA1A	Adrenergic, alpha-1A-, receptor variant 3//Alpha-1A adrenergic receptor//Alpha-1c adrenergic receptor subtype//Alpha 1c-adrenoceptor subtype protein	GO:0007202	activation of phospholipase C activity	ISS//IEA
NM_001123072	ADRA1A	adrenergic, alpha-1A-, receptor//Alpha-1A adrenergic receptor	0	ADRA1A	Adrenergic, alpha-1A-, receptor variant 3//Alpha-1A adrenergic receptor//Alpha-1c adrenergic receptor subtype//Alpha 1c-adrenoceptor subtype protein	GO:0007204	elevation of cytosolic calcium ion concentration	ISS//IEA
NM_001123072	ADRA1A	adrenergic, alpha-1A-, receptor//Alpha-1A adrenergic receptor	0	ADRA1A	Adrenergic, alpha-1A-, receptor variant 3//Alpha-1A adrenergic receptor//Alpha-1c adrenergic receptor subtype//Alpha 1c-adrenoceptor subtype protein	GO:0007243	intracellular protein kinase cascade	TAS
NM_001123072	ADRA1A	adrenergic, alpha-1A-, receptor//Alpha-1A adrenergic receptor	0	ADRA1A	Adrenergic, alpha-1A-, receptor variant 3//Alpha-1A adrenergic receptor//Alpha-1c adrenergic receptor subtype//Alpha 1c-adrenoceptor subtype protein	GO:0007512	adult heart development	IEA
NM_001123072	ADRA1A	adrenergic, alpha-1A-, receptor//Alpha-1A adrenergic receptor	0	ADRA1A	Adrenergic, alpha-1A-, receptor variant 3//Alpha-1A adrenergic receptor//Alpha-1c adrenergic receptor subtype//Alpha 1c-adrenoceptor subtype protein	GO:0006939	smooth muscle contraction	TAS
NM_001123072	ADRA1A	adrenergic, alpha-1A-, receptor//Alpha-1A adrenergic receptor	0	ADRA1A	Adrenergic, alpha-1A-, receptor variant 3//Alpha-1A adrenergic receptor//Alpha-1c adrenergic receptor subtype//Alpha 1c-adrenoceptor subtype protein	GO:0001985	negative regulation of heart rate involved in baroreceptor response to increased systemic arterial blood pressure	IEA
NM_001123072	ADRA1A	adrenergic, alpha-1A-, receptor//Alpha-1A adrenergic receptor	0	ADRA1A	Adrenergic, alpha-1A-, receptor variant 3//Alpha-1A adrenergic receptor//Alpha-1c adrenergic receptor subtype//Alpha 1c-adrenoceptor subtype protein	GO:0090037	positive regulation of protein kinase C signaling cascade	ISS//IEA
NM_001123072	ADRA1A	adrenergic, alpha-1A-, receptor//Alpha-1A adrenergic receptor	0	ADRA1A	Adrenergic, alpha-1A-, receptor variant 3//Alpha-1A adrenergic receptor//Alpha-1c adrenergic receptor subtype//Alpha 1c-adrenoceptor subtype protein	GO:0045907	positive regulation of vasoconstriction	ISS//IEA
NM_001123072	ADRA1A	adrenergic, alpha-1A-, receptor//Alpha-1A adrenergic receptor	0	ADRA1A	Adrenergic, alpha-1A-, receptor variant 3//Alpha-1A adrenergic receptor//Alpha-1c adrenergic receptor subtype//Alpha 1c-adrenoceptor subtype protein	GO:0060452	positive regulation of cardiac muscle contraction	ISS//IEA
NM_001123072	ADRA1A	adrenergic, alpha-1A-, receptor//Alpha-1A adrenergic receptor	0	ADRA1A	Adrenergic, alpha-1A-, receptor variant 3//Alpha-1A adrenergic receptor//Alpha-1c adrenergic receptor subtype//Alpha 1c-adrenoceptor subtype protein	GO:0035265	organ growth	IEA
NM_001123072	ADRA1A	adrenergic, alpha-1A-, receptor//Alpha-1A adrenergic receptor	0	ADRA1A	Adrenergic, alpha-1A-, receptor variant 3//Alpha-1A adrenergic receptor//Alpha-1c adrenergic receptor subtype//Alpha 1c-adrenoceptor subtype protein	GO:0045760	positive regulation of action potential	ISS//IEA
NM_001123072	ADRA1A	adrenergic, alpha-1A-, receptor//Alpha-1A adrenergic receptor	0	ADRA1A	Adrenergic, alpha-1A-, receptor variant 3//Alpha-1A adrenergic receptor//Alpha-1c adrenergic receptor subtype//Alpha 1c-adrenoceptor subtype protein	GO:0070374	positive regulation of ERK1 and ERK2 cascade	ISS//IEA
NM_001123072	ADRA1A	adrenergic, alpha-1A-, receptor//Alpha-1A adrenergic receptor	0	ADRA1A	Adrenergic, alpha-1A-, receptor variant 3//Alpha-1A adrenergic receptor//Alpha-1c adrenergic receptor subtype//Alpha 1c-adrenoceptor subtype protein	GO:0009725	response to hormone stimulus	ISS//IEA
NM_001123072	ADRA1A	adrenergic, alpha-1A-, receptor//Alpha-1A adrenergic receptor	0	ADRA1A	Adrenergic, alpha-1A-, receptor variant 3//Alpha-1A adrenergic receptor//Alpha-1c adrenergic receptor subtype//Alpha 1c-adrenoceptor subtype protein	GO:0042493	response to drug	ISS//IEA
NM_001123072	ADRA1A	adrenergic, alpha-1A-, receptor//Alpha-1A adrenergic receptor	0	ADRA1A	Adrenergic, alpha-1A-, receptor variant 3//Alpha-1A adrenergic receptor//Alpha-1c adrenergic receptor subtype//Alpha 1c-adrenoceptor subtype protein	GO:0007568	aging	ISS//IEA
NM_001123072	ADRA1A	adrenergic, alpha-1A-, receptor//Alpha-1A adrenergic receptor	0	ADRA1A	Adrenergic, alpha-1A-, receptor variant 3//Alpha-1A adrenergic receptor//Alpha-1c adrenergic receptor subtype//Alpha 1c-adrenoceptor subtype protein	GO:0006950	response to stress	ISS//IEA
NM_001123072	ADRA1A	adrenergic, alpha-1A-, receptor//Alpha-1A adrenergic receptor	0	ADRA1A	Adrenergic, alpha-1A-, receptor variant 3//Alpha-1A adrenergic receptor//Alpha-1c adrenergic receptor subtype//Alpha 1c-adrenoceptor subtype protein	GO:0006915	apoptosis	TAS
NM_001123072	ADRA1A	adrenergic, alpha-1A-, receptor//Alpha-1A adrenergic receptor	0	ADRA1A	Adrenergic, alpha-1A-, receptor variant 3//Alpha-1A adrenergic receptor//Alpha-1c adrenergic receptor subtype//Alpha 1c-adrenoceptor subtype protein	GO:0007165	signal transduction	IEA
NM_001123072	ADRA1A	adrenergic, alpha-1A-, receptor//Alpha-1A adrenergic receptor	0	ADRA1A	Adrenergic, alpha-1A-, receptor variant 3//Alpha-1A adrenergic receptor//Alpha-1c adrenergic receptor subtype//Alpha 1c-adrenoceptor subtype protein	GO:0001996	positive regulation of heart rate by epinephrine-norepinephrine	IEA
NM_001123072	ADRA1A	adrenergic, alpha-1A-, receptor//Alpha-1A adrenergic receptor	0	ADRA1A	Adrenergic, alpha-1A-, receptor variant 3//Alpha-1A adrenergic receptor//Alpha-1c adrenergic receptor subtype//Alpha 1c-adrenoceptor subtype protein	GO:0001994	norepinephrine-epinephrine vasoconstriction involved in regulation of systemic arterial blood pressure	IEA
NM_001123072	ADRA1A	adrenergic, alpha-1A-, receptor//Alpha-1A adrenergic receptor	0	ADRA1A	Adrenergic, alpha-1A-, receptor variant 3//Alpha-1A adrenergic receptor//Alpha-1c adrenergic receptor subtype//Alpha 1c-adrenoceptor subtype protein	GO:0007186	G-protein coupled receptor protein signaling pathway	IEA
NM_001123072	ADRA1A	adrenergic, alpha-1A-, receptor//Alpha-1A adrenergic receptor	0	ADRA1A	Adrenergic, alpha-1A-, receptor variant 3//Alpha-1A adrenergic receptor//Alpha-1c adrenergic receptor subtype//Alpha 1c-adrenoceptor subtype protein	GO:0001997	positive regulation of the force of heart contraction by epinephrine-norepinephrine	IEA
NM_001123072	ADRA1A	adrenergic, alpha-1A-, receptor//Alpha-1A adrenergic receptor	0	ADRA1A	Adrenergic, alpha-1A-, receptor variant 3//Alpha-1A adrenergic receptor//Alpha-1c adrenergic receptor subtype//Alpha 1c-adrenoceptor subtype protein	GO:0016049	cell growth	IEA
NM_001123072	ADRA1A	adrenergic, alpha-1A-, receptor//Alpha-1A adrenergic receptor	0	ADRA1A	Adrenergic, alpha-1A-, receptor variant 3//Alpha-1A adrenergic receptor//Alpha-1c adrenergic receptor subtype//Alpha 1c-adrenoceptor subtype protein	GO:0032229	negative regulation of synaptic transmission, GABAergic	ISS//IEA
NM_001123072	ADRA1A	adrenergic, alpha-1A-, receptor//Alpha-1A adrenergic receptor	0	ADRA1A	Adrenergic, alpha-1A-, receptor variant 3//Alpha-1A adrenergic receptor//Alpha-1c adrenergic receptor subtype//Alpha 1c-adrenoceptor subtype protein	GO:0043410	positive regulation of MAPKKK cascade	IEA
AY072734	VEGFA	vascular endothelial growth factor A//Vascular endothelial growth factor A	8e-95	VEGFA	vascular endothelial growth factor A//Vascular endothelial growth factor//Vascular endothelial growth factor A//Vascular endothelial growth factor variant//Vascular endothelial growth factor A splice variant VEGF 117//Vascular endothelial growth factor 41	GO:0008360	regulation of cell shape	IEA
AY072734	VEGFA	vascular endothelial growth factor A//Vascular endothelial growth factor A	8e-95	VEGFA	vascular endothelial growth factor A//Vascular endothelial growth factor//Vascular endothelial growth factor A//Vascular endothelial growth factor variant//Vascular endothelial growth factor A splice variant VEGF 117//Vascular endothelial growth factor 41	GO:0009409	response to cold	IEA
AY072734	VEGFA	vascular endothelial growth factor A//Vascular endothelial growth factor A	8e-95	VEGFA	vascular endothelial growth factor A//Vascular endothelial growth factor//Vascular endothelial growth factor A//Vascular endothelial growth factor variant//Vascular endothelial growth factor A splice variant VEGF 117//Vascular endothelial growth factor 41	GO:0050731	positive regulation of peptidyl-tyrosine phosphorylation	IEA
AY072734	VEGFA	vascular endothelial growth factor A//Vascular endothelial growth factor A	8e-95	VEGFA	vascular endothelial growth factor A//Vascular endothelial growth factor//Vascular endothelial growth factor A//Vascular endothelial growth factor variant//Vascular endothelial growth factor A splice variant VEGF 117//Vascular endothelial growth factor 41	GO:0060754	positive regulation of mast cell chemotaxis	IEA
AY072734	VEGFA	vascular endothelial growth factor A//Vascular endothelial growth factor A	8e-95	VEGFA	vascular endothelial growth factor A//Vascular endothelial growth factor//Vascular endothelial growth factor A//Vascular endothelial growth factor variant//Vascular endothelial growth factor A splice variant VEGF 117//Vascular endothelial growth factor 41	GO:0048844	artery morphogenesis	IEA
AY072734	VEGFA	vascular endothelial growth factor A//Vascular endothelial growth factor A	8e-95	VEGFA	vascular endothelial growth factor A//Vascular endothelial growth factor//Vascular endothelial growth factor A//Vascular endothelial growth factor variant//Vascular endothelial growth factor A splice variant VEGF 117//Vascular endothelial growth factor 41	GO:0048593	camera-type eye morphogenesis	IEA
AY072734	VEGFA	vascular endothelial growth factor A//Vascular endothelial growth factor A	8e-95	VEGFA	vascular endothelial growth factor A//Vascular endothelial growth factor//Vascular endothelial growth factor A//Vascular endothelial growth factor variant//Vascular endothelial growth factor A splice variant VEGF 117//Vascular endothelial growth factor 41	GO:0030154	cell differentiation	IEA
AY072734	VEGFA	vascular endothelial growth factor A//Vascular endothelial growth factor A	8e-95	VEGFA	vascular endothelial growth factor A//Vascular endothelial growth factor//Vascular endothelial growth factor A//Vascular endothelial growth factor variant//Vascular endothelial growth factor A splice variant VEGF 117//Vascular endothelial growth factor 41	GO:0007610	behavior	IEA
AY072734	VEGFA	vascular endothelial growth factor A//Vascular endothelial growth factor A	8e-95	VEGFA	vascular endothelial growth factor A//Vascular endothelial growth factor//Vascular endothelial growth factor A//Vascular endothelial growth factor variant//Vascular endothelial growth factor A splice variant VEGF 117//Vascular endothelial growth factor 41	GO:0043129	surfactant homeostasis	IEA
AY072734	VEGFA	vascular endothelial growth factor A//Vascular endothelial growth factor A	8e-95	VEGFA	vascular endothelial growth factor A//Vascular endothelial growth factor//Vascular endothelial growth factor A//Vascular endothelial growth factor variant//Vascular endothelial growth factor A splice variant VEGF 117//Vascular endothelial growth factor 41	GO:0051781	positive regulation of cell division	IEA
AY072734	VEGFA	vascular endothelial growth factor A//Vascular endothelial growth factor A	8e-95	VEGFA	vascular endothelial growth factor A//Vascular endothelial growth factor//Vascular endothelial growth factor A//Vascular endothelial growth factor variant//Vascular endothelial growth factor A splice variant VEGF 117//Vascular endothelial growth factor 41	GO:0048255	mRNA stabilization	IEA
AY072734	VEGFA	vascular endothelial growth factor A//Vascular endothelial growth factor A	8e-95	VEGFA	vascular endothelial growth factor A//Vascular endothelial growth factor//Vascular endothelial growth factor A//Vascular endothelial growth factor variant//Vascular endothelial growth factor A splice variant VEGF 117//Vascular endothelial growth factor 41	GO:0001944	vasculature development	IEA
AY072734	VEGFA	vascular endothelial growth factor A//Vascular endothelial growth factor A	8e-95	VEGFA	vascular endothelial growth factor A//Vascular endothelial growth factor//Vascular endothelial growth factor A//Vascular endothelial growth factor variant//Vascular endothelial growth factor A splice variant VEGF 117//Vascular endothelial growth factor 41	GO:0050679	positive regulation of epithelial cell proliferation	IEA
AY072734	VEGFA	vascular endothelial growth factor A//Vascular endothelial growth factor A	8e-95	VEGFA	vascular endothelial growth factor A//Vascular endothelial growth factor//Vascular endothelial growth factor A//Vascular endothelial growth factor variant//Vascular endothelial growth factor A splice variant VEGF 117//Vascular endothelial growth factor 41	GO:0030335	positive regulation of cell migration	IEA
AY072734	VEGFA	vascular endothelial growth factor A//Vascular endothelial growth factor A	8e-95	VEGFA	vascular endothelial growth factor A//Vascular endothelial growth factor//Vascular endothelial growth factor A//Vascular endothelial growth factor variant//Vascular endothelial growth factor A splice variant VEGF 117//Vascular endothelial growth factor 41	GO:0048286	lung alveolus development	IEA
AY072734	VEGFA	vascular endothelial growth factor A//Vascular endothelial growth factor A	8e-95	VEGFA	vascular endothelial growth factor A//Vascular endothelial growth factor//Vascular endothelial growth factor A//Vascular endothelial growth factor variant//Vascular endothelial growth factor A splice variant VEGF 117//Vascular endothelial growth factor 41	GO:0007275	multicellular organismal development	IEA
AY072734	VEGFA	vascular endothelial growth factor A//Vascular endothelial growth factor A	8e-95	VEGFA	vascular endothelial growth factor A//Vascular endothelial growth factor//Vascular endothelial growth factor A//Vascular endothelial growth factor variant//Vascular endothelial growth factor A splice variant VEGF 117//Vascular endothelial growth factor 41	GO:0001701	in utero embryonic development	IEA
AY072734	VEGFA	vascular endothelial growth factor A//Vascular endothelial growth factor A	8e-95	VEGFA	vascular endothelial growth factor A//Vascular endothelial growth factor//Vascular endothelial growth factor A//Vascular endothelial growth factor variant//Vascular endothelial growth factor A splice variant VEGF 117//Vascular endothelial growth factor 41	GO:0031077	post-embryonic camera-type eye development	IEA
AY072734	VEGFA	vascular endothelial growth factor A//Vascular endothelial growth factor A	8e-95	VEGFA	vascular endothelial growth factor A//Vascular endothelial growth factor//Vascular endothelial growth factor A//Vascular endothelial growth factor variant//Vascular endothelial growth factor A splice variant VEGF 117//Vascular endothelial growth factor 41	GO:0010595	positive regulation of endothelial cell migration	IEA
AY072734	VEGFA	vascular endothelial growth factor A//Vascular endothelial growth factor A	8e-95	VEGFA	vascular endothelial growth factor A//Vascular endothelial growth factor//Vascular endothelial growth factor A//Vascular endothelial growth factor variant//Vascular endothelial growth factor A splice variant VEGF 117//Vascular endothelial growth factor 41	GO:0002575	basophil chemotaxis	IEA
AY072734	VEGFA	vascular endothelial growth factor A//Vascular endothelial growth factor A	8e-95	VEGFA	vascular endothelial growth factor A//Vascular endothelial growth factor//Vascular endothelial growth factor A//Vascular endothelial growth factor variant//Vascular endothelial growth factor A splice variant VEGF 117//Vascular endothelial growth factor 41	GO:0050930	induction of positive chemotaxis	IEA
AY072734	VEGFA	vascular endothelial growth factor A//Vascular endothelial growth factor A	8e-95	VEGFA	vascular endothelial growth factor A//Vascular endothelial growth factor//Vascular endothelial growth factor A//Vascular endothelial growth factor variant//Vascular endothelial growth factor A splice variant VEGF 117//Vascular endothelial growth factor 41	GO:0043536	positive regulation of blood vessel endothelial cell migration	IEA
AY072734	VEGFA	vascular endothelial growth factor A//Vascular endothelial growth factor A	8e-95	VEGFA	vascular endothelial growth factor A//Vascular endothelial growth factor//Vascular endothelial growth factor A//Vascular endothelial growth factor variant//Vascular endothelial growth factor A splice variant VEGF 117//Vascular endothelial growth factor 41	GO:0048739	cardiac muscle fiber development	IEA
AY072734	VEGFA	vascular endothelial growth factor A//Vascular endothelial growth factor A	8e-95	VEGFA	vascular endothelial growth factor A//Vascular endothelial growth factor//Vascular endothelial growth factor A//Vascular endothelial growth factor variant//Vascular endothelial growth factor A splice variant VEGF 117//Vascular endothelial growth factor 41	GO:0040007	growth	IEA
AY072734	VEGFA	vascular endothelial growth factor A//Vascular endothelial growth factor A	8e-95	VEGFA	vascular endothelial growth factor A//Vascular endothelial growth factor//Vascular endothelial growth factor A//Vascular endothelial growth factor variant//Vascular endothelial growth factor A splice variant VEGF 117//Vascular endothelial growth factor 41	GO:0042462	eye photoreceptor cell development	IEA
AY072734	VEGFA	vascular endothelial growth factor A//Vascular endothelial growth factor A	8e-95	VEGFA	vascular endothelial growth factor A//Vascular endothelial growth factor//Vascular endothelial growth factor A//Vascular endothelial growth factor variant//Vascular endothelial growth factor A splice variant VEGF 117//Vascular endothelial growth factor 41	GO:0030949	positive regulation of vascular endothelial growth factor receptor signaling pathway	IEA
AY072734	VEGFA	vascular endothelial growth factor A//Vascular endothelial growth factor A	8e-95	VEGFA	vascular endothelial growth factor A//Vascular endothelial growth factor//Vascular endothelial growth factor A//Vascular endothelial growth factor variant//Vascular endothelial growth factor A splice variant VEGF 117//Vascular endothelial growth factor 41	GO:0008284	positive regulation of cell proliferation	IEA
AY072734	VEGFA	vascular endothelial growth factor A//Vascular endothelial growth factor A	8e-95	VEGFA	vascular endothelial growth factor A//Vascular endothelial growth factor//Vascular endothelial growth factor A//Vascular endothelial growth factor variant//Vascular endothelial growth factor A splice variant VEGF 117//Vascular endothelial growth factor 41	GO:0030324	lung development	IEA
AY072734	VEGFA	vascular endothelial growth factor A//Vascular endothelial growth factor A	8e-95	VEGFA	vascular endothelial growth factor A//Vascular endothelial growth factor//Vascular endothelial growth factor A//Vascular endothelial growth factor variant//Vascular endothelial growth factor A splice variant VEGF 117//Vascular endothelial growth factor 41	GO:0008283	cell proliferation	IEA
AY072734	VEGFA	vascular endothelial growth factor A//Vascular endothelial growth factor A	8e-95	VEGFA	vascular endothelial growth factor A//Vascular endothelial growth factor//Vascular endothelial growth factor A//Vascular endothelial growth factor variant//Vascular endothelial growth factor A splice variant VEGF 117//Vascular endothelial growth factor 41	GO:0048514	blood vessel morphogenesis	IEA
AY072734	VEGFA	vascular endothelial growth factor A//Vascular endothelial growth factor A	8e-95	VEGFA	vascular endothelial growth factor A//Vascular endothelial growth factor//Vascular endothelial growth factor A//Vascular endothelial growth factor variant//Vascular endothelial growth factor A splice variant VEGF 117//Vascular endothelial growth factor 41	GO:0042088	T-helper 1 type immune response	IEA
AY072734	VEGFA	vascular endothelial growth factor A//Vascular endothelial growth factor A	8e-95	VEGFA	vascular endothelial growth factor A//Vascular endothelial growth factor//Vascular endothelial growth factor A//Vascular endothelial growth factor variant//Vascular endothelial growth factor A splice variant VEGF 117//Vascular endothelial growth factor 41	GO:0045779	negative regulation of bone resorption	IEA
AY072734	VEGFA	vascular endothelial growth factor A//Vascular endothelial growth factor A	8e-95	VEGFA	vascular endothelial growth factor A//Vascular endothelial growth factor//Vascular endothelial growth factor A//Vascular endothelial growth factor variant//Vascular endothelial growth factor A splice variant VEGF 117//Vascular endothelial growth factor 41	GO:0050927	positive regulation of positive chemotaxis	IEA
AY072734	VEGFA	vascular endothelial growth factor A//Vascular endothelial growth factor A	8e-95	VEGFA	vascular endothelial growth factor A//Vascular endothelial growth factor//Vascular endothelial growth factor A//Vascular endothelial growth factor variant//Vascular endothelial growth factor A splice variant VEGF 117//Vascular endothelial growth factor 41	GO:0001541	ovarian follicle development	IEA
AY072734	VEGFA	vascular endothelial growth factor A//Vascular endothelial growth factor A	8e-95	VEGFA	vascular endothelial growth factor A//Vascular endothelial growth factor//Vascular endothelial growth factor A//Vascular endothelial growth factor variant//Vascular endothelial growth factor A splice variant VEGF 117//Vascular endothelial growth factor 41	GO:0060319	primitive erythrocyte differentiation	IEA
AY072734	VEGFA	vascular endothelial growth factor A//Vascular endothelial growth factor A	8e-95	VEGFA	vascular endothelial growth factor A//Vascular endothelial growth factor//Vascular endothelial growth factor A//Vascular endothelial growth factor variant//Vascular endothelial growth factor A splice variant VEGF 117//Vascular endothelial growth factor 41	GO:0045944	positive regulation of transcription from RNA polymerase II promoter	IEA
AY072734	VEGFA	vascular endothelial growth factor A//Vascular endothelial growth factor A	8e-95	VEGFA	vascular endothelial growth factor A//Vascular endothelial growth factor//Vascular endothelial growth factor A//Vascular endothelial growth factor variant//Vascular endothelial growth factor A splice variant VEGF 117//Vascular endothelial growth factor 41	GO:0030855	epithelial cell differentiation	IEA
AY072734	VEGFA	vascular endothelial growth factor A//Vascular endothelial growth factor A	8e-95	VEGFA	vascular endothelial growth factor A//Vascular endothelial growth factor//Vascular endothelial growth factor A//Vascular endothelial growth factor variant//Vascular endothelial growth factor A splice variant VEGF 117//Vascular endothelial growth factor 41	GO:0048469	cell maturation	IEA
AY072734	VEGFA	vascular endothelial growth factor A//Vascular endothelial growth factor A	8e-95	VEGFA	vascular endothelial growth factor A//Vascular endothelial growth factor//Vascular endothelial growth factor A//Vascular endothelial growth factor variant//Vascular endothelial growth factor A splice variant VEGF 117//Vascular endothelial growth factor 41	GO:0090190	positive regulation of branching involved in ureteric bud morphogenesis	IEA
AY072734	VEGFA	vascular endothelial growth factor A//Vascular endothelial growth factor A	8e-95	VEGFA	vascular endothelial growth factor A//Vascular endothelial growth factor//Vascular endothelial growth factor A//Vascular endothelial growth factor variant//Vascular endothelial growth factor A splice variant VEGF 117//Vascular endothelial growth factor 41	GO:0001666	response to hypoxia	IEA
AY072734	VEGFA	vascular endothelial growth factor A//Vascular endothelial growth factor A	8e-95	VEGFA	vascular endothelial growth factor A//Vascular endothelial growth factor//Vascular endothelial growth factor A//Vascular endothelial growth factor variant//Vascular endothelial growth factor A splice variant VEGF 117//Vascular endothelial growth factor 41	GO:0048010	vascular endothelial growth factor receptor signaling pathway	IEA
AY072734	VEGFA	vascular endothelial growth factor A//Vascular endothelial growth factor A	8e-95	VEGFA	vascular endothelial growth factor A//Vascular endothelial growth factor//Vascular endothelial growth factor A//Vascular endothelial growth factor variant//Vascular endothelial growth factor A splice variant VEGF 117//Vascular endothelial growth factor 41	GO:0001569	patterning of blood vessels	IEA
AY072734	VEGFA	vascular endothelial growth factor A//Vascular endothelial growth factor A	8e-95	VEGFA	vascular endothelial growth factor A//Vascular endothelial growth factor//Vascular endothelial growth factor A//Vascular endothelial growth factor variant//Vascular endothelial growth factor A splice variant VEGF 117//Vascular endothelial growth factor 41	GO:0043066	negative regulation of apoptosis	IEA
AY072734	VEGFA	vascular endothelial growth factor A//Vascular endothelial growth factor A	8e-95	VEGFA	vascular endothelial growth factor A//Vascular endothelial growth factor//Vascular endothelial growth factor A//Vascular endothelial growth factor variant//Vascular endothelial growth factor A splice variant VEGF 117//Vascular endothelial growth factor 41	GO:0001568	blood vessel development	IEA
AY072734	VEGFA	vascular endothelial growth factor A//Vascular endothelial growth factor A	8e-95	VEGFA	vascular endothelial growth factor A//Vascular endothelial growth factor//Vascular endothelial growth factor A//Vascular endothelial growth factor variant//Vascular endothelial growth factor A splice variant VEGF 117//Vascular endothelial growth factor 41	GO:0001822	kidney development	IEA
AY072734	VEGFA	vascular endothelial growth factor A//Vascular endothelial growth factor A	8e-95	VEGFA	vascular endothelial growth factor A//Vascular endothelial growth factor//Vascular endothelial growth factor A//Vascular endothelial growth factor variant//Vascular endothelial growth factor A splice variant VEGF 117//Vascular endothelial growth factor 41	GO:0071456	cellular response to hypoxia	IEA
AY072734	VEGFA	vascular endothelial growth factor A//Vascular endothelial growth factor A	8e-95	VEGFA	vascular endothelial growth factor A//Vascular endothelial growth factor//Vascular endothelial growth factor A//Vascular endothelial growth factor variant//Vascular endothelial growth factor A splice variant VEGF 117//Vascular endothelial growth factor 41	GO:0009967	positive regulation of signal transduction	IEA
AY072734	VEGFA	vascular endothelial growth factor A//Vascular endothelial growth factor A	8e-95	VEGFA	vascular endothelial growth factor A//Vascular endothelial growth factor//Vascular endothelial growth factor A//Vascular endothelial growth factor variant//Vascular endothelial growth factor A splice variant VEGF 117//Vascular endothelial growth factor 41	GO:0002053	positive regulation of mesenchymal cell proliferation	IEA
AY072734	VEGFA	vascular endothelial growth factor A//Vascular endothelial growth factor A	8e-95	VEGFA	vascular endothelial growth factor A//Vascular endothelial growth factor//Vascular endothelial growth factor A//Vascular endothelial growth factor variant//Vascular endothelial growth factor A splice variant VEGF 117//Vascular endothelial growth factor 41	GO:0006916	anti-apoptosis	IEA
AY072734	VEGFA	vascular endothelial growth factor A//Vascular endothelial growth factor A	8e-95	VEGFA	vascular endothelial growth factor A//Vascular endothelial growth factor//Vascular endothelial growth factor A//Vascular endothelial growth factor variant//Vascular endothelial growth factor A splice variant VEGF 117//Vascular endothelial growth factor 41	GO:0001525	angiogenesis	IEA
AY072734	VEGFA	vascular endothelial growth factor A//Vascular endothelial growth factor A	8e-95	VEGFA	vascular endothelial growth factor A//Vascular endothelial growth factor//Vascular endothelial growth factor A//Vascular endothelial growth factor variant//Vascular endothelial growth factor A splice variant VEGF 117//Vascular endothelial growth factor 41	GO:0048661	positive regulation of smooth muscle cell proliferation	IEA
AY072734	VEGFA	vascular endothelial growth factor A//Vascular endothelial growth factor A	8e-95	VEGFA	vascular endothelial growth factor A//Vascular endothelial growth factor//Vascular endothelial growth factor A//Vascular endothelial growth factor variant//Vascular endothelial growth factor A splice variant VEGF 117//Vascular endothelial growth factor 41	GO:0045766	positive regulation of angiogenesis	IEA
AY072734	VEGFA	vascular endothelial growth factor A//Vascular endothelial growth factor A	8e-95	VEGFA	vascular endothelial growth factor A//Vascular endothelial growth factor//Vascular endothelial growth factor A//Vascular endothelial growth factor variant//Vascular endothelial growth factor A splice variant VEGF 117//Vascular endothelial growth factor 41	GO:0007399	nervous system development	TAS//IEA
AY072734	VEGFA	vascular endothelial growth factor A//Vascular endothelial growth factor A	8e-95	VEGFA	vascular endothelial growth factor A//Vascular endothelial growth factor//Vascular endothelial growth factor A//Vascular endothelial growth factor variant//Vascular endothelial growth factor A splice variant VEGF 117//Vascular endothelial growth factor 41	GO:0003007	heart morphogenesis	IEA
AY072734	VEGFA	vascular endothelial growth factor A//Vascular endothelial growth factor A	8e-95	VEGFA	vascular endothelial growth factor A//Vascular endothelial growth factor//Vascular endothelial growth factor A//Vascular endothelial growth factor variant//Vascular endothelial growth factor A splice variant VEGF 117//Vascular endothelial growth factor 41	GO:0016477	cell migration	IEA
AY072734	VEGFA	vascular endothelial growth factor A//Vascular endothelial growth factor A	8e-95	VEGFA	vascular endothelial growth factor A//Vascular endothelial growth factor//Vascular endothelial growth factor A//Vascular endothelial growth factor variant//Vascular endothelial growth factor A splice variant VEGF 117//Vascular endothelial growth factor 41	GO:0007595	lactation	IEA
AY072734	VEGFA	vascular endothelial growth factor A//Vascular endothelial growth factor A	8e-95	VEGFA	vascular endothelial growth factor A//Vascular endothelial growth factor//Vascular endothelial growth factor A//Vascular endothelial growth factor variant//Vascular endothelial growth factor A splice variant VEGF 117//Vascular endothelial growth factor 41	GO:0001938	positive regulation of endothelial cell proliferation	IEA
AY072734	VEGFA	vascular endothelial growth factor A//Vascular endothelial growth factor A	8e-95	VEGFA	vascular endothelial growth factor A//Vascular endothelial growth factor//Vascular endothelial growth factor A//Vascular endothelial growth factor variant//Vascular endothelial growth factor A splice variant VEGF 117//Vascular endothelial growth factor 41	GO:0001974	blood vessel remodeling	IEA
AY072734	VEGFA	vascular endothelial growth factor A//Vascular endothelial growth factor A	8e-95	VEGFA	vascular endothelial growth factor A//Vascular endothelial growth factor//Vascular endothelial growth factor A//Vascular endothelial growth factor variant//Vascular endothelial growth factor A splice variant VEGF 117//Vascular endothelial growth factor 41	GO:0002687	positive regulation of leukocyte migration	TAS
AY072734	VEGFA	vascular endothelial growth factor A//Vascular endothelial growth factor A	8e-95	VEGFA	vascular endothelial growth factor A//Vascular endothelial growth factor//Vascular endothelial growth factor A//Vascular endothelial growth factor variant//Vascular endothelial growth factor A splice variant VEGF 117//Vascular endothelial growth factor 41	GO:0007498	mesoderm development	IEA
AY072734	VEGFA	vascular endothelial growth factor A//Vascular endothelial growth factor A	8e-95	VEGFA	vascular endothelial growth factor A//Vascular endothelial growth factor//Vascular endothelial growth factor A//Vascular endothelial growth factor variant//Vascular endothelial growth factor A splice variant VEGF 117//Vascular endothelial growth factor 41	GO:0048008	platelet-derived growth factor receptor signaling pathway	IEA
AY072734	VEGFA	vascular endothelial growth factor A//Vascular endothelial growth factor A	8e-95	VEGFA	vascular endothelial growth factor A//Vascular endothelial growth factor//Vascular endothelial growth factor A//Vascular endothelial growth factor variant//Vascular endothelial growth factor A splice variant VEGF 117//Vascular endothelial growth factor 41	GO:0048754	branching morphogenesis of a tube	IEA
AY072734	VEGFA	vascular endothelial growth factor A//Vascular endothelial growth factor A	8e-95	VEGFA	vascular endothelial growth factor A//Vascular endothelial growth factor//Vascular endothelial growth factor A//Vascular endothelial growth factor variant//Vascular endothelial growth factor A splice variant VEGF 117//Vascular endothelial growth factor 41	GO:0001570	vasculogenesis	TAS
AY072734	VEGFA	vascular endothelial growth factor A//Vascular endothelial growth factor A	8e-95	VEGFA	vascular endothelial growth factor A//Vascular endothelial growth factor//Vascular endothelial growth factor A//Vascular endothelial growth factor variant//Vascular endothelial growth factor A splice variant VEGF 117//Vascular endothelial growth factor 41	GO:0043117	positive regulation of vascular permeability	IEA
AY072734	VEGFA	vascular endothelial growth factor A//Vascular endothelial growth factor A	8e-95	VEGFA	vascular endothelial growth factor A//Vascular endothelial growth factor//Vascular endothelial growth factor A//Vascular endothelial growth factor variant//Vascular endothelial growth factor A splice variant VEGF 117//Vascular endothelial growth factor 41	GO:0051272	positive regulation of cellular component movement	IEA
AY072734	VEGFA	vascular endothelial growth factor A//Vascular endothelial growth factor A	8e-95	VEGFA	vascular endothelial growth factor A//Vascular endothelial growth factor//Vascular endothelial growth factor A//Vascular endothelial growth factor variant//Vascular endothelial growth factor A splice variant VEGF 117//Vascular endothelial growth factor 41	GO:0060749	mammary gland alveolus development	IEA
EU647217	SLC11A2	solute carrier family 11 (proton-coupled divalent metal ion transporters), member 2//Divalent metal ion transporter 1//Divalent metal transporter 1	1e-65	SLC11A2	solute carrier family 11 (proton-coupled divalent metal ion transporters), member 2//Solute carrier family 11 (Proton-coupled divalent metal ion transporters), member 2, isoform CRA_c//cDNA FLJ54692, highly similar to Natural resistance-associated macrophage protein 2//cDNA, FLJ78886, highly similar to Natural resistance-associated macrophage protein 2	GO:0015684	ferrous iron transport	IDA//IEA
EU647217	SLC11A2	solute carrier family 11 (proton-coupled divalent metal ion transporters), member 2//Divalent metal ion transporter 1//Divalent metal transporter 1	1e-65	SLC11A2	solute carrier family 11 (proton-coupled divalent metal ion transporters), member 2//Solute carrier family 11 (Proton-coupled divalent metal ion transporters), member 2, isoform CRA_c//cDNA FLJ54692, highly similar to Natural resistance-associated macrophage protein 2//cDNA, FLJ78886, highly similar to Natural resistance-associated macrophage protein 2	GO:0010042	response to manganese ion	IEA
EU647217	SLC11A2	solute carrier family 11 (proton-coupled divalent metal ion transporters), member 2//Divalent metal ion transporter 1//Divalent metal transporter 1	1e-65	SLC11A2	solute carrier family 11 (proton-coupled divalent metal ion transporters), member 2//Solute carrier family 11 (Proton-coupled divalent metal ion transporters), member 2, isoform CRA_c//cDNA FLJ54692, highly similar to Natural resistance-associated macrophage protein 2//cDNA, FLJ78886, highly similar to Natural resistance-associated macrophage protein 2	GO:0048821	erythrocyte development	IEA
EU647217	SLC11A2	solute carrier family 11 (proton-coupled divalent metal ion transporters), member 2//Divalent metal ion transporter 1//Divalent metal transporter 1	1e-65	SLC11A2	solute carrier family 11 (proton-coupled divalent metal ion transporters), member 2//Solute carrier family 11 (Proton-coupled divalent metal ion transporters), member 2, isoform CRA_c//cDNA FLJ54692, highly similar to Natural resistance-associated macrophage protein 2//cDNA, FLJ78886, highly similar to Natural resistance-associated macrophage protein 2	GO:0070574	cadmium ion transmembrane transport	IDA
EU647217	SLC11A2	solute carrier family 11 (proton-coupled divalent metal ion transporters), member 2//Divalent metal ion transporter 1//Divalent metal transporter 1	1e-65	SLC11A2	solute carrier family 11 (proton-coupled divalent metal ion transporters), member 2//Solute carrier family 11 (Proton-coupled divalent metal ion transporters), member 2, isoform CRA_c//cDNA FLJ54692, highly similar to Natural resistance-associated macrophage protein 2//cDNA, FLJ78886, highly similar to Natural resistance-associated macrophage protein 2	GO:0010039	response to iron ion	IEP//IEA
EU647217	SLC11A2	solute carrier family 11 (proton-coupled divalent metal ion transporters), member 2//Divalent metal ion transporter 1//Divalent metal transporter 1	1e-65	SLC11A2	solute carrier family 11 (proton-coupled divalent metal ion transporters), member 2//Solute carrier family 11 (Proton-coupled divalent metal ion transporters), member 2, isoform CRA_c//cDNA FLJ54692, highly similar to Natural resistance-associated macrophage protein 2//cDNA, FLJ78886, highly similar to Natural resistance-associated macrophage protein 2	GO:0000041	transition metal ion transport	IEA
EU647217	SLC11A2	solute carrier family 11 (proton-coupled divalent metal ion transporters), member 2//Divalent metal ion transporter 1//Divalent metal transporter 1	1e-65	SLC11A2	solute carrier family 11 (proton-coupled divalent metal ion transporters), member 2//Solute carrier family 11 (Proton-coupled divalent metal ion transporters), member 2, isoform CRA_c//cDNA FLJ54692, highly similar to Natural resistance-associated macrophage protein 2//cDNA, FLJ78886, highly similar to Natural resistance-associated macrophage protein 2	GO:0006810	transport	IEA
EU647217	SLC11A2	solute carrier family 11 (proton-coupled divalent metal ion transporters), member 2//Divalent metal ion transporter 1//Divalent metal transporter 1	1e-65	SLC11A2	solute carrier family 11 (proton-coupled divalent metal ion transporters), member 2//Solute carrier family 11 (Proton-coupled divalent metal ion transporters), member 2, isoform CRA_c//cDNA FLJ54692, highly similar to Natural resistance-associated macrophage protein 2//cDNA, FLJ78886, highly similar to Natural resistance-associated macrophage protein 2	GO:0007611	learning or memory	IEA
EU647217	SLC11A2	solute carrier family 11 (proton-coupled divalent metal ion transporters), member 2//Divalent metal ion transporter 1//Divalent metal transporter 1	1e-65	SLC11A2	solute carrier family 11 (proton-coupled divalent metal ion transporters), member 2//Solute carrier family 11 (Proton-coupled divalent metal ion transporters), member 2, isoform CRA_c//cDNA FLJ54692, highly similar to Natural resistance-associated macrophage protein 2//cDNA, FLJ78886, highly similar to Natural resistance-associated macrophage protein 2	GO:0006811	ion transport	IEA
EU647217	SLC11A2	solute carrier family 11 (proton-coupled divalent metal ion transporters), member 2//Divalent metal ion transporter 1//Divalent metal transporter 1	1e-65	SLC11A2	solute carrier family 11 (proton-coupled divalent metal ion transporters), member 2//Solute carrier family 11 (Proton-coupled divalent metal ion transporters), member 2, isoform CRA_c//cDNA FLJ54692, highly similar to Natural resistance-associated macrophage protein 2//cDNA, FLJ78886, highly similar to Natural resistance-associated macrophage protein 2	GO:0001666	response to hypoxia	IEP
EU647217	SLC11A2	solute carrier family 11 (proton-coupled divalent metal ion transporters), member 2//Divalent metal ion transporter 1//Divalent metal transporter 1	1e-65	SLC11A2	solute carrier family 11 (proton-coupled divalent metal ion transporters), member 2//Solute carrier family 11 (Proton-coupled divalent metal ion transporters), member 2, isoform CRA_c//cDNA FLJ54692, highly similar to Natural resistance-associated macrophage protein 2//cDNA, FLJ78886, highly similar to Natural resistance-associated macrophage protein 2	GO:0010288	response to lead ion	IEA
EU647217	SLC11A2	solute carrier family 11 (proton-coupled divalent metal ion transporters), member 2//Divalent metal ion transporter 1//Divalent metal transporter 1	1e-65	SLC11A2	solute carrier family 11 (proton-coupled divalent metal ion transporters), member 2//Solute carrier family 11 (Proton-coupled divalent metal ion transporters), member 2, isoform CRA_c//cDNA FLJ54692, highly similar to Natural resistance-associated macrophage protein 2//cDNA, FLJ78886, highly similar to Natural resistance-associated macrophage protein 2	GO:0015692	lead ion transport	IDA
EU647217	SLC11A2	solute carrier family 11 (proton-coupled divalent metal ion transporters), member 2//Divalent metal ion transporter 1//Divalent metal transporter 1	1e-65	SLC11A2	solute carrier family 11 (proton-coupled divalent metal ion transporters), member 2//Solute carrier family 11 (Proton-coupled divalent metal ion transporters), member 2, isoform CRA_c//cDNA FLJ54692, highly similar to Natural resistance-associated macrophage protein 2//cDNA, FLJ78886, highly similar to Natural resistance-associated macrophage protein 2	GO:0006919	activation of caspase activity	IDA
EU647217	SLC11A2	solute carrier family 11 (proton-coupled divalent metal ion transporters), member 2//Divalent metal ion transporter 1//Divalent metal transporter 1	1e-65	SLC11A2	solute carrier family 11 (proton-coupled divalent metal ion transporters), member 2//Solute carrier family 11 (Proton-coupled divalent metal ion transporters), member 2, isoform CRA_c//cDNA FLJ54692, highly similar to Natural resistance-associated macrophage protein 2//cDNA, FLJ78886, highly similar to Natural resistance-associated macrophage protein 2	GO:0015676	vanadium ion transport	IDA
EU647217	SLC11A2	solute carrier family 11 (proton-coupled divalent metal ion transporters), member 2//Divalent metal ion transporter 1//Divalent metal transporter 1	1e-65	SLC11A2	solute carrier family 11 (proton-coupled divalent metal ion transporters), member 2//Solute carrier family 11 (Proton-coupled divalent metal ion transporters), member 2, isoform CRA_c//cDNA FLJ54692, highly similar to Natural resistance-associated macrophage protein 2//cDNA, FLJ78886, highly similar to Natural resistance-associated macrophage protein 2	GO:0015675	nickel ion transport	IDA
EU647217	SLC11A2	solute carrier family 11 (proton-coupled divalent metal ion transporters), member 2//Divalent metal ion transporter 1//Divalent metal transporter 1	1e-65	SLC11A2	solute carrier family 11 (proton-coupled divalent metal ion transporters), member 2//Solute carrier family 11 (Proton-coupled divalent metal ion transporters), member 2, isoform CRA_c//cDNA FLJ54692, highly similar to Natural resistance-associated macrophage protein 2//cDNA, FLJ78886, highly similar to Natural resistance-associated macrophage protein 2	GO:0060586	multicellular organismal iron ion homeostasis	IMP//IEA
EU647217	SLC11A2	solute carrier family 11 (proton-coupled divalent metal ion transporters), member 2//Divalent metal ion transporter 1//Divalent metal transporter 1	1e-65	SLC11A2	solute carrier family 11 (proton-coupled divalent metal ion transporters), member 2//Solute carrier family 11 (Proton-coupled divalent metal ion transporters), member 2, isoform CRA_c//cDNA FLJ54692, highly similar to Natural resistance-associated macrophage protein 2//cDNA, FLJ78886, highly similar to Natural resistance-associated macrophage protein 2	GO:0006783	heme biosynthetic process	IEA
EU647217	SLC11A2	solute carrier family 11 (proton-coupled divalent metal ion transporters), member 2//Divalent metal ion transporter 1//Divalent metal transporter 1	1e-65	SLC11A2	solute carrier family 11 (proton-coupled divalent metal ion transporters), member 2//Solute carrier family 11 (Proton-coupled divalent metal ion transporters), member 2, isoform CRA_c//cDNA FLJ54692, highly similar to Natural resistance-associated macrophage protein 2//cDNA, FLJ78886, highly similar to Natural resistance-associated macrophage protein 2	GO:0048813	dendrite morphogenesis	IEA
EU647217	SLC11A2	solute carrier family 11 (proton-coupled divalent metal ion transporters), member 2//Divalent metal ion transporter 1//Divalent metal transporter 1	1e-65	SLC11A2	solute carrier family 11 (proton-coupled divalent metal ion transporters), member 2//Solute carrier family 11 (Proton-coupled divalent metal ion transporters), member 2, isoform CRA_c//cDNA FLJ54692, highly similar to Natural resistance-associated macrophage protein 2//cDNA, FLJ78886, highly similar to Natural resistance-associated macrophage protein 2	GO:0006778	porphyrin metabolic process	IEA
EU647217	SLC11A2	solute carrier family 11 (proton-coupled divalent metal ion transporters), member 2//Divalent metal ion transporter 1//Divalent metal transporter 1	1e-65	SLC11A2	solute carrier family 11 (proton-coupled divalent metal ion transporters), member 2//Solute carrier family 11 (Proton-coupled divalent metal ion transporters), member 2, isoform CRA_c//cDNA FLJ54692, highly similar to Natural resistance-associated macrophage protein 2//cDNA, FLJ78886, highly similar to Natural resistance-associated macrophage protein 2	GO:0003032	detection of oxygen	IEP
EU647217	SLC11A2	solute carrier family 11 (proton-coupled divalent metal ion transporters), member 2//Divalent metal ion transporter 1//Divalent metal transporter 1	1e-65	SLC11A2	solute carrier family 11 (proton-coupled divalent metal ion transporters), member 2//Solute carrier family 11 (Proton-coupled divalent metal ion transporters), member 2, isoform CRA_c//cDNA FLJ54692, highly similar to Natural resistance-associated macrophage protein 2//cDNA, FLJ78886, highly similar to Natural resistance-associated macrophage protein 2	GO:0006779	porphyrin biosynthetic process	IEA
EU647217	SLC11A2	solute carrier family 11 (proton-coupled divalent metal ion transporters), member 2//Divalent metal ion transporter 1//Divalent metal transporter 1	1e-65	SLC11A2	solute carrier family 11 (proton-coupled divalent metal ion transporters), member 2//Solute carrier family 11 (Proton-coupled divalent metal ion transporters), member 2, isoform CRA_c//cDNA FLJ54692, highly similar to Natural resistance-associated macrophage protein 2//cDNA, FLJ78886, highly similar to Natural resistance-associated macrophage protein 2	GO:0070627	ferrous iron import	IEA//IDA
EU647217	SLC11A2	solute carrier family 11 (proton-coupled divalent metal ion transporters), member 2//Divalent metal ion transporter 1//Divalent metal transporter 1	1e-65	SLC11A2	solute carrier family 11 (proton-coupled divalent metal ion transporters), member 2//Solute carrier family 11 (Proton-coupled divalent metal ion transporters), member 2, isoform CRA_c//cDNA FLJ54692, highly similar to Natural resistance-associated macrophage protein 2//cDNA, FLJ78886, highly similar to Natural resistance-associated macrophage protein 2	GO:0006826	iron ion transport	IEA
EU647217	SLC11A2	solute carrier family 11 (proton-coupled divalent metal ion transporters), member 2//Divalent metal ion transporter 1//Divalent metal transporter 1	1e-65	SLC11A2	solute carrier family 11 (proton-coupled divalent metal ion transporters), member 2//Solute carrier family 11 (Proton-coupled divalent metal ion transporters), member 2, isoform CRA_c//cDNA FLJ54692, highly similar to Natural resistance-associated macrophage protein 2//cDNA, FLJ78886, highly similar to Natural resistance-associated macrophage protein 2	GO:0006828	manganese ion transport	IDA
EU647217	SLC11A2	solute carrier family 11 (proton-coupled divalent metal ion transporters), member 2//Divalent metal ion transporter 1//Divalent metal transporter 1	1e-65	SLC11A2	solute carrier family 11 (proton-coupled divalent metal ion transporters), member 2//Solute carrier family 11 (Proton-coupled divalent metal ion transporters), member 2, isoform CRA_c//cDNA FLJ54692, highly similar to Natural resistance-associated macrophage protein 2//cDNA, FLJ78886, highly similar to Natural resistance-associated macrophage protein 2	GO:0034599	cellular response to oxidative stress	IDA
EU647217	SLC11A2	solute carrier family 11 (proton-coupled divalent metal ion transporters), member 2//Divalent metal ion transporter 1//Divalent metal transporter 1	1e-65	SLC11A2	solute carrier family 11 (proton-coupled divalent metal ion transporters), member 2//Solute carrier family 11 (Proton-coupled divalent metal ion transporters), member 2, isoform CRA_c//cDNA FLJ54692, highly similar to Natural resistance-associated macrophage protein 2//cDNA, FLJ78886, highly similar to Natural resistance-associated macrophage protein 2	GO:0006825	copper ion transport	IDA
EU647217	SLC11A2	solute carrier family 11 (proton-coupled divalent metal ion transporters), member 2//Divalent metal ion transporter 1//Divalent metal transporter 1	1e-65	SLC11A2	solute carrier family 11 (proton-coupled divalent metal ion transporters), member 2//Solute carrier family 11 (Proton-coupled divalent metal ion transporters), member 2, isoform CRA_c//cDNA FLJ54692, highly similar to Natural resistance-associated macrophage protein 2//cDNA, FLJ78886, highly similar to Natural resistance-associated macrophage protein 2	GO:0046686	response to cadmium ion	IEA
EU647217	SLC11A2	solute carrier family 11 (proton-coupled divalent metal ion transporters), member 2//Divalent metal ion transporter 1//Divalent metal transporter 1	1e-65	SLC11A2	solute carrier family 11 (proton-coupled divalent metal ion transporters), member 2//Solute carrier family 11 (Proton-coupled divalent metal ion transporters), member 2, isoform CRA_c//cDNA FLJ54692, highly similar to Natural resistance-associated macrophage protein 2//cDNA, FLJ78886, highly similar to Natural resistance-associated macrophage protein 2	GO:0006824	cobalt ion transport	IDA//IEA
EU647217	SLC11A2	solute carrier family 11 (proton-coupled divalent metal ion transporters), member 2//Divalent metal ion transporter 1//Divalent metal transporter 1	1e-65	SLC11A2	solute carrier family 11 (proton-coupled divalent metal ion transporters), member 2//Solute carrier family 11 (Proton-coupled divalent metal ion transporters), member 2, isoform CRA_c//cDNA FLJ54692, highly similar to Natural resistance-associated macrophage protein 2//cDNA, FLJ78886, highly similar to Natural resistance-associated macrophage protein 2	GO:0015992	proton transport	IEA
XM_001926129	PTGS1	prostaglandin-endoperoxide synthase 1 (prostaglandin G/H synthase and cyclooxygenase)//Cyclooxygenase-1	0	PTGS1	prostaglandin-endoperoxide synthase 1 (prostaglandin G/H synthase and cyclooxygenase)//cDNA FLJ61263, highly similar to Prostaglandin G/H synthase 1 (EC 1.14.99.1)//cDNA FLJ53280, highly similar to Prostaglandin G/H synthase 1 (EC 1.14.99.1)//Cyclooxygenase 1b3//Cyclooxygenase 1b2//Cyclooxygenase-1	GO:0019371	cyclooxygenase pathway	IEA
XM_001926129	PTGS1	prostaglandin-endoperoxide synthase 1 (prostaglandin G/H synthase and cyclooxygenase)//Cyclooxygenase-1	0	PTGS1	prostaglandin-endoperoxide synthase 1 (prostaglandin G/H synthase and cyclooxygenase)//cDNA FLJ61263, highly similar to Prostaglandin G/H synthase 1 (EC 1.14.99.1)//cDNA FLJ53280, highly similar to Prostaglandin G/H synthase 1 (EC 1.14.99.1)//Cyclooxygenase 1b3//Cyclooxygenase 1b2//Cyclooxygenase-1	GO:0006629	lipid metabolic process	NAS
XM_001926129	PTGS1	prostaglandin-endoperoxide synthase 1 (prostaglandin G/H synthase and cyclooxygenase)//Cyclooxygenase-1	0	PTGS1	prostaglandin-endoperoxide synthase 1 (prostaglandin G/H synthase and cyclooxygenase)//cDNA FLJ61263, highly similar to Prostaglandin G/H synthase 1 (EC 1.14.99.1)//cDNA FLJ53280, highly similar to Prostaglandin G/H synthase 1 (EC 1.14.99.1)//Cyclooxygenase 1b3//Cyclooxygenase 1b2//Cyclooxygenase-1	GO:0051412	response to corticosterone stimulus	IEA
XM_001926129	PTGS1	prostaglandin-endoperoxide synthase 1 (prostaglandin G/H synthase and cyclooxygenase)//Cyclooxygenase-1	0	PTGS1	prostaglandin-endoperoxide synthase 1 (prostaglandin G/H synthase and cyclooxygenase)//cDNA FLJ61263, highly similar to Prostaglandin G/H synthase 1 (EC 1.14.99.1)//cDNA FLJ53280, highly similar to Prostaglandin G/H synthase 1 (EC 1.14.99.1)//Cyclooxygenase 1b3//Cyclooxygenase 1b2//Cyclooxygenase-1	GO:0008610	lipid biosynthetic process	IEA
XM_001926129	PTGS1	prostaglandin-endoperoxide synthase 1 (prostaglandin G/H synthase and cyclooxygenase)//Cyclooxygenase-1	0	PTGS1	prostaglandin-endoperoxide synthase 1 (prostaglandin G/H synthase and cyclooxygenase)//cDNA FLJ61263, highly similar to Prostaglandin G/H synthase 1 (EC 1.14.99.1)//cDNA FLJ53280, highly similar to Prostaglandin G/H synthase 1 (EC 1.14.99.1)//Cyclooxygenase 1b3//Cyclooxygenase 1b2//Cyclooxygenase-1	GO:0006693	prostaglandin metabolic process	IEA
XM_001926129	PTGS1	prostaglandin-endoperoxide synthase 1 (prostaglandin G/H synthase and cyclooxygenase)//Cyclooxygenase-1	0	PTGS1	prostaglandin-endoperoxide synthase 1 (prostaglandin G/H synthase and cyclooxygenase)//cDNA FLJ61263, highly similar to Prostaglandin G/H synthase 1 (EC 1.14.99.1)//cDNA FLJ53280, highly similar to Prostaglandin G/H synthase 1 (EC 1.14.99.1)//Cyclooxygenase 1b3//Cyclooxygenase 1b2//Cyclooxygenase-1	GO:0032811	negative regulation of epinephrine secretion	IEA
XM_001926129	PTGS1	prostaglandin-endoperoxide synthase 1 (prostaglandin G/H synthase and cyclooxygenase)//Cyclooxygenase-1	0	PTGS1	prostaglandin-endoperoxide synthase 1 (prostaglandin G/H synthase and cyclooxygenase)//cDNA FLJ61263, highly similar to Prostaglandin G/H synthase 1 (EC 1.14.99.1)//cDNA FLJ53280, highly similar to Prostaglandin G/H synthase 1 (EC 1.14.99.1)//Cyclooxygenase 1b3//Cyclooxygenase 1b2//Cyclooxygenase-1	GO:0007568	aging	IEA
XM_001926129	PTGS1	prostaglandin-endoperoxide synthase 1 (prostaglandin G/H synthase and cyclooxygenase)//Cyclooxygenase-1	0	PTGS1	prostaglandin-endoperoxide synthase 1 (prostaglandin G/H synthase and cyclooxygenase)//cDNA FLJ61263, highly similar to Prostaglandin G/H synthase 1 (EC 1.14.99.1)//cDNA FLJ53280, highly similar to Prostaglandin G/H synthase 1 (EC 1.14.99.1)//Cyclooxygenase 1b3//Cyclooxygenase 1b2//Cyclooxygenase-1	GO:0010243	response to organic nitrogen	IEA
XM_001926129	PTGS1	prostaglandin-endoperoxide synthase 1 (prostaglandin G/H synthase and cyclooxygenase)//Cyclooxygenase-1	0	PTGS1	prostaglandin-endoperoxide synthase 1 (prostaglandin G/H synthase and cyclooxygenase)//cDNA FLJ61263, highly similar to Prostaglandin G/H synthase 1 (EC 1.14.99.1)//cDNA FLJ53280, highly similar to Prostaglandin G/H synthase 1 (EC 1.14.99.1)//Cyclooxygenase 1b3//Cyclooxygenase 1b2//Cyclooxygenase-1	GO:0010700	negative regulation of norepinephrine secretion	IEA
XM_001926129	PTGS1	prostaglandin-endoperoxide synthase 1 (prostaglandin G/H synthase and cyclooxygenase)//Cyclooxygenase-1	0	PTGS1	prostaglandin-endoperoxide synthase 1 (prostaglandin G/H synthase and cyclooxygenase)//cDNA FLJ61263, highly similar to Prostaglandin G/H synthase 1 (EC 1.14.99.1)//cDNA FLJ53280, highly similar to Prostaglandin G/H synthase 1 (EC 1.14.99.1)//Cyclooxygenase 1b3//Cyclooxygenase 1b2//Cyclooxygenase-1	GO:0045907	positive regulation of vasoconstriction	IEA
XM_001926129	PTGS1	prostaglandin-endoperoxide synthase 1 (prostaglandin G/H synthase and cyclooxygenase)//Cyclooxygenase-1	0	PTGS1	prostaglandin-endoperoxide synthase 1 (prostaglandin G/H synthase and cyclooxygenase)//cDNA FLJ61263, highly similar to Prostaglandin G/H synthase 1 (EC 1.14.99.1)//cDNA FLJ53280, highly similar to Prostaglandin G/H synthase 1 (EC 1.14.99.1)//Cyclooxygenase 1b3//Cyclooxygenase 1b2//Cyclooxygenase-1	GO:0001516	prostaglandin biosynthetic process	IEA
XM_001926129	PTGS1	prostaglandin-endoperoxide synthase 1 (prostaglandin G/H synthase and cyclooxygenase)//Cyclooxygenase-1	0	PTGS1	prostaglandin-endoperoxide synthase 1 (prostaglandin G/H synthase and cyclooxygenase)//cDNA FLJ61263, highly similar to Prostaglandin G/H synthase 1 (EC 1.14.99.1)//cDNA FLJ53280, highly similar to Prostaglandin G/H synthase 1 (EC 1.14.99.1)//Cyclooxygenase 1b3//Cyclooxygenase 1b2//Cyclooxygenase-1	GO:0045987	positive regulation of smooth muscle contraction	IEA
XM_001926129	PTGS1	prostaglandin-endoperoxide synthase 1 (prostaglandin G/H synthase and cyclooxygenase)//Cyclooxygenase-1	0	PTGS1	prostaglandin-endoperoxide synthase 1 (prostaglandin G/H synthase and cyclooxygenase)//cDNA FLJ61263, highly similar to Prostaglandin G/H synthase 1 (EC 1.14.99.1)//cDNA FLJ53280, highly similar to Prostaglandin G/H synthase 1 (EC 1.14.99.1)//Cyclooxygenase 1b3//Cyclooxygenase 1b2//Cyclooxygenase-1	GO:0042127	regulation of cell proliferation	IEA
XM_001926129	PTGS1	prostaglandin-endoperoxide synthase 1 (prostaglandin G/H synthase and cyclooxygenase)//Cyclooxygenase-1	0	PTGS1	prostaglandin-endoperoxide synthase 1 (prostaglandin G/H synthase and cyclooxygenase)//cDNA FLJ61263, highly similar to Prostaglandin G/H synthase 1 (EC 1.14.99.1)//cDNA FLJ53280, highly similar to Prostaglandin G/H synthase 1 (EC 1.14.99.1)//Cyclooxygenase 1b3//Cyclooxygenase 1b2//Cyclooxygenase-1	GO:0008217	regulation of blood pressure	IEA
XM_001926129	PTGS1	prostaglandin-endoperoxide synthase 1 (prostaglandin G/H synthase and cyclooxygenase)//Cyclooxygenase-1	0	PTGS1	prostaglandin-endoperoxide synthase 1 (prostaglandin G/H synthase and cyclooxygenase)//cDNA FLJ61263, highly similar to Prostaglandin G/H synthase 1 (EC 1.14.99.1)//cDNA FLJ53280, highly similar to Prostaglandin G/H synthase 1 (EC 1.14.99.1)//Cyclooxygenase 1b3//Cyclooxygenase 1b2//Cyclooxygenase-1	GO:0006633	fatty acid biosynthetic process	IEA
XM_001926129	PTGS1	prostaglandin-endoperoxide synthase 1 (prostaglandin G/H synthase and cyclooxygenase)//Cyclooxygenase-1	0	PTGS1	prostaglandin-endoperoxide synthase 1 (prostaglandin G/H synthase and cyclooxygenase)//cDNA FLJ61263, highly similar to Prostaglandin G/H synthase 1 (EC 1.14.99.1)//cDNA FLJ53280, highly similar to Prostaglandin G/H synthase 1 (EC 1.14.99.1)//Cyclooxygenase 1b3//Cyclooxygenase 1b2//Cyclooxygenase-1	GO:0006979	response to oxidative stress	IEA
XM_001926129	PTGS1	prostaglandin-endoperoxide synthase 1 (prostaglandin G/H synthase and cyclooxygenase)//Cyclooxygenase-1	0	PTGS1	prostaglandin-endoperoxide synthase 1 (prostaglandin G/H synthase and cyclooxygenase)//cDNA FLJ61263, highly similar to Prostaglandin G/H synthase 1 (EC 1.14.99.1)//cDNA FLJ53280, highly similar to Prostaglandin G/H synthase 1 (EC 1.14.99.1)//Cyclooxygenase 1b3//Cyclooxygenase 1b2//Cyclooxygenase-1	GO:0055114	oxidation-reduction process	IEA
XM_001925408	LOC100153627	olfactory receptor 1J4-like	2e-122	OR1J4	olfactory receptor, family 1, subfamily J, member 4//OR1J4 protein//Olfactory receptor 1J4	GO:0007608	sensory perception of smell	IEA
XM_001925408	LOC100153627	olfactory receptor 1J4-like	2e-122	OR1J4	olfactory receptor, family 1, subfamily J, member 4//OR1J4 protein//Olfactory receptor 1J4	GO:0007165	signal transduction	IEA
XM_001925408	LOC100153627	olfactory receptor 1J4-like	2e-122	OR1J4	olfactory receptor, family 1, subfamily J, member 4//OR1J4 protein//Olfactory receptor 1J4	GO:0007186	G-protein coupled receptor protein signaling pathway	IEA
XM_001925408	LOC100153627	olfactory receptor 1J4-like	2e-122	OR1J4	olfactory receptor, family 1, subfamily J, member 4//OR1J4 protein//Olfactory receptor 1J4	GO:0050896	response to stimulus	IEA
XM_001924992	LOC100155395	hypothetical protein LOC100155395	1e-82	KCNG2	potassium voltage-gated channel, subfamily G, member 2//Potassium voltage-gated channel subfamily G member 2	GO:0008016	regulation of heart contraction	TAS
XM_001924992	LOC100155395	hypothetical protein LOC100155395	1e-82	KCNG2	potassium voltage-gated channel, subfamily G, member 2//Potassium voltage-gated channel subfamily G member 2	GO:0006810	transport	IEA
XM_001924992	LOC100155395	hypothetical protein LOC100155395	1e-82	KCNG2	potassium voltage-gated channel, subfamily G, member 2//Potassium voltage-gated channel subfamily G member 2	GO:0055085	transmembrane transport	IEA
XM_001924992	LOC100155395	hypothetical protein LOC100155395	1e-82	KCNG2	potassium voltage-gated channel, subfamily G, member 2//Potassium voltage-gated channel subfamily G member 2	GO:0006813	potassium ion transport	IEA//TAS
XM_001924992	LOC100155395	hypothetical protein LOC100155395	1e-82	KCNG2	potassium voltage-gated channel, subfamily G, member 2//Potassium voltage-gated channel subfamily G member 2	GO:0006811	ion transport	IEA
XM_001926893	LOC100153360	olfactory receptor 4C11-like	5e-133	OR4C11	olfactory receptor, family 4, subfamily C, member 11//Olfactory receptor 4C11	GO:0007608	sensory perception of smell	IEA
XM_001926893	LOC100153360	olfactory receptor 4C11-like	5e-133	OR4C11	olfactory receptor, family 4, subfamily C, member 11//Olfactory receptor 4C11	GO:0007165	signal transduction	IEA
XM_001926893	LOC100153360	olfactory receptor 4C11-like	5e-133	OR4C11	olfactory receptor, family 4, subfamily C, member 11//Olfactory receptor 4C11	GO:0007186	G-protein coupled receptor protein signaling pathway	IEA
XM_001926893	LOC100153360	olfactory receptor 4C11-like	5e-133	OR4C11	olfactory receptor, family 4, subfamily C, member 11//Olfactory receptor 4C11	GO:0050896	response to stimulus	IEA
XM_001924760	ABCA1	ATP-binding cassette, sub-family A (ABC1), member 1	0	ABCA1	ATP-binding cassette, sub-family A (ABC1), member 1//ABCA1 protein//ATP-binding cassette transporter A1//Uncharacterized protein//ATP-binding cassette sub-family A member 1//ATP-binding cassette, sub-family A member 1 variant//ATP-binding cassette transporter-1//ATP binding cassette transporter 1	GO:0006629	lipid metabolic process	IEA
XM_001924760	ABCA1	ATP-binding cassette, sub-family A (ABC1), member 1	0	ABCA1	ATP-binding cassette, sub-family A (ABC1), member 1//ABCA1 protein//ATP-binding cassette transporter A1//Uncharacterized protein//ATP-binding cassette sub-family A member 1//ATP-binding cassette, sub-family A member 1 variant//ATP-binding cassette transporter-1//ATP binding cassette transporter 1	GO:0030819	positive regulation of cAMP biosynthetic process	IMP
XM_001924760	ABCA1	ATP-binding cassette, sub-family A (ABC1), member 1	0	ABCA1	ATP-binding cassette, sub-family A (ABC1), member 1//ABCA1 protein//ATP-binding cassette transporter A1//Uncharacterized protein//ATP-binding cassette sub-family A member 1//ATP-binding cassette, sub-family A member 1 variant//ATP-binding cassette transporter-1//ATP binding cassette transporter 1	GO:0010875	positive regulation of cholesterol efflux	IEA
XM_001924760	ABCA1	ATP-binding cassette, sub-family A (ABC1), member 1	0	ABCA1	ATP-binding cassette, sub-family A (ABC1), member 1//ABCA1 protein//ATP-binding cassette transporter A1//Uncharacterized protein//ATP-binding cassette sub-family A member 1//ATP-binding cassette, sub-family A member 1 variant//ATP-binding cassette transporter-1//ATP binding cassette transporter 1	GO:0045332	phospholipid translocation	IEA
XM_001924760	ABCA1	ATP-binding cassette, sub-family A (ABC1), member 1	0	ABCA1	ATP-binding cassette, sub-family A (ABC1), member 1//ABCA1 protein//ATP-binding cassette transporter A1//Uncharacterized protein//ATP-binding cassette sub-family A member 1//ATP-binding cassette, sub-family A member 1 variant//ATP-binding cassette transporter-1//ATP binding cassette transporter 1	GO:0016197	endosome transport	IDA
XM_001924760	ABCA1	ATP-binding cassette, sub-family A (ABC1), member 1	0	ABCA1	ATP-binding cassette, sub-family A (ABC1), member 1//ABCA1 protein//ATP-binding cassette transporter A1//Uncharacterized protein//ATP-binding cassette sub-family A member 1//ATP-binding cassette, sub-family A member 1 variant//ATP-binding cassette transporter-1//ATP binding cassette transporter 1	GO:0034380	high-density lipoprotein particle assembly	IMP
XM_001924760	ABCA1	ATP-binding cassette, sub-family A (ABC1), member 1	0	ABCA1	ATP-binding cassette, sub-family A (ABC1), member 1//ABCA1 protein//ATP-binding cassette transporter A1//Uncharacterized protein//ATP-binding cassette sub-family A member 1//ATP-binding cassette, sub-family A member 1 variant//ATP-binding cassette transporter-1//ATP binding cassette transporter 1	GO:0006810	transport	IEA
XM_001924760	ABCA1	ATP-binding cassette, sub-family A (ABC1), member 1	0	ABCA1	ATP-binding cassette, sub-family A (ABC1), member 1//ABCA1 protein//ATP-binding cassette transporter A1//Uncharacterized protein//ATP-binding cassette sub-family A member 1//ATP-binding cassette, sub-family A member 1 variant//ATP-binding cassette transporter-1//ATP binding cassette transporter 1	GO:0006497	protein lipidation	IEA
XM_001924760	ABCA1	ATP-binding cassette, sub-family A (ABC1), member 1	0	ABCA1	ATP-binding cassette, sub-family A (ABC1), member 1//ABCA1 protein//ATP-binding cassette transporter A1//Uncharacterized protein//ATP-binding cassette sub-family A member 1//ATP-binding cassette, sub-family A member 1 variant//ATP-binding cassette transporter-1//ATP binding cassette transporter 1	GO:0008202	steroid metabolic process	IEA
XM_001924760	ABCA1	ATP-binding cassette, sub-family A (ABC1), member 1	0	ABCA1	ATP-binding cassette, sub-family A (ABC1), member 1//ABCA1 protein//ATP-binding cassette transporter A1//Uncharacterized protein//ATP-binding cassette sub-family A member 1//ATP-binding cassette, sub-family A member 1 variant//ATP-binding cassette transporter-1//ATP binding cassette transporter 1	GO:0008203	cholesterol metabolic process	IDA//IEA
XM_001924760	ABCA1	ATP-binding cassette, sub-family A (ABC1), member 1	0	ABCA1	ATP-binding cassette, sub-family A (ABC1), member 1//ABCA1 protein//ATP-binding cassette transporter A1//Uncharacterized protein//ATP-binding cassette sub-family A member 1//ATP-binding cassette, sub-family A member 1 variant//ATP-binding cassette transporter-1//ATP binding cassette transporter 1	GO:0042632	cholesterol homeostasis	IDA
XM_001924760	ABCA1	ATP-binding cassette, sub-family A (ABC1), member 1	0	ABCA1	ATP-binding cassette, sub-family A (ABC1), member 1//ABCA1 protein//ATP-binding cassette transporter A1//Uncharacterized protein//ATP-binding cassette sub-family A member 1//ATP-binding cassette, sub-family A member 1 variant//ATP-binding cassette transporter-1//ATP binding cassette transporter 1	GO:0002790	peptide secretion	IEA
XM_001924760	ABCA1	ATP-binding cassette, sub-family A (ABC1), member 1	0	ABCA1	ATP-binding cassette, sub-family A (ABC1), member 1//ABCA1 protein//ATP-binding cassette transporter A1//Uncharacterized protein//ATP-binding cassette sub-family A member 1//ATP-binding cassette, sub-family A member 1 variant//ATP-binding cassette transporter-1//ATP binding cassette transporter 1	GO:0033344	cholesterol efflux	IMP//IDA//IEA
XM_001924760	ABCA1	ATP-binding cassette, sub-family A (ABC1), member 1	0	ABCA1	ATP-binding cassette, sub-family A (ABC1), member 1//ABCA1 protein//ATP-binding cassette transporter A1//Uncharacterized protein//ATP-binding cassette sub-family A member 1//ATP-binding cassette, sub-family A member 1 variant//ATP-binding cassette transporter-1//ATP binding cassette transporter 1	GO:0010745	negative regulation of macrophage derived foam cell differentiation	TAS
XM_001924760	ABCA1	ATP-binding cassette, sub-family A (ABC1), member 1	0	ABCA1	ATP-binding cassette, sub-family A (ABC1), member 1//ABCA1 protein//ATP-binding cassette transporter A1//Uncharacterized protein//ATP-binding cassette sub-family A member 1//ATP-binding cassette, sub-family A member 1 variant//ATP-binding cassette transporter-1//ATP binding cassette transporter 1	GO:0032488	Cdc42 protein signal transduction	IMP
XM_001924760	ABCA1	ATP-binding cassette, sub-family A (ABC1), member 1	0	ABCA1	ATP-binding cassette, sub-family A (ABC1), member 1//ABCA1 protein//ATP-binding cassette transporter A1//Uncharacterized protein//ATP-binding cassette sub-family A member 1//ATP-binding cassette, sub-family A member 1 variant//ATP-binding cassette transporter-1//ATP binding cassette transporter 1	GO:0050702	interleukin-1 beta secretion	IMP
XM_001924760	ABCA1	ATP-binding cassette, sub-family A (ABC1), member 1	0	ABCA1	ATP-binding cassette, sub-family A (ABC1), member 1//ABCA1 protein//ATP-binding cassette transporter A1//Uncharacterized protein//ATP-binding cassette sub-family A member 1//ATP-binding cassette, sub-family A member 1 variant//ATP-binding cassette transporter-1//ATP binding cassette transporter 1	GO:0043691	reverse cholesterol transport	IMP
XM_001924760	ABCA1	ATP-binding cassette, sub-family A (ABC1), member 1	0	ABCA1	ATP-binding cassette, sub-family A (ABC1), member 1//ABCA1 protein//ATP-binding cassette transporter A1//Uncharacterized protein//ATP-binding cassette sub-family A member 1//ATP-binding cassette, sub-family A member 1 variant//ATP-binding cassette transporter-1//ATP binding cassette transporter 1	GO:0006911	phagocytosis, engulfment	IEA
XM_001924760	ABCA1	ATP-binding cassette, sub-family A (ABC1), member 1	0	ABCA1	ATP-binding cassette, sub-family A (ABC1), member 1//ABCA1 protein//ATP-binding cassette transporter A1//Uncharacterized protein//ATP-binding cassette sub-family A member 1//ATP-binding cassette, sub-family A member 1 variant//ATP-binding cassette transporter-1//ATP binding cassette transporter 1	GO:0010887	negative regulation of cholesterol storage	TAS
XM_001924760	ABCA1	ATP-binding cassette, sub-family A (ABC1), member 1	0	ABCA1	ATP-binding cassette, sub-family A (ABC1), member 1//ABCA1 protein//ATP-binding cassette transporter A1//Uncharacterized protein//ATP-binding cassette sub-family A member 1//ATP-binding cassette, sub-family A member 1 variant//ATP-binding cassette transporter-1//ATP binding cassette transporter 1	GO:0033700	phospholipid efflux	IMP//IDA//IEA
XM_001924760	ABCA1	ATP-binding cassette, sub-family A (ABC1), member 1	0	ABCA1	ATP-binding cassette, sub-family A (ABC1), member 1//ABCA1 protein//ATP-binding cassette transporter A1//Uncharacterized protein//ATP-binding cassette sub-family A member 1//ATP-binding cassette, sub-family A member 1 variant//ATP-binding cassette transporter-1//ATP binding cassette transporter 1	GO:0007186	G-protein coupled receptor protein signaling pathway	IMP
XM_001924760	ABCA1	ATP-binding cassette, sub-family A (ABC1), member 1	0	ABCA1	ATP-binding cassette, sub-family A (ABC1), member 1//ABCA1 protein//ATP-binding cassette transporter A1//Uncharacterized protein//ATP-binding cassette sub-family A member 1//ATP-binding cassette, sub-family A member 1 variant//ATP-binding cassette transporter-1//ATP binding cassette transporter 1	GO:0042157	lipoprotein metabolic process	IEA
XM_001924760	ABCA1	ATP-binding cassette, sub-family A (ABC1), member 1	0	ABCA1	ATP-binding cassette, sub-family A (ABC1), member 1//ABCA1 protein//ATP-binding cassette transporter A1//Uncharacterized protein//ATP-binding cassette sub-family A member 1//ATP-binding cassette, sub-family A member 1 variant//ATP-binding cassette transporter-1//ATP binding cassette transporter 1	GO:0055091	phospholipid homeostasis	IMP
XM_001924760	ABCA1	ATP-binding cassette, sub-family A (ABC1), member 1	0	ABCA1	ATP-binding cassette, sub-family A (ABC1), member 1//ABCA1 protein//ATP-binding cassette transporter A1//Uncharacterized protein//ATP-binding cassette sub-family A member 1//ATP-binding cassette, sub-family A member 1 variant//ATP-binding cassette transporter-1//ATP binding cassette transporter 1	GO:0060155	platelet dense granule organization	IMP
XM_001924760	ABCA1	ATP-binding cassette, sub-family A (ABC1), member 1	0	ABCA1	ATP-binding cassette, sub-family A (ABC1), member 1//ABCA1 protein//ATP-binding cassette transporter A1//Uncharacterized protein//ATP-binding cassette sub-family A member 1//ATP-binding cassette, sub-family A member 1 variant//ATP-binding cassette transporter-1//ATP binding cassette transporter 1	GO:0007040	lysosome organization	IDA
XM_001924760	ABCA1	ATP-binding cassette, sub-family A (ABC1), member 1	0	ABCA1	ATP-binding cassette, sub-family A (ABC1), member 1//ABCA1 protein//ATP-binding cassette transporter A1//Uncharacterized protein//ATP-binding cassette sub-family A member 1//ATP-binding cassette, sub-family A member 1 variant//ATP-binding cassette transporter-1//ATP binding cassette transporter 1	GO:0032367	intracellular cholesterol transport	IMP
XM_001924760	ABCA1	ATP-binding cassette, sub-family A (ABC1), member 1	0	ABCA1	ATP-binding cassette, sub-family A (ABC1), member 1//ABCA1 protein//ATP-binding cassette transporter A1//Uncharacterized protein//ATP-binding cassette sub-family A member 1//ATP-binding cassette, sub-family A member 1 variant//ATP-binding cassette transporter-1//ATP binding cassette transporter 1	GO:0042158	lipoprotein biosynthetic process	IEA
XM_001928427	LOC100157182	thymic stromal co-transporter	0	SLC46A2	solute carrier family 46, member 2//Solute carrier family 46, member 2//Thymic stromal cotransporter homolog	GO:0015904	tetracycline transport	IEA
XM_001928427	LOC100157182	thymic stromal co-transporter	0	SLC46A2	solute carrier family 46, member 2//Solute carrier family 46, member 2//Thymic stromal cotransporter homolog	GO:0006810	transport	NAS//IEA
XM_001928427	LOC100157182	thymic stromal co-transporter	0	SLC46A2	solute carrier family 46, member 2//Solute carrier family 46, member 2//Thymic stromal cotransporter homolog	GO:0055085	transmembrane transport	IEA
XM_001928427	LOC100157182	thymic stromal co-transporter	0	SLC46A2	solute carrier family 46, member 2//Solute carrier family 46, member 2//Thymic stromal cotransporter homolog	GO:0046677	response to antibiotic	IEA
XM_001924913	LOC100154737	fibrous sheath CABYR-binding protein-like	3e-102	FSCB	fibrous sheath CABYR binding protein//Fibrous sheath CABYR-binding protein	GO:0018105	peptidyl-serine phosphorylation	IEA
XM_001925072	LOC100152969	cyclin-dependent kinase-like 1-like	1e-144	CDKL1	cyclin-dependent kinase-like 1 (CDC2-related kinase)//Cyclin-dependent kinase-like 1//Serine/threonine protein kinase kkialre-like 1	GO:0007507	heart development	IEA
XM_001925072	LOC100152969	cyclin-dependent kinase-like 1-like	1e-144	CDKL1	cyclin-dependent kinase-like 1 (CDC2-related kinase)//Cyclin-dependent kinase-like 1//Serine/threonine protein kinase kkialre-like 1	GO:0006468	protein phosphorylation	IEA//TAS
XM_001928211	LOC100153738	e3 ubiquitin-protein ligase TRIM9-like	0	TRIM9	tripartite motif-containing 9//Tripartite motif-containing 9, isoform CRA_b//Tripartite motif-containing 9, isoform CRA_a//E3 ubiquitin-protein ligase TRIM9	GO:0043161	proteasomal ubiquitin-dependent protein catabolic process	IDA
XM_001924497	LOC100155166	beta-Ala-His dipeptidase-like	5e-55	CNDP1	carnosine dipeptidase 1 (metallopeptidase M20 family)//cDNA FLJ76342, highly similar to Homo sapiens carnosine dipeptidase 1 (metallopeptidase M20 family)(CNDP1), mRNA//Beta-Ala-His dipeptidase	GO:0008152	metabolic process	IEA
XM_001924497	LOC100155166	beta-Ala-His dipeptidase-like	5e-55	CNDP1	carnosine dipeptidase 1 (metallopeptidase M20 family)//cDNA FLJ76342, highly similar to Homo sapiens carnosine dipeptidase 1 (metallopeptidase M20 family)(CNDP1), mRNA//Beta-Ala-His dipeptidase	GO:0006508	proteolysis	IEA
XM_001924919	LOC100153323	protein eyes shut homolog	1e-133	EYS	eyes shut homolog (Drosophila)//Uncharacterized protein//Protein eyes shut homolog	GO:0007601	visual perception	IEA
XM_001924919	LOC100153323	protein eyes shut homolog	1e-133	EYS	eyes shut homolog (Drosophila)//Uncharacterized protein//Protein eyes shut homolog	GO:0050896	response to stimulus	IEA
XM_001925035	EPHA7	EPH receptor A7	0	EPHA7	EPH receptor A7//Ephrin receptor//Ephrin type-A receptor 7	GO:0031290	retinal ganglion cell axon guidance	IEA
XM_001925035	EPHA7	EPH receptor A7	0	EPHA7	EPH receptor A7//Ephrin receptor//Ephrin type-A receptor 7	GO:0016310	phosphorylation	ISS//IEA
XM_001925035	EPHA7	EPH receptor A7	0	EPHA7	EPH receptor A7//Ephrin receptor//Ephrin type-A receptor 7	GO:0043525	positive regulation of neuron apoptosis	IEA
XM_001925035	EPHA7	EPH receptor A7	0	EPHA7	EPH receptor A7//Ephrin receptor//Ephrin type-A receptor 7	GO:0043065	positive regulation of apoptosis	IEA
XM_001925035	EPHA7	EPH receptor A7	0	EPHA7	EPH receptor A7//Ephrin receptor//Ephrin type-A receptor 7	GO:0048755	branching morphogenesis of a nerve	IEA
XM_001925035	EPHA7	EPH receptor A7	0	EPHA7	EPH receptor A7//Ephrin receptor//Ephrin type-A receptor 7	GO:0006468	protein phosphorylation	IEA
XM_001925035	EPHA7	EPH receptor A7	0	EPHA7	EPH receptor A7//Ephrin receptor//Ephrin type-A receptor 7	GO:0007169	transmembrane receptor protein tyrosine kinase signaling pathway	IEA
XM_001925456	VNN3	vanin 3	0	VNN1	vanin 1//cDNA, FLJ95014, highly similar to Homo sapiens vanin 1 (VNN1), mRNA//Pantetheinase	GO:0033089	positive regulation of T cell differentiation in thymus	ISS//IEA
XM_001925456	VNN3	vanin 3	0	VNN1	vanin 1//cDNA, FLJ95014, highly similar to Homo sapiens vanin 1 (VNN1), mRNA//Pantetheinase	GO:0006807	nitrogen compound metabolic process	IEA
XM_001925456	VNN3	vanin 3	0	VNN1	vanin 1//cDNA, FLJ95014, highly similar to Homo sapiens vanin 1 (VNN1), mRNA//Pantetheinase	GO:0016337	cell-cell adhesion	ISS//IEA
XM_001925456	VNN3	vanin 3	0	VNN1	vanin 1//cDNA, FLJ95014, highly similar to Homo sapiens vanin 1 (VNN1), mRNA//Pantetheinase	GO:0002526	acute inflammatory response	ISS//IEA
XM_001925456	VNN3	vanin 3	0	VNN1	vanin 1//cDNA, FLJ95014, highly similar to Homo sapiens vanin 1 (VNN1), mRNA//Pantetheinase	GO:0006954	inflammatory response	ISS//IEA
XM_001925456	VNN3	vanin 3	0	VNN1	vanin 1//cDNA, FLJ95014, highly similar to Homo sapiens vanin 1 (VNN1), mRNA//Pantetheinase	GO:0015939	pantothenate metabolic process	IDA
XM_001925456	VNN3	vanin 3	0	VNN1	vanin 1//cDNA, FLJ95014, highly similar to Homo sapiens vanin 1 (VNN1), mRNA//Pantetheinase	GO:0045087	innate immune response	ISS//IEA
XM_001925456	VNN3	vanin 3	0	VNN1	vanin 1//cDNA, FLJ95014, highly similar to Homo sapiens vanin 1 (VNN1), mRNA//Pantetheinase	GO:0006928	cellular component movement	TAS
XM_001925456	VNN3	vanin 3	0	VNN1	vanin 1//cDNA, FLJ95014, highly similar to Homo sapiens vanin 1 (VNN1), mRNA//Pantetheinase	GO:0006916	anti-apoptosis	ISS//IEA
XM_001925456	VNN3	vanin 3	0	VNN1	vanin 1//cDNA, FLJ95014, highly similar to Homo sapiens vanin 1 (VNN1), mRNA//Pantetheinase	GO:0002544	chronic inflammatory response	ISS//IEA
XM_001925456	VNN3	vanin 3	0	VNN1	vanin 1//cDNA, FLJ95014, highly similar to Homo sapiens vanin 1 (VNN1), mRNA//Pantetheinase	GO:0006979	response to oxidative stress	TAS
XM_001927216	TNFRSF11B	tumor necrosis factor receptor superfamily, member 11b	0	TNFRSF11B	tumor necrosis factor receptor superfamily, member 11b//Tumor necrosis factor receptor superfamily member 11B	GO:0007165	signal transduction	IEA//TAS
XM_001927216	TNFRSF11B	tumor necrosis factor receptor superfamily, member 11b	0	TNFRSF11B	tumor necrosis factor receptor superfamily, member 11b//Tumor necrosis factor receptor superfamily member 11B	GO:0046685	response to arsenic-containing substance	IEA
XM_001927216	TNFRSF11B	tumor necrosis factor receptor superfamily, member 11b	0	TNFRSF11B	tumor necrosis factor receptor superfamily, member 11b//Tumor necrosis factor receptor superfamily member 11B	GO:0043627	response to estrogen stimulus	IEA
XM_001927216	TNFRSF11B	tumor necrosis factor receptor superfamily, member 11b	0	TNFRSF11B	tumor necrosis factor receptor superfamily, member 11b//Tumor necrosis factor receptor superfamily member 11B	GO:0001501	skeletal system development	TAS
XM_001927216	TNFRSF11B	tumor necrosis factor receptor superfamily, member 11b	0	TNFRSF11B	tumor necrosis factor receptor superfamily, member 11b//Tumor necrosis factor receptor superfamily member 11B	GO:0010035	response to inorganic substance	IEA
XM_001927216	TNFRSF11B	tumor necrosis factor receptor superfamily, member 11b	0	TNFRSF11B	tumor necrosis factor receptor superfamily, member 11b//Tumor necrosis factor receptor superfamily member 11B	GO:0030198	extracellular matrix organization	IEA
XM_001927216	TNFRSF11B	tumor necrosis factor receptor superfamily, member 11b	0	TNFRSF11B	tumor necrosis factor receptor superfamily, member 11b//Tumor necrosis factor receptor superfamily member 11B	GO:0007584	response to nutrient	IEA
XM_001927216	TNFRSF11B	tumor necrosis factor receptor superfamily, member 11b	0	TNFRSF11B	tumor necrosis factor receptor superfamily, member 11b//Tumor necrosis factor receptor superfamily member 11B	GO:0042493	response to drug	IEA
XM_001927216	TNFRSF11B	tumor necrosis factor receptor superfamily, member 11b	0	TNFRSF11B	tumor necrosis factor receptor superfamily, member 11b//Tumor necrosis factor receptor superfamily member 11B	GO:0032026	response to magnesium ion	IEA
XM_001927216	TNFRSF11B	tumor necrosis factor receptor superfamily, member 11b	0	TNFRSF11B	tumor necrosis factor receptor superfamily, member 11b//Tumor necrosis factor receptor superfamily member 11B	GO:0006915	apoptosis	IEA
XM_001927216	TNFRSF11B	tumor necrosis factor receptor superfamily, member 11b	0	TNFRSF11B	tumor necrosis factor receptor superfamily, member 11b//Tumor necrosis factor receptor superfamily member 11B	GO:0042489	negative regulation of odontogenesis of dentine-containing tooth	IEA
XM_001927216	TNFRSF11B	tumor necrosis factor receptor superfamily, member 11b	0	TNFRSF11B	tumor necrosis factor receptor superfamily, member 11b//Tumor necrosis factor receptor superfamily member 11B	GO:0045779	negative regulation of bone resorption	IEA
XM_001925463	LOC100156275	receptor-binding cancer antigen expressed on SiSo cells-like	4e-121	EBAG9	estrogen receptor binding site associated, antigen, 9//cDNA FLJ75919, highly similar to Homo sapiens estrogen receptor binding site associated, antigen, 9 (EBAG9), transcript variant 1, mRNA//Receptor-binding cancer antigen expressed on SiSo cells//Placenta derived apoptotic factor	GO:0006915	apoptosis	IEA
XM_001925463	LOC100156275	receptor-binding cancer antigen expressed on SiSo cells-like	4e-121	EBAG9	estrogen receptor binding site associated, antigen, 9//cDNA FLJ75919, highly similar to Homo sapiens estrogen receptor binding site associated, antigen, 9 (EBAG9), transcript variant 1, mRNA//Receptor-binding cancer antigen expressed on SiSo cells//Placenta derived apoptotic factor	GO:0001558	regulation of cell growth	NAS
XM_001928546	FNBP1L	formin binding protein 1-like	0	FNBP1L	formin binding protein 1-like//Formin-binding protein 1-like	GO:0006897	endocytosis	IEA
XM_001927740	CYR61	cysteine-rich, angiogenic inducer, 61//Cysteine-rich angiogenic inducer 61	0	CYR61	cysteine-rich, angiogenic inducer, 61//Protein CYR61//Cysteine-rich, angiogenic inducer, 61 variant//CYR61 protein	GO:0051789	response to protein stimulus	IEA
XM_001927740	CYR61	cysteine-rich, angiogenic inducer, 61//Cysteine-rich angiogenic inducer 61	0	CYR61	cysteine-rich, angiogenic inducer, 61//Protein CYR61//Cysteine-rich, angiogenic inducer, 61 variant//CYR61 protein	GO:0060710	chorio-allantoic fusion	IEA
XM_001927740	CYR61	cysteine-rich, angiogenic inducer, 61//Cysteine-rich angiogenic inducer 61	0	CYR61	cysteine-rich, angiogenic inducer, 61//Protein CYR61//Cysteine-rich, angiogenic inducer, 61 variant//CYR61 protein	GO:0006935	chemotaxis	IEA
XM_001927740	CYR61	cysteine-rich, angiogenic inducer, 61//Cysteine-rich angiogenic inducer 61	0	CYR61	cysteine-rich, angiogenic inducer, 61//Protein CYR61//Cysteine-rich, angiogenic inducer, 61 variant//CYR61 protein	GO:0008283	cell proliferation	TAS
XM_001927740	CYR61	cysteine-rich, angiogenic inducer, 61//Cysteine-rich angiogenic inducer 61	0	CYR61	cysteine-rich, angiogenic inducer, 61//Protein CYR61//Cysteine-rich, angiogenic inducer, 61 variant//CYR61 protein	GO:0030198	extracellular matrix organization	IEA
XM_001927740	CYR61	cysteine-rich, angiogenic inducer, 61//Cysteine-rich angiogenic inducer 61	0	CYR61	cysteine-rich, angiogenic inducer, 61//Protein CYR61//Cysteine-rich, angiogenic inducer, 61 variant//CYR61 protein	GO:0010811	positive regulation of cell-substrate adhesion	IEA
XM_001927740	CYR61	cysteine-rich, angiogenic inducer, 61//Cysteine-rich angiogenic inducer 61	0	CYR61	cysteine-rich, angiogenic inducer, 61//Protein CYR61//Cysteine-rich, angiogenic inducer, 61 variant//CYR61 protein	GO:0060716	labyrinthine layer blood vessel development	IEA
XM_001927740	CYR61	cysteine-rich, angiogenic inducer, 61//Cysteine-rich angiogenic inducer 61	0	CYR61	cysteine-rich, angiogenic inducer, 61//Protein CYR61//Cysteine-rich, angiogenic inducer, 61 variant//CYR61 protein	GO:0002041	intussusceptive angiogenesis	IEA
XM_001927740	CYR61	cysteine-rich, angiogenic inducer, 61//Cysteine-rich angiogenic inducer 61	0	CYR61	cysteine-rich, angiogenic inducer, 61//Protein CYR61//Cysteine-rich, angiogenic inducer, 61 variant//CYR61 protein	GO:0007155	cell adhesion	IEA
XM_001927740	CYR61	cysteine-rich, angiogenic inducer, 61//Cysteine-rich angiogenic inducer 61	0	CYR61	cysteine-rich, angiogenic inducer, 61//Protein CYR61//Cysteine-rich, angiogenic inducer, 61 variant//CYR61 protein	GO:0009653	anatomical structure morphogenesis	TAS
XM_001927740	CYR61	cysteine-rich, angiogenic inducer, 61//Cysteine-rich angiogenic inducer 61	0	CYR61	cysteine-rich, angiogenic inducer, 61//Protein CYR61//Cysteine-rich, angiogenic inducer, 61 variant//CYR61 protein	GO:0001558	regulation of cell growth	IEA
XM_001928224	SYDE2	synapse defective 1, Rho GTPase, homolog 2 (C. elegans)	0	SYDE2	synapse defective 1, Rho GTPase, homolog 2 (C. elegans)//Rho GTPase-activating protein SYDE2	GO:0007165	signal transduction	IEA
XM_001928224	SYDE2	synapse defective 1, Rho GTPase, homolog 2 (C. elegans)	0	SYDE2	synapse defective 1, Rho GTPase, homolog 2 (C. elegans)//Rho GTPase-activating protein SYDE2	GO:0032862	activation of Rho GTPase activity	ISS
XM_001925617	LOC100154053	SLAM family member 7-like	4e-100	SLAMF7	SLAM family member 7//cDNA FLJ76923, highly similar to Homo sapiens SLAM family member 7 (SLAMF7), mRNA	GO:0030101	natural killer cell activation	NAS
XM_001925617	LOC100154053	SLAM family member 7-like	4e-100	SLAMF7	SLAM family member 7//cDNA FLJ76923, highly similar to Homo sapiens SLAM family member 7 (SLAMF7), mRNA	GO:0042267	natural killer cell mediated cytotoxicity	NAS
XM_001925617	LOC100154053	SLAM family member 7-like	4e-100	SLAMF7	SLAM family member 7//cDNA FLJ76923, highly similar to Homo sapiens SLAM family member 7 (SLAMF7), mRNA	GO:0032814	regulation of natural killer cell activation	IEA
XM_001925617	LOC100154053	SLAM family member 7-like	4e-100	SLAMF7	SLAM family member 7//cDNA FLJ76923, highly similar to Homo sapiens SLAM family member 7 (SLAMF7), mRNA	GO:0007155	cell adhesion	NAS
XM_001929478	LOC100154049	ETS translocation variant 3-like	0	ETV3	ets variant 3//Ets variant gene 3, isoform CRA_a//ETS translocation variant 3	GO:0008150	biological_process	ND
XM_001929478	LOC100154049	ETS translocation variant 3-like	0	ETV3	ets variant 3//Ets variant gene 3, isoform CRA_a//ETS translocation variant 3	GO:0006355	regulation of transcription, DNA-dependent	IEA
XM_001929478	LOC100154049	ETS translocation variant 3-like	0	ETV3	ets variant 3//Ets variant gene 3, isoform CRA_a//ETS translocation variant 3	GO:0000122	negative regulation of transcription from RNA polymerase II promoter	IEA
XM_001929478	LOC100154049	ETS translocation variant 3-like	0	ETV3	ets variant 3//Ets variant gene 3, isoform CRA_a//ETS translocation variant 3	GO:0006351	transcription, DNA-dependent	IEA
XM_001927853	LOC100157531	progestin and adipoQ receptor family member 6-like	3e-96	PAQR5	progestin and adipoQ receptor family member V//Membrane progestin receptor gamma	GO:0048477	oogenesis	IEA
XM_001927853	LOC100157531	progestin and adipoQ receptor family member 6-like	3e-96	PAQR5	progestin and adipoQ receptor family member V//Membrane progestin receptor gamma	GO:0007275	multicellular organismal development	IEA
XM_001927853	LOC100157531	progestin and adipoQ receptor family member 6-like	3e-96	PAQR5	progestin and adipoQ receptor family member V//Membrane progestin receptor gamma	GO:0030154	cell differentiation	IEA
XM_001928528	DDR2	discoidin domain receptor tyrosine kinase 2	0	DDR2	Discoidin domain-containing receptor 2//Discoidin domain receptor tyrosine kinase 2//Putative uncharacterized protein DKFZp686D1354	GO:0007165	signal transduction	TAS
XM_001928528	DDR2	discoidin domain receptor tyrosine kinase 2	0	DDR2	Discoidin domain-containing receptor 2//Discoidin domain receptor tyrosine kinase 2//Putative uncharacterized protein DKFZp686D1354	GO:0008284	positive regulation of cell proliferation	IEA
XM_001928528	DDR2	discoidin domain receptor tyrosine kinase 2	0	DDR2	Discoidin domain-containing receptor 2//Discoidin domain receptor tyrosine kinase 2//Putative uncharacterized protein DKFZp686D1354	GO:0018108	peptidyl-tyrosine phosphorylation	IEA
XM_001928528	DDR2	discoidin domain receptor tyrosine kinase 2	0	DDR2	Discoidin domain-containing receptor 2//Discoidin domain receptor tyrosine kinase 2//Putative uncharacterized protein DKFZp686D1354	GO:0006468	protein phosphorylation	IEA
XM_001928528	DDR2	discoidin domain receptor tyrosine kinase 2	0	DDR2	Discoidin domain-containing receptor 2//Discoidin domain receptor tyrosine kinase 2//Putative uncharacterized protein DKFZp686D1354	GO:0007155	cell adhesion	IEA//TAS
XM_001928528	DDR2	discoidin domain receptor tyrosine kinase 2	0	DDR2	Discoidin domain-containing receptor 2//Discoidin domain receptor tyrosine kinase 2//Putative uncharacterized protein DKFZp686D1354	GO:0007169	transmembrane receptor protein tyrosine kinase signaling pathway	IEA
XM_001928528	DDR2	discoidin domain receptor tyrosine kinase 2	0	DDR2	Discoidin domain-containing receptor 2//Discoidin domain receptor tyrosine kinase 2//Putative uncharacterized protein DKFZp686D1354	GO:0001558	regulation of cell growth	IEA
XM_001927307	APOL3	apolipoprotein L, 3	2e-46	APOL3	apolipoprotein L, 3//Apolipoprotein L3	GO:0006954	inflammatory response	TAS
XM_001927307	APOL3	apolipoprotein L, 3	2e-46	APOL3	apolipoprotein L, 3//Apolipoprotein L3	GO:0006869	lipid transport	IEA
XM_001927307	APOL3	apolipoprotein L, 3	2e-46	APOL3	apolipoprotein L, 3//Apolipoprotein L3	GO:0042157	lipoprotein metabolic process	IEA
XM_001927307	APOL3	apolipoprotein L, 3	2e-46	APOL3	apolipoprotein L, 3//Apolipoprotein L3	GO:0006810	transport	IEA
XM_001927307	APOL3	apolipoprotein L, 3	2e-46	APOL3	apolipoprotein L, 3//Apolipoprotein L3	GO:0043123	positive regulation of I-kappaB kinase/NF-kappaB cascade	IMP
XM_001928480	LOC100155964	olfactory receptor 6C75-like	1e-155	OR6C75	olfactory receptor, family 6, subfamily C, member 75//Olfactory receptor 6C75	GO:0007608	sensory perception of smell	IEA
XM_001928480	LOC100155964	olfactory receptor 6C75-like	1e-155	OR6C75	olfactory receptor, family 6, subfamily C, member 75//Olfactory receptor 6C75	GO:0007165	signal transduction	IEA
XM_001928480	LOC100155964	olfactory receptor 6C75-like	1e-155	OR6C75	olfactory receptor, family 6, subfamily C, member 75//Olfactory receptor 6C75	GO:0007186	G-protein coupled receptor protein signaling pathway	IEA
XM_001928480	LOC100155964	olfactory receptor 6C75-like	1e-155	OR6C75	olfactory receptor, family 6, subfamily C, member 75//Olfactory receptor 6C75	GO:0050896	response to stimulus	IEA
XM_001929198	MYL6B	myosin, light chain 6B, alkali, smooth muscle and non-muscle	2e-92	MYL6B	Myosin light chain 6B	GO:0030049	muscle filament sliding	TAS
XM_001929198	MYL6B	myosin, light chain 6B, alkali, smooth muscle and non-muscle	2e-92	MYL6B	Myosin light chain 6B	GO:0006936	muscle contraction	TAS//EXP
XM_001929198	MYL6B	myosin, light chain 6B, alkali, smooth muscle and non-muscle	2e-92	MYL6B	Myosin light chain 6B	GO:0007519	skeletal muscle tissue development	TAS
XM_001926886	PTPRR	protein tyrosine phosphatase, receptor type, R	0	PTPRR	protein tyrosine phosphatase, receptor type, R//cDNA FLJ56093, highly similar to Receptor-type tyrosine-protein phosphatase R (EC 3.1.3.48)//cDNA FLJ55167, highly similar to Receptor-type tyrosine-protein phosphatase R (EC 3.1.3.48)//PTPRR protein//Putative uncharacterized protein DKFZp781C1038//Putative uncharacterized protein DKFZp686K0257	GO:0006470	protein dephosphorylation	IEA//TAS
XM_001926886	PTPRR	protein tyrosine phosphatase, receptor type, R	0	PTPRR	protein tyrosine phosphatase, receptor type, R//cDNA FLJ56093, highly similar to Receptor-type tyrosine-protein phosphatase R (EC 3.1.3.48)//cDNA FLJ55167, highly similar to Receptor-type tyrosine-protein phosphatase R (EC 3.1.3.48)//PTPRR protein//Putative uncharacterized protein DKFZp781C1038//Putative uncharacterized protein DKFZp686K0257	GO:0016311	dephosphorylation	IEA
XM_001926886	PTPRR	protein tyrosine phosphatase, receptor type, R	0	PTPRR	protein tyrosine phosphatase, receptor type, R//cDNA FLJ56093, highly similar to Receptor-type tyrosine-protein phosphatase R (EC 3.1.3.48)//cDNA FLJ55167, highly similar to Receptor-type tyrosine-protein phosphatase R (EC 3.1.3.48)//PTPRR protein//Putative uncharacterized protein DKFZp781C1038//Putative uncharacterized protein DKFZp686K0257	GO:0030182	neuron differentiation	IEA
XM_001926886	PTPRR	protein tyrosine phosphatase, receptor type, R	0	PTPRR	protein tyrosine phosphatase, receptor type, R//cDNA FLJ56093, highly similar to Receptor-type tyrosine-protein phosphatase R (EC 3.1.3.48)//cDNA FLJ55167, highly similar to Receptor-type tyrosine-protein phosphatase R (EC 3.1.3.48)//PTPRR protein//Putative uncharacterized protein DKFZp781C1038//Putative uncharacterized protein DKFZp686K0257	GO:0001701	in utero embryonic development	IEP
XM_001926886	PTPRR	protein tyrosine phosphatase, receptor type, R	0	PTPRR	protein tyrosine phosphatase, receptor type, R//cDNA FLJ56093, highly similar to Receptor-type tyrosine-protein phosphatase R (EC 3.1.3.48)//cDNA FLJ55167, highly similar to Receptor-type tyrosine-protein phosphatase R (EC 3.1.3.48)//PTPRR protein//Putative uncharacterized protein DKFZp781C1038//Putative uncharacterized protein DKFZp686K0257	GO:0007399	nervous system development	IEA
XM_001925369	LOC100152161	tumor necrosis factor alpha-induced protein 2-like	0	TNFAIP2	tumor necrosis factor, alpha-induced protein 2//Tumor necrosis factor alpha-induced protein 2	GO:0007275	multicellular organismal development	IEA
XM_001925369	LOC100152161	tumor necrosis factor alpha-induced protein 2-like	0	TNFAIP2	tumor necrosis factor, alpha-induced protein 2//Tumor necrosis factor alpha-induced protein 2	GO:0001525	angiogenesis	IEA
XM_001925369	LOC100152161	tumor necrosis factor alpha-induced protein 2-like	0	TNFAIP2	tumor necrosis factor, alpha-induced protein 2//Tumor necrosis factor alpha-induced protein 2	GO:0030154	cell differentiation	IEA
XM_001926054	LOC100155781	cyclin-dependent kinase 2-interacting protein-like	4e-24	CINP	cyclin-dependent kinase 2 interacting protein//Cyclin-dependent kinase 2-interacting protein	GO:0006260	DNA replication	IEA
XM_001926054	LOC100155781	cyclin-dependent kinase 2-interacting protein-like	4e-24	CINP	cyclin-dependent kinase 2 interacting protein//Cyclin-dependent kinase 2-interacting protein	GO:0007049	cell cycle	IEA
XM_001926054	LOC100155781	cyclin-dependent kinase 2-interacting protein-like	4e-24	CINP	cyclin-dependent kinase 2 interacting protein//Cyclin-dependent kinase 2-interacting protein	GO:0006281	DNA repair	IEA
XM_001926054	LOC100155781	cyclin-dependent kinase 2-interacting protein-like	4e-24	CINP	cyclin-dependent kinase 2 interacting protein//Cyclin-dependent kinase 2-interacting protein	GO:0006974	response to DNA damage stimulus	IEA
XM_001926054	LOC100155781	cyclin-dependent kinase 2-interacting protein-like	4e-24	CINP	cyclin-dependent kinase 2 interacting protein//Cyclin-dependent kinase 2-interacting protein	GO:0051301	cell division	IEA
XM_001927486	GCM1	glial cells missing homolog 1 (Drosophila)	5e-174	GCM1	glial cells missing homolog 1 (Drosophila)//Chorion-specific transcription factor GCMa	GO:0006355	regulation of transcription, DNA-dependent	IDA//IEA
XM_001927486	GCM1	glial cells missing homolog 1 (Drosophila)	5e-174	GCM1	glial cells missing homolog 1 (Drosophila)//Chorion-specific transcription factor GCMa	GO:0060018	astrocyte fate commitment	IEA
XM_001927486	GCM1	glial cells missing homolog 1 (Drosophila)	5e-174	GCM1	glial cells missing homolog 1 (Drosophila)//Chorion-specific transcription factor GCMa	GO:0060706	cell differentiation involved in embryonic placenta development	IEA
XM_001927486	GCM1	glial cells missing homolog 1 (Drosophila)	5e-174	GCM1	glial cells missing homolog 1 (Drosophila)//Chorion-specific transcription factor GCMa	GO:0060670	branching involved in embryonic placenta morphogenesis	IEA
XM_001927486	GCM1	glial cells missing homolog 1 (Drosophila)	5e-174	GCM1	glial cells missing homolog 1 (Drosophila)//Chorion-specific transcription factor GCMa	GO:0007275	multicellular organismal development	IEA
XM_001927486	GCM1	glial cells missing homolog 1 (Drosophila)	5e-174	GCM1	glial cells missing homolog 1 (Drosophila)//Chorion-specific transcription factor GCMa	GO:0009653	anatomical structure morphogenesis	TAS
XM_001927486	GCM1	glial cells missing homolog 1 (Drosophila)	5e-174	GCM1	glial cells missing homolog 1 (Drosophila)//Chorion-specific transcription factor GCMa	GO:0006351	transcription, DNA-dependent	IEA
XM_001924675	LOC100155711	psychosine receptor-like	2e-161	GPR65	G protein-coupled receptor 65//cDNA, FLJ94412, highly similar to Homo sapiens G protein-coupled receptor 65 (GPR65), mRNA//Psychosine receptor	GO:0007165	signal transduction	IEA
XM_001924675	LOC100155711	psychosine receptor-like	2e-161	GPR65	G protein-coupled receptor 65//cDNA, FLJ94412, highly similar to Homo sapiens G protein-coupled receptor 65 (GPR65), mRNA//Psychosine receptor	GO:0006955	immune response	TAS
XM_001924675	LOC100155711	psychosine receptor-like	2e-161	GPR65	G protein-coupled receptor 65//cDNA, FLJ94412, highly similar to Homo sapiens G protein-coupled receptor 65 (GPR65), mRNA//Psychosine receptor	GO:0031532	actin cytoskeleton reorganization	IDA
XM_001924675	LOC100155711	psychosine receptor-like	2e-161	GPR65	G protein-coupled receptor 65//cDNA, FLJ94412, highly similar to Homo sapiens G protein-coupled receptor 65 (GPR65), mRNA//Psychosine receptor	GO:0007186	G-protein coupled receptor protein signaling pathway	IDA//IEA
XM_001924675	LOC100155711	psychosine receptor-like	2e-161	GPR65	G protein-coupled receptor 65//cDNA, FLJ94412, highly similar to Homo sapiens G protein-coupled receptor 65 (GPR65), mRNA//Psychosine receptor	GO:0051496	positive regulation of stress fiber assembly	IDA
XM_001924675	LOC100155711	psychosine receptor-like	2e-161	GPR65	G protein-coupled receptor 65//cDNA, FLJ94412, highly similar to Homo sapiens G protein-coupled receptor 65 (GPR65), mRNA//Psychosine receptor	GO:0030819	positive regulation of cAMP biosynthetic process	IDA
XM_001924675	LOC100155711	psychosine receptor-like	2e-161	GPR65	G protein-coupled receptor 65//cDNA, FLJ94412, highly similar to Homo sapiens G protein-coupled receptor 65 (GPR65), mRNA//Psychosine receptor	GO:0010447	response to acidity	IDA
XM_001924675	LOC100155711	psychosine receptor-like	2e-161	GPR65	G protein-coupled receptor 65//cDNA, FLJ94412, highly similar to Homo sapiens G protein-coupled receptor 65 (GPR65), mRNA//Psychosine receptor	GO:0006915	apoptosis	IEA//TAS
XM_001924675	LOC100155711	psychosine receptor-like	2e-161	GPR65	G protein-coupled receptor 65//cDNA, FLJ94412, highly similar to Homo sapiens G protein-coupled receptor 65 (GPR65), mRNA//Psychosine receptor	GO:0007275	multicellular organismal development	TAS
XM_001924675	LOC100155711	psychosine receptor-like	2e-161	GPR65	G protein-coupled receptor 65//cDNA, FLJ94412, highly similar to Homo sapiens G protein-coupled receptor 65 (GPR65), mRNA//Psychosine receptor	GO:0032862	activation of Rho GTPase activity	IDA
XM_001929027	LOC100155248	Fibulin 5	0	FBLN5	fibulin 5//cDNA FLJ90059 fis, clone HEMBA1003230, highly similar to Fibulin-5//FBLN5 protein//Full-length cDNA clone CS0DI085YI08 of Placenta of Homo sapiens (human)	GO:0007160	cell-matrix adhesion	TAS
XM_001929027	LOC100155248	Fibulin 5	0	FBLN5	fibulin 5//cDNA FLJ90059 fis, clone HEMBA1003230, highly similar to Fibulin-5//FBLN5 protein//Full-length cDNA clone CS0DI085YI08 of Placenta of Homo sapiens (human)	GO:0007596	blood coagulation	IEA
XM_001929027	LOC100155248	Fibulin 5	0	FBLN5	fibulin 5//cDNA FLJ90059 fis, clone HEMBA1003230, highly similar to Fibulin-5//FBLN5 protein//Full-length cDNA clone CS0DI085YI08 of Placenta of Homo sapiens (human)	GO:0030198	extracellular matrix organization	IEA
XM_001929027	LOC100155248	Fibulin 5	0	FBLN5	fibulin 5//cDNA FLJ90059 fis, clone HEMBA1003230, highly similar to Fibulin-5//FBLN5 protein//Full-length cDNA clone CS0DI085YI08 of Placenta of Homo sapiens (human)	GO:0007155	cell adhesion	IEA
XM_001926746	LOC100153295	latent-transforming growth factor beta-binding protein 2-like	0	LTBP2	latent transforming growth factor beta binding protein 2//Latent-transforming growth factor beta-binding protein 2//Latent transforming growth factor beta binding protein 2 variant	GO:0009306	protein secretion	TAS
XM_001926746	LOC100153295	latent-transforming growth factor beta-binding protein 2-like	0	LTBP2	latent transforming growth factor beta binding protein 2//Latent-transforming growth factor beta-binding protein 2//Latent transforming growth factor beta binding protein 2 variant	GO:0007179	transforming growth factor beta receptor signaling pathway	TAS
XM_001926746	LOC100153295	latent-transforming growth factor beta-binding protein 2-like	0	LTBP2	latent transforming growth factor beta binding protein 2//Latent-transforming growth factor beta-binding protein 2//Latent transforming growth factor beta binding protein 2 variant	GO:0006605	protein targeting	TAS
XM_001927895	LOC100156489	protein-glutamine gamma-glutamyltransferase K-like	0	TGM1	transglutaminase 1 (K polypeptide epidermal type I, protein-glutamine-gamma-glutamyltransferase)//cDNA FLJ78142, highly similar to Homo sapiens transglutaminase 1 (K polypeptide epidermal type I, protein-glutamine-gamma-glutamyltransferase), mRNA//cDNA, FLJ79468, highly similar to Protein-glutamine gamma-glutamyltransferase K(EC 2.3.2.13)//cDNA, FLJ79477, highly similar to Protein-glutamine gamma…	GO:0018149	peptide cross-linking	IEA
XM_001927895	LOC100156489	protein-glutamine gamma-glutamyltransferase K-like	0	TGM1	transglutaminase 1 (K polypeptide epidermal type I, protein-glutamine-gamma-glutamyltransferase)//cDNA FLJ78142, highly similar to Homo sapiens transglutaminase 1 (K polypeptide epidermal type I, protein-glutamine-gamma-glutamyltransferase), mRNA//cDNA, FLJ79468, highly similar to Protein-glutamine gamma-glutamyltransferase K(EC 2.3.2.13)//cDNA, FLJ79477, highly similar to Protein-glutamine gamma…	GO:0030216	keratinocyte differentiation	IDA
XM_001927895	LOC100156489	protein-glutamine gamma-glutamyltransferase K-like	0	TGM1	transglutaminase 1 (K polypeptide epidermal type I, protein-glutamine-gamma-glutamyltransferase)//cDNA FLJ78142, highly similar to Homo sapiens transglutaminase 1 (K polypeptide epidermal type I, protein-glutamine-gamma-glutamyltransferase), mRNA//cDNA, FLJ79468, highly similar to Protein-glutamine gamma-glutamyltransferase K(EC 2.3.2.13)//cDNA, FLJ79477, highly similar to Protein-glutamine gamma…	GO:0031424	keratinization	IEA
XM_001927895	LOC100156489	protein-glutamine gamma-glutamyltransferase K-like	0	TGM1	transglutaminase 1 (K polypeptide epidermal type I, protein-glutamine-gamma-glutamyltransferase)//cDNA FLJ78142, highly similar to Homo sapiens transglutaminase 1 (K polypeptide epidermal type I, protein-glutamine-gamma-glutamyltransferase), mRNA//cDNA, FLJ79468, highly similar to Protein-glutamine gamma-glutamyltransferase K(EC 2.3.2.13)//cDNA, FLJ79477, highly similar to Protein-glutamine gamma…	GO:0009887	organ morphogenesis	IEA
XM_001927895	LOC100156489	protein-glutamine gamma-glutamyltransferase K-like	0	TGM1	transglutaminase 1 (K polypeptide epidermal type I, protein-glutamine-gamma-glutamyltransferase)//cDNA FLJ78142, highly similar to Homo sapiens transglutaminase 1 (K polypeptide epidermal type I, protein-glutamine-gamma-glutamyltransferase), mRNA//cDNA, FLJ79468, highly similar to Protein-glutamine gamma-glutamyltransferase K(EC 2.3.2.13)//cDNA, FLJ79477, highly similar to Protein-glutamine gamma…	GO:0043163	cell envelope organization	TAS
XM_001927895	LOC100156489	protein-glutamine gamma-glutamyltransferase K-like	0	TGM1	transglutaminase 1 (K polypeptide epidermal type I, protein-glutamine-gamma-glutamyltransferase)//cDNA FLJ78142, highly similar to Homo sapiens transglutaminase 1 (K polypeptide epidermal type I, protein-glutamine-gamma-glutamyltransferase), mRNA//cDNA, FLJ79468, highly similar to Protein-glutamine gamma-glutamyltransferase K(EC 2.3.2.13)//cDNA, FLJ79477, highly similar to Protein-glutamine gamma…	GO:0006464	protein modification process	NAS
XM_001927316	LOC100155522	olfactory receptor 11G2-like	2e-156	OR11G2	olfactory receptor, family 11, subfamily G, member 2//Olfactory receptor 11G2	GO:0007608	sensory perception of smell	IEA
XM_001927316	LOC100155522	olfactory receptor 11G2-like	2e-156	OR11G2	olfactory receptor, family 11, subfamily G, member 2//Olfactory receptor 11G2	GO:0007165	signal transduction	IEA
XM_001927316	LOC100155522	olfactory receptor 11G2-like	2e-156	OR11G2	olfactory receptor, family 11, subfamily G, member 2//Olfactory receptor 11G2	GO:0007186	G-protein coupled receptor protein signaling pathway	IEA
XM_001927316	LOC100155522	olfactory receptor 11G2-like	2e-156	OR11G2	olfactory receptor, family 11, subfamily G, member 2//Olfactory receptor 11G2	GO:0050896	response to stimulus	IEA
XM_001927926	LOC100156766	olfactory receptor 4F3/4F16/4F29-like	5e-159	OR4F29	olfactory receptor, family 4, subfamily F, member 29//Olfactory receptor 4F3/4F16/4F29//Seven transmembrane helix receptor	GO:0007608	sensory perception of smell	IEA
XM_001927926	LOC100156766	olfactory receptor 4F3/4F16/4F29-like	5e-159	OR4F29	olfactory receptor, family 4, subfamily F, member 29//Olfactory receptor 4F3/4F16/4F29//Seven transmembrane helix receptor	GO:0007165	signal transduction	IEA
XM_001927926	LOC100156766	olfactory receptor 4F3/4F16/4F29-like	5e-159	OR4F29	olfactory receptor, family 4, subfamily F, member 29//Olfactory receptor 4F3/4F16/4F29//Seven transmembrane helix receptor	GO:0007186	G-protein coupled receptor protein signaling pathway	IEA
XM_001927926	LOC100156766	olfactory receptor 4F3/4F16/4F29-like	5e-159	OR4F29	olfactory receptor, family 4, subfamily F, member 29//Olfactory receptor 4F3/4F16/4F29//Seven transmembrane helix receptor	GO:0050896	response to stimulus	IEA
XM_001928533	DAAM2	dishevelled associated activator of morphogenesis 2	0	DAAM2	dishevelled associated activator of morphogenesis 2//DAAM2 protein//Disheveled-associated activator of morphogenesis 2	GO:0030036	actin cytoskeleton organization	IEA
XM_001928533	DAAM2	dishevelled associated activator of morphogenesis 2	0	DAAM2	dishevelled associated activator of morphogenesis 2//DAAM2 protein//Disheveled-associated activator of morphogenesis 2	GO:0016043	cellular component organization	IEA
XM_001928754	LOC100152309	peripherin-2-like	0	PRPH2	peripherin 2 (retinal degeneration, slow)//Peripherin-2	GO:0060041	retina development in camera-type eye	IEA
XM_001928754	LOC100152309	peripherin-2-like	0	PRPH2	peripherin 2 (retinal degeneration, slow)//Peripherin-2	GO:0007155	cell adhesion	IEA
XM_001928754	LOC100152309	peripherin-2-like	0	PRPH2	peripherin 2 (retinal degeneration, slow)//Peripherin-2	GO:0007601	visual perception	IEA//TAS
XM_001928754	LOC100152309	peripherin-2-like	0	PRPH2	peripherin 2 (retinal degeneration, slow)//Peripherin-2	GO:0050896	response to stimulus	IEA
XM_001925177	TBC1D2B	TBC1 domain family, member 2B	0	TBC1D2B	TBC1 domain family, member 2B//TBC1 domain family, member 2B, isoform CRA_b//TBC1D2B protein//TBC1 domain family member 2B	GO:0032313	regulation of Rab GTPase activity	IEA
XM_001928606	LOC100154661	C27H2.2a	0	FAM65B	family with sequence similarity 65, member B//cDNA FLJ56137//Protein FAM65B	GO:0007517	muscle organ development	IEA
XM_001928606	LOC100154661	C27H2.2a	0	FAM65B	family with sequence similarity 65, member B//cDNA FLJ56137//Protein FAM65B	GO:0007275	multicellular organismal development	IEA
XM_001928606	LOC100154661	C27H2.2a	0	FAM65B	family with sequence similarity 65, member B//cDNA FLJ56137//Protein FAM65B	GO:0030154	cell differentiation	IEA
XM_001925551	SLC17A4	solute carrier family 17 (sodium phosphate), member 4	0	SLC17A4	solute carrier family 17 (sodium phosphate), member 4//Putative small intestine sodium-dependent phosphate transport protein	GO:0006810	transport	IEA
XM_001925551	SLC17A4	solute carrier family 17 (sodium phosphate), member 4	0	SLC17A4	solute carrier family 17 (sodium phosphate), member 4//Putative small intestine sodium-dependent phosphate transport protein	GO:0006796	phosphate metabolic process	TAS
XM_001925551	SLC17A4	solute carrier family 17 (sodium phosphate), member 4	0	SLC17A4	solute carrier family 17 (sodium phosphate), member 4//Putative small intestine sodium-dependent phosphate transport protein	GO:0006814	sodium ion transport	IEA//TAS
XM_001925551	SLC17A4	solute carrier family 17 (sodium phosphate), member 4	0	SLC17A4	solute carrier family 17 (sodium phosphate), member 4//Putative small intestine sodium-dependent phosphate transport protein	GO:0055085	transmembrane transport	IEA
XM_001925551	SLC17A4	solute carrier family 17 (sodium phosphate), member 4	0	SLC17A4	solute carrier family 17 (sodium phosphate), member 4//Putative small intestine sodium-dependent phosphate transport protein	GO:0006811	ion transport	IEA
XM_001929451	LOC100155316	olfactory receptor 15-like	5e-113	OR2G6	olfactory receptor, family 2, subfamily G, member 6//Olfactory receptor 2G6	GO:0007608	sensory perception of smell	IEA
XM_001929451	LOC100155316	olfactory receptor 15-like	5e-113	OR2G6	olfactory receptor, family 2, subfamily G, member 6//Olfactory receptor 2G6	GO:0007165	signal transduction	IEA
XM_001929451	LOC100155316	olfactory receptor 15-like	5e-113	OR2G6	olfactory receptor, family 2, subfamily G, member 6//Olfactory receptor 2G6	GO:0007186	G-protein coupled receptor protein signaling pathway	IEA
XM_001929451	LOC100155316	olfactory receptor 15-like	5e-113	OR2G6	olfactory receptor, family 2, subfamily G, member 6//Olfactory receptor 2G6	GO:0050896	response to stimulus	IEA
XM_001926307	LY6G5B	lymphocyte antigen 6 complex, locus G5B	2e-84	LY6G5B	lymphocyte antigen 6 complex, locus G5B//Lymphocyte antigen 6 complex, locus G5B//Lymphocyte antigen 6 complex locus protein G5B.//Lymphocyte antigen 6 complex locus protein G5b	GO:0008150	biological_process	ND
XM_001925759	LOC100152613	inositol hexakisphosphate kinase 3-like	2e-143	IP6K3	inositol hexakisphosphate kinase 3//cDNA FLJ75297, highly similar to Homo sapiens inositol hexakisphosphate kinase 3 mRNA//Inositol hexaphosphate kinase 3 variant//Inositol hexakisphosphate kinase 3	GO:0032958	inositol phosphate biosynthetic process	IDA
XM_001925759	LOC100152613	inositol hexakisphosphate kinase 3-like	2e-143	IP6K3	inositol hexakisphosphate kinase 3//cDNA FLJ75297, highly similar to Homo sapiens inositol hexakisphosphate kinase 3 mRNA//Inositol hexaphosphate kinase 3 variant//Inositol hexakisphosphate kinase 3	GO:0046488	phosphatidylinositol metabolic process	IDA
XM_001925759	LOC100152613	inositol hexakisphosphate kinase 3-like	2e-143	IP6K3	inositol hexakisphosphate kinase 3//cDNA FLJ75297, highly similar to Homo sapiens inositol hexakisphosphate kinase 3 mRNA//Inositol hexaphosphate kinase 3 variant//Inositol hexakisphosphate kinase 3	GO:0006468	protein phosphorylation	IDA
XM_001929598	PIM1	pim-1 oncogene//Protein kinase 1 related oncogen protein	0	PIM1	pim-1 oncogene//cDNA FLJ61426, highly similar to Proto-oncogene serine/threonine-protein kinase Pim-1 (EC 2.7.11.1)//Proto-oncogene serine/threonine-protein kinase pim-1	GO:0043066	negative regulation of apoptosis	IDA
XM_001929598	PIM1	pim-1 oncogene//Protein kinase 1 related oncogen protein	0	PIM1	pim-1 oncogene//cDNA FLJ61426, highly similar to Proto-oncogene serine/threonine-protein kinase Pim-1 (EC 2.7.11.1)//Proto-oncogene serine/threonine-protein kinase pim-1	GO:0031659	positive regulation of cyclin-dependent protein kinase activity involved in G1/S	IDA
XM_001929598	PIM1	pim-1 oncogene//Protein kinase 1 related oncogen protein	0	PIM1	pim-1 oncogene//cDNA FLJ61426, highly similar to Proto-oncogene serine/threonine-protein kinase Pim-1 (EC 2.7.11.1)//Proto-oncogene serine/threonine-protein kinase pim-1	GO:0007049	cell cycle	IEA
XM_001929598	PIM1	pim-1 oncogene//Protein kinase 1 related oncogen protein	0	PIM1	pim-1 oncogene//cDNA FLJ61426, highly similar to Proto-oncogene serine/threonine-protein kinase Pim-1 (EC 2.7.11.1)//Proto-oncogene serine/threonine-protein kinase pim-1	GO:0046777	protein autophosphorylation	IMP
XM_001929598	PIM1	pim-1 oncogene//Protein kinase 1 related oncogen protein	0	PIM1	pim-1 oncogene//cDNA FLJ61426, highly similar to Proto-oncogene serine/threonine-protein kinase Pim-1 (EC 2.7.11.1)//Proto-oncogene serine/threonine-protein kinase pim-1	GO:0008283	cell proliferation	IDA
XM_001929598	PIM1	pim-1 oncogene//Protein kinase 1 related oncogen protein	0	PIM1	pim-1 oncogene//cDNA FLJ61426, highly similar to Proto-oncogene serine/threonine-protein kinase Pim-1 (EC 2.7.11.1)//Proto-oncogene serine/threonine-protein kinase pim-1	GO:0007275	multicellular organismal development	TAS
XM_001929598	PIM1	pim-1 oncogene//Protein kinase 1 related oncogen protein	0	PIM1	pim-1 oncogene//cDNA FLJ61426, highly similar to Proto-oncogene serine/threonine-protein kinase Pim-1 (EC 2.7.11.1)//Proto-oncogene serine/threonine-protein kinase pim-1	GO:0006468	protein phosphorylation	IDA//IEA
XM_001929598	PIM1	pim-1 oncogene//Protein kinase 1 related oncogen protein	0	PIM1	pim-1 oncogene//cDNA FLJ61426, highly similar to Proto-oncogene serine/threonine-protein kinase Pim-1 (EC 2.7.11.1)//Proto-oncogene serine/threonine-protein kinase pim-1	GO:0043433	negative regulation of sequence-specific DNA binding transcription factor activity	IDA
XM_001925006	LOC100152855	potassium channel subfamily K member 16-like	2e-107	KCNK16	potassium channel, subfamily K, member 16//K2P16.1 potassium channel//Uncharacterized protein//Potassium channel subfamily K member 16	GO:0006810	transport	IEA
XM_001925006	LOC100152855	potassium channel subfamily K member 16-like	2e-107	KCNK16	potassium channel, subfamily K, member 16//K2P16.1 potassium channel//Uncharacterized protein//Potassium channel subfamily K member 16	GO:0006813	potassium ion transport	IDA//IEA
XM_001925006	LOC100152855	potassium channel subfamily K member 16-like	2e-107	KCNK16	potassium channel, subfamily K, member 16//K2P16.1 potassium channel//Uncharacterized protein//Potassium channel subfamily K member 16	GO:0006811	ion transport	IEA
XM_001926722	LOC100153344	chemokine-binding protein 2-like	8e-160	CCBP2	Chemokine-binding protein 2//Chemokine receptor D6	GO:0007165	signal transduction	IEA
XM_001926722	LOC100153344	chemokine-binding protein 2-like	8e-160	CCBP2	Chemokine-binding protein 2//Chemokine receptor D6	GO:0006955	immune response	TAS
XM_001926722	LOC100153344	chemokine-binding protein 2-like	8e-160	CCBP2	Chemokine-binding protein 2//Chemokine receptor D6	GO:0007186	G-protein coupled receptor protein signaling pathway	TAS//IEA
XM_001926722	LOC100153344	chemokine-binding protein 2-like	8e-160	CCBP2	Chemokine-binding protein 2//Chemokine receptor D6	GO:0006935	chemotaxis	TAS
XM_001926722	LOC100153344	chemokine-binding protein 2-like	8e-160	CCBP2	Chemokine-binding protein 2//Chemokine receptor D6	GO:0007275	multicellular organismal development	TAS
XM_001925603	ATP13A5	ATPase type 13A5	0	ATP13A5	ATPase type 13A5//Uncharacterized protein//Probable cation-transporting ATPase 13A5	GO:0006754	ATP biosynthetic process	IEA
XM_001925603	ATP13A5	ATPase type 13A5	0	ATP13A5	ATPase type 13A5//Uncharacterized protein//Probable cation-transporting ATPase 13A5	GO:0006812	cation transport	IEA
XM_001925697	SLC39A14	solute carrier family 39 (zinc transporter), member 14	0	SLC39A14	solute carrier family 39 (zinc transporter), member 14//cDNA FLJ52300, highly similar to Homo sapiens solute carrier family 39 (zinc transporter), member 14 (SLC39A14), mRNA//Solute carrier family 39 (Zinc transporter), member 14, isoform CRA_b//Solute carrier family 39 (Zinc transporter), member 14, isoform CRA_c//Zinc transporter ZIP14	GO:0006810	transport	IEA
XM_001925697	SLC39A14	solute carrier family 39 (zinc transporter), member 14	0	SLC39A14	solute carrier family 39 (zinc transporter), member 14//cDNA FLJ52300, highly similar to Homo sapiens solute carrier family 39 (zinc transporter), member 14 (SLC39A14), mRNA//Solute carrier family 39 (Zinc transporter), member 14, isoform CRA_b//Solute carrier family 39 (Zinc transporter), member 14, isoform CRA_c//Zinc transporter ZIP14	GO:0006826	iron ion transport	IEA
XM_001925697	SLC39A14	solute carrier family 39 (zinc transporter), member 14	0	SLC39A14	solute carrier family 39 (zinc transporter), member 14//cDNA FLJ52300, highly similar to Homo sapiens solute carrier family 39 (zinc transporter), member 14 (SLC39A14), mRNA//Solute carrier family 39 (Zinc transporter), member 14, isoform CRA_b//Solute carrier family 39 (Zinc transporter), member 14, isoform CRA_c//Zinc transporter ZIP14	GO:0006829	zinc ion transport	IEA
XM_001925697	SLC39A14	solute carrier family 39 (zinc transporter), member 14	0	SLC39A14	solute carrier family 39 (zinc transporter), member 14//cDNA FLJ52300, highly similar to Homo sapiens solute carrier family 39 (zinc transporter), member 14 (SLC39A14), mRNA//Solute carrier family 39 (Zinc transporter), member 14, isoform CRA_b//Solute carrier family 39 (Zinc transporter), member 14, isoform CRA_c//Zinc transporter ZIP14	GO:0055085	transmembrane transport	IEA
XM_001925697	SLC39A14	solute carrier family 39 (zinc transporter), member 14	0	SLC39A14	solute carrier family 39 (zinc transporter), member 14//cDNA FLJ52300, highly similar to Homo sapiens solute carrier family 39 (zinc transporter), member 14 (SLC39A14), mRNA//Solute carrier family 39 (Zinc transporter), member 14, isoform CRA_b//Solute carrier family 39 (Zinc transporter), member 14, isoform CRA_c//Zinc transporter ZIP14	GO:0030001	metal ion transport	IEA
XM_001925697	SLC39A14	solute carrier family 39 (zinc transporter), member 14	0	SLC39A14	solute carrier family 39 (zinc transporter), member 14//cDNA FLJ52300, highly similar to Homo sapiens solute carrier family 39 (zinc transporter), member 14 (SLC39A14), mRNA//Solute carrier family 39 (Zinc transporter), member 14, isoform CRA_b//Solute carrier family 39 (Zinc transporter), member 14, isoform CRA_c//Zinc transporter ZIP14	GO:0006811	ion transport	IEA
XM_001926536	PLCE1	phospholipase C, epsilon 1	0	PLCE1	phospholipase C, epsilon 1//cDNA FLJ75518, highly similar to Homo sapiens phospholipase C epsilon mRNA//cDNA FLJ53141, highly similar to Homo sapiens phospholipase C, epsilon 1 (PLCE1), mRNA//PLCE1 protein//Phospholipase C, epsilon 1//1-phosphatidylinositol-4,5-bisphosphate phosphodiesterase epsilon-1	GO:0006629	lipid metabolic process	IEA
XM_001926536	PLCE1	phospholipase C, epsilon 1	0	PLCE1	phospholipase C, epsilon 1//cDNA FLJ75518, highly similar to Homo sapiens phospholipase C epsilon mRNA//cDNA FLJ53141, highly similar to Homo sapiens phospholipase C, epsilon 1 (PLCE1), mRNA//PLCE1 protein//Phospholipase C, epsilon 1//1-phosphatidylinositol-4,5-bisphosphate phosphodiesterase epsilon-1	GO:0045859	regulation of protein kinase activity	IDA
XM_001926536	PLCE1	phospholipase C, epsilon 1	0	PLCE1	phospholipase C, epsilon 1//cDNA FLJ75518, highly similar to Homo sapiens phospholipase C epsilon mRNA//cDNA FLJ53141, highly similar to Homo sapiens phospholipase C, epsilon 1 (PLCE1), mRNA//PLCE1 protein//Phospholipase C, epsilon 1//1-phosphatidylinositol-4,5-bisphosphate phosphodiesterase epsilon-1	GO:0019722	calcium-mediated signaling	TAS//NAS
XM_001926536	PLCE1	phospholipase C, epsilon 1	0	PLCE1	phospholipase C, epsilon 1//cDNA FLJ75518, highly similar to Homo sapiens phospholipase C epsilon mRNA//cDNA FLJ53141, highly similar to Homo sapiens phospholipase C, epsilon 1 (PLCE1), mRNA//PLCE1 protein//Phospholipase C, epsilon 1//1-phosphatidylinositol-4,5-bisphosphate phosphodiesterase epsilon-1	GO:0007264	small GTPase mediated signal transduction	IEA
XM_001926536	PLCE1	phospholipase C, epsilon 1	0	PLCE1	phospholipase C, epsilon 1//cDNA FLJ75518, highly similar to Homo sapiens phospholipase C epsilon mRNA//cDNA FLJ53141, highly similar to Homo sapiens phospholipase C, epsilon 1 (PLCE1), mRNA//PLCE1 protein//Phospholipase C, epsilon 1//1-phosphatidylinositol-4,5-bisphosphate phosphodiesterase epsilon-1	GO:0008283	cell proliferation	NAS
XM_001926536	PLCE1	phospholipase C, epsilon 1	0	PLCE1	phospholipase C, epsilon 1//cDNA FLJ75518, highly similar to Homo sapiens phospholipase C epsilon mRNA//cDNA FLJ53141, highly similar to Homo sapiens phospholipase C, epsilon 1 (PLCE1), mRNA//PLCE1 protein//Phospholipase C, epsilon 1//1-phosphatidylinositol-4,5-bisphosphate phosphodiesterase epsilon-1	GO:0048016	inositol phosphate-mediated signaling	TAS
XM_001926536	PLCE1	phospholipase C, epsilon 1	0	PLCE1	phospholipase C, epsilon 1//cDNA FLJ75518, highly similar to Homo sapiens phospholipase C epsilon mRNA//cDNA FLJ53141, highly similar to Homo sapiens phospholipase C, epsilon 1 (PLCE1), mRNA//PLCE1 protein//Phospholipase C, epsilon 1//1-phosphatidylinositol-4,5-bisphosphate phosphodiesterase epsilon-1	GO:0007200	activation of phospholipase C activity by G-protein coupled receptor protein signaling pathway coupled to IP3 second messenger	IDA
XM_001926536	PLCE1	phospholipase C, epsilon 1	0	PLCE1	phospholipase C, epsilon 1//cDNA FLJ75518, highly similar to Homo sapiens phospholipase C epsilon mRNA//cDNA FLJ53141, highly similar to Homo sapiens phospholipase C, epsilon 1 (PLCE1), mRNA//PLCE1 protein//Phospholipase C, epsilon 1//1-phosphatidylinositol-4,5-bisphosphate phosphodiesterase epsilon-1	GO:0007265	Ras protein signal transduction	TAS
XM_001926536	PLCE1	phospholipase C, epsilon 1	0	PLCE1	phospholipase C, epsilon 1//cDNA FLJ75518, highly similar to Homo sapiens phospholipase C epsilon mRNA//cDNA FLJ53141, highly similar to Homo sapiens phospholipase C, epsilon 1 (PLCE1), mRNA//PLCE1 protein//Phospholipase C, epsilon 1//1-phosphatidylinositol-4,5-bisphosphate phosphodiesterase epsilon-1	GO:0046578	regulation of Ras protein signal transduction	IDA
XM_001926536	PLCE1	phospholipase C, epsilon 1	0	PLCE1	phospholipase C, epsilon 1//cDNA FLJ75518, highly similar to Homo sapiens phospholipase C epsilon mRNA//cDNA FLJ53141, highly similar to Homo sapiens phospholipase C, epsilon 1 (PLCE1), mRNA//PLCE1 protein//Phospholipase C, epsilon 1//1-phosphatidylinositol-4,5-bisphosphate phosphodiesterase epsilon-1	GO:0006940	regulation of smooth muscle contraction	TAS
XM_001926536	PLCE1	phospholipase C, epsilon 1	0	PLCE1	phospholipase C, epsilon 1//cDNA FLJ75518, highly similar to Homo sapiens phospholipase C epsilon mRNA//cDNA FLJ53141, highly similar to Homo sapiens phospholipase C, epsilon 1 (PLCE1), mRNA//PLCE1 protein//Phospholipase C, epsilon 1//1-phosphatidylinositol-4,5-bisphosphate phosphodiesterase epsilon-1	GO:0001558	regulation of cell growth	TAS
XM_001926536	PLCE1	phospholipase C, epsilon 1	0	PLCE1	phospholipase C, epsilon 1//cDNA FLJ75518, highly similar to Homo sapiens phospholipase C epsilon mRNA//cDNA FLJ53141, highly similar to Homo sapiens phospholipase C, epsilon 1 (PLCE1), mRNA//PLCE1 protein//Phospholipase C, epsilon 1//1-phosphatidylinositol-4,5-bisphosphate phosphodiesterase epsilon-1	GO:0007204	elevation of cytosolic calcium ion concentration	TAS
XM_001926536	PLCE1	phospholipase C, epsilon 1	0	PLCE1	phospholipase C, epsilon 1//cDNA FLJ75518, highly similar to Homo sapiens phospholipase C epsilon mRNA//cDNA FLJ53141, highly similar to Homo sapiens phospholipase C, epsilon 1 (PLCE1), mRNA//PLCE1 protein//Phospholipase C, epsilon 1//1-phosphatidylinositol-4,5-bisphosphate phosphodiesterase epsilon-1	GO:0032835	glomerulus development	IMP
XM_001926536	PLCE1	phospholipase C, epsilon 1	0	PLCE1	phospholipase C, epsilon 1//cDNA FLJ75518, highly similar to Homo sapiens phospholipase C epsilon mRNA//cDNA FLJ53141, highly similar to Homo sapiens phospholipase C, epsilon 1 (PLCE1), mRNA//PLCE1 protein//Phospholipase C, epsilon 1//1-phosphatidylinositol-4,5-bisphosphate phosphodiesterase epsilon-1	GO:0007205	activation of protein kinase C activity by G-protein coupled receptor protein signaling pathway	NAS
XM_001926536	PLCE1	phospholipase C, epsilon 1	0	PLCE1	phospholipase C, epsilon 1//cDNA FLJ75518, highly similar to Homo sapiens phospholipase C epsilon mRNA//cDNA FLJ53141, highly similar to Homo sapiens phospholipase C, epsilon 1 (PLCE1), mRNA//PLCE1 protein//Phospholipase C, epsilon 1//1-phosphatidylinositol-4,5-bisphosphate phosphodiesterase epsilon-1	GO:0016042	lipid catabolic process	IEA
XM_001926536	PLCE1	phospholipase C, epsilon 1	0	PLCE1	phospholipase C, epsilon 1//cDNA FLJ75518, highly similar to Homo sapiens phospholipase C epsilon mRNA//cDNA FLJ53141, highly similar to Homo sapiens phospholipase C, epsilon 1 (PLCE1), mRNA//PLCE1 protein//Phospholipase C, epsilon 1//1-phosphatidylinositol-4,5-bisphosphate phosphodiesterase epsilon-1	GO:0007507	heart development	TAS
XM_001926536	PLCE1	phospholipase C, epsilon 1	0	PLCE1	phospholipase C, epsilon 1//cDNA FLJ75518, highly similar to Homo sapiens phospholipase C epsilon mRNA//cDNA FLJ53141, highly similar to Homo sapiens phospholipase C, epsilon 1 (PLCE1), mRNA//PLCE1 protein//Phospholipase C, epsilon 1//1-phosphatidylinositol-4,5-bisphosphate phosphodiesterase epsilon-1	GO:0007165	signal transduction	IEA
XM_001926536	PLCE1	phospholipase C, epsilon 1	0	PLCE1	phospholipase C, epsilon 1//cDNA FLJ75518, highly similar to Homo sapiens phospholipase C epsilon mRNA//cDNA FLJ53141, highly similar to Homo sapiens phospholipase C, epsilon 1 (PLCE1), mRNA//PLCE1 protein//Phospholipase C, epsilon 1//1-phosphatidylinositol-4,5-bisphosphate phosphodiesterase epsilon-1	GO:0000187	activation of MAPK activity	IDA
XM_001926536	PLCE1	phospholipase C, epsilon 1	0	PLCE1	phospholipase C, epsilon 1//cDNA FLJ75518, highly similar to Homo sapiens phospholipase C epsilon mRNA//cDNA FLJ53141, highly similar to Homo sapiens phospholipase C, epsilon 1 (PLCE1), mRNA//PLCE1 protein//Phospholipase C, epsilon 1//1-phosphatidylinositol-4,5-bisphosphate phosphodiesterase epsilon-1	GO:0008277	regulation of G-protein coupled receptor protein signaling pathway	IDA
XM_001926536	PLCE1	phospholipase C, epsilon 1	0	PLCE1	phospholipase C, epsilon 1//cDNA FLJ75518, highly similar to Homo sapiens phospholipase C epsilon mRNA//cDNA FLJ53141, highly similar to Homo sapiens phospholipase C, epsilon 1 (PLCE1), mRNA//PLCE1 protein//Phospholipase C, epsilon 1//1-phosphatidylinositol-4,5-bisphosphate phosphodiesterase epsilon-1	GO:0007173	epidermal growth factor receptor signaling pathway	NAS
XM_001926536	PLCE1	phospholipase C, epsilon 1	0	PLCE1	phospholipase C, epsilon 1//cDNA FLJ75518, highly similar to Homo sapiens phospholipase C epsilon mRNA//cDNA FLJ53141, highly similar to Homo sapiens phospholipase C, epsilon 1 (PLCE1), mRNA//PLCE1 protein//Phospholipase C, epsilon 1//1-phosphatidylinositol-4,5-bisphosphate phosphodiesterase epsilon-1	GO:0007010	cytoskeleton organization	NAS
XM_001926536	PLCE1	phospholipase C, epsilon 1	0	PLCE1	phospholipase C, epsilon 1//cDNA FLJ75518, highly similar to Homo sapiens phospholipase C epsilon mRNA//cDNA FLJ53141, highly similar to Homo sapiens phospholipase C, epsilon 1 (PLCE1), mRNA//PLCE1 protein//Phospholipase C, epsilon 1//1-phosphatidylinositol-4,5-bisphosphate phosphodiesterase epsilon-1	GO:0006651	diacylglycerol biosynthetic process	TAS
XM_001926536	PLCE1	phospholipase C, epsilon 1	0	PLCE1	phospholipase C, epsilon 1//cDNA FLJ75518, highly similar to Homo sapiens phospholipase C epsilon mRNA//cDNA FLJ53141, highly similar to Homo sapiens phospholipase C, epsilon 1 (PLCE1), mRNA//PLCE1 protein//Phospholipase C, epsilon 1//1-phosphatidylinositol-4,5-bisphosphate phosphodiesterase epsilon-1	GO:0006644	phospholipid metabolic process	IC
XM_001925107	LOC100156242	fibroblast growth factor 8-like	8e-107	FGF8	fibroblast growth factor 8 (androgen-induced)//Fibroblast growth factor 8 (Androgen-induced)	GO:0008406	gonad development	IMP
XM_001925107	LOC100156242	fibroblast growth factor 8-like	8e-107	FGF8	fibroblast growth factor 8 (androgen-induced)//Fibroblast growth factor 8 (Androgen-induced)	GO:0001656	metanephros development	IEP
XM_001925107	LOC100156242	fibroblast growth factor 8-like	8e-107	FGF8	fibroblast growth factor 8 (androgen-induced)//Fibroblast growth factor 8 (Androgen-induced)	GO:0060348	bone development	IMP
XM_001925107	LOC100156242	fibroblast growth factor 8-like	8e-107	FGF8	fibroblast growth factor 8 (androgen-induced)//Fibroblast growth factor 8 (Androgen-induced)	GO:0008284	positive regulation of cell proliferation	IDA
XM_001925107	LOC100156242	fibroblast growth factor 8-like	8e-107	FGF8	fibroblast growth factor 8 (androgen-induced)//Fibroblast growth factor 8 (Androgen-induced)	GO:0007369	gastrulation	NAS
XM_001925107	LOC100156242	fibroblast growth factor 8-like	8e-107	FGF8	fibroblast growth factor 8 (androgen-induced)//Fibroblast growth factor 8 (Androgen-induced)	GO:0008543	fibroblast growth factor receptor signaling pathway	IGI//EXP
XM_001925107	LOC100156242	fibroblast growth factor 8-like	8e-107	FGF8	fibroblast growth factor 8 (androgen-induced)//Fibroblast growth factor 8 (Androgen-induced)	GO:0071542	dopaminergic neuron differentiation	IDA
XM_001925107	LOC100156242	fibroblast growth factor 8-like	8e-107	FGF8	fibroblast growth factor 8 (androgen-induced)//Fibroblast growth factor 8 (Androgen-induced)	GO:0001823	mesonephros development	IEP
XM_001925107	LOC100156242	fibroblast growth factor 8-like	8e-107	FGF8	fibroblast growth factor 8 (androgen-induced)//Fibroblast growth factor 8 (Androgen-induced)	GO:0060563	neuroepithelial cell differentiation	IDA
XM_001925107	LOC100156242	fibroblast growth factor 8-like	8e-107	FGF8	fibroblast growth factor 8 (androgen-induced)//Fibroblast growth factor 8 (Androgen-induced)	GO:0042476	odontogenesis	IEP
XM_001925107	LOC100156242	fibroblast growth factor 8-like	8e-107	FGF8	fibroblast growth factor 8 (androgen-induced)//Fibroblast growth factor 8 (Androgen-induced)	GO:0051781	positive regulation of cell division	IEA
XM_001925107	LOC100156242	fibroblast growth factor 8-like	8e-107	FGF8	fibroblast growth factor 8 (androgen-induced)//Fibroblast growth factor 8 (Androgen-induced)	GO:0009653	anatomical structure morphogenesis	NAS
XM_001925704	LOC100151802	nuclear factor NF-kappa-B p100 subunit-like	0	NFKB2	nuclear factor of kappa light polypeptide gene enhancer in B-cells 2 (p49/p100)//Nuclear factor of kappa light polypeptide gene enhancer in B-cells 2 (P49/p100), isoform CRA_a//Nuclear factor of kappa light polypeptide gene enhancer in B-cells 2 (P49/p100), isoform CRA_b//Nuclear factor of kappa light polypeptide gene enhancer in B-cells 2 (P49/p100), isoform CRA_c//Nuclear factor NF-kappa-B p100…	GO:0007165	signal transduction	IEA
XM_001925704	LOC100151802	nuclear factor NF-kappa-B p100 subunit-like	0	NFKB2	nuclear factor of kappa light polypeptide gene enhancer in B-cells 2 (p49/p100)//Nuclear factor of kappa light polypeptide gene enhancer in B-cells 2 (P49/p100), isoform CRA_a//Nuclear factor of kappa light polypeptide gene enhancer in B-cells 2 (P49/p100), isoform CRA_b//Nuclear factor of kappa light polypeptide gene enhancer in B-cells 2 (P49/p100), isoform CRA_c//Nuclear factor NF-kappa-B p100…	GO:0006355	regulation of transcription, DNA-dependent	IDA//IEA
XM_001925704	LOC100151802	nuclear factor NF-kappa-B p100 subunit-like	0	NFKB2	nuclear factor of kappa light polypeptide gene enhancer in B-cells 2 (p49/p100)//Nuclear factor of kappa light polypeptide gene enhancer in B-cells 2 (P49/p100), isoform CRA_a//Nuclear factor of kappa light polypeptide gene enhancer in B-cells 2 (P49/p100), isoform CRA_b//Nuclear factor of kappa light polypeptide gene enhancer in B-cells 2 (P49/p100), isoform CRA_c//Nuclear factor NF-kappa-B p100…	GO:0030198	extracellular matrix organization	IEA
XM_001925704	LOC100151802	nuclear factor NF-kappa-B p100 subunit-like	0	NFKB2	nuclear factor of kappa light polypeptide gene enhancer in B-cells 2 (p49/p100)//Nuclear factor of kappa light polypeptide gene enhancer in B-cells 2 (P49/p100), isoform CRA_a//Nuclear factor of kappa light polypeptide gene enhancer in B-cells 2 (P49/p100), isoform CRA_b//Nuclear factor of kappa light polypeptide gene enhancer in B-cells 2 (P49/p100), isoform CRA_c//Nuclear factor NF-kappa-B p100…	GO:0002268	follicular dendritic cell differentiation	IEA
XM_001925704	LOC100151802	nuclear factor NF-kappa-B p100 subunit-like	0	NFKB2	nuclear factor of kappa light polypeptide gene enhancer in B-cells 2 (p49/p100)//Nuclear factor of kappa light polypeptide gene enhancer in B-cells 2 (P49/p100), isoform CRA_a//Nuclear factor of kappa light polypeptide gene enhancer in B-cells 2 (P49/p100), isoform CRA_b//Nuclear factor of kappa light polypeptide gene enhancer in B-cells 2 (P49/p100), isoform CRA_c//Nuclear factor NF-kappa-B p100…	GO:0048536	spleen development	IEA
XM_001925704	LOC100151802	nuclear factor NF-kappa-B p100 subunit-like	0	NFKB2	nuclear factor of kappa light polypeptide gene enhancer in B-cells 2 (p49/p100)//Nuclear factor of kappa light polypeptide gene enhancer in B-cells 2 (P49/p100), isoform CRA_a//Nuclear factor of kappa light polypeptide gene enhancer in B-cells 2 (P49/p100), isoform CRA_b//Nuclear factor of kappa light polypeptide gene enhancer in B-cells 2 (P49/p100), isoform CRA_c//Nuclear factor NF-kappa-B p100…	GO:0002467	germinal center formation	IEA
XM_001925704	LOC100151802	nuclear factor NF-kappa-B p100 subunit-like	0	NFKB2	nuclear factor of kappa light polypeptide gene enhancer in B-cells 2 (p49/p100)//Nuclear factor of kappa light polypeptide gene enhancer in B-cells 2 (P49/p100), isoform CRA_a//Nuclear factor of kappa light polypeptide gene enhancer in B-cells 2 (P49/p100), isoform CRA_b//Nuclear factor of kappa light polypeptide gene enhancer in B-cells 2 (P49/p100), isoform CRA_c//Nuclear factor NF-kappa-B p100…	GO:0006351	transcription, DNA-dependent	IEA
XM_001927099	LOC100157959	actin filament-associated protein 1-like 2-like	0	AFAP1L2	actin filament associated protein 1-like 2//Actin filament-associated protein 1-like 2	GO:0007346	regulation of mitotic cell cycle	IDA
XM_001927099	LOC100157959	actin filament-associated protein 1-like 2-like	0	AFAP1L2	actin filament associated protein 1-like 2//Actin filament-associated protein 1-like 2	GO:0006954	inflammatory response	IDA
XM_001927099	LOC100157959	actin filament-associated protein 1-like 2-like	0	AFAP1L2	actin filament associated protein 1-like 2//Actin filament-associated protein 1-like 2	GO:0045742	positive regulation of epidermal growth factor receptor signaling pathway	IDA
XM_001927099	LOC100157959	actin filament-associated protein 1-like 2-like	0	AFAP1L2	actin filament associated protein 1-like 2//Actin filament-associated protein 1-like 2	GO:0032675	regulation of interleukin-6 production	IDA
XM_001927099	LOC100157959	actin filament-associated protein 1-like 2-like	0	AFAP1L2	actin filament associated protein 1-like 2//Actin filament-associated protein 1-like 2	GO:0045893	positive regulation of transcription, DNA-dependent	IDA
XM_001927099	LOC100157959	actin filament-associated protein 1-like 2-like	0	AFAP1L2	actin filament associated protein 1-like 2//Actin filament-associated protein 1-like 2	GO:0032757	positive regulation of interleukin-8 production	IDA
XM_001926345	ENO4	enolase family member 4	0	ENO4	enolase family member 4//Uncharacterized protein//Enolase-like protein ENO4	GO:0008150	biological_process	ND
XM_001926345	ENO4	enolase family member 4	0	ENO4	enolase family member 4//Uncharacterized protein//Enolase-like protein ENO4	GO:0006096	glycolysis	IEA
XM_001925357	LOC100156262	bifunctional 3'-phosphoadenosine 5'-phosphosulfate synthase 2-like	0	B4DWB5	cDNA FLJ53931, highly similar to Bifunctional 3'-phosphoadenosine5'-phosphosulfate synthetase 2//Bifunctional 3'-phosphoadenosine 5'-phosphosulfate synthase 2//ATP sulfurylase/APS kinase isoform SK2	GO:0060348	bone development	IEA
XM_001925357	LOC100156262	bifunctional 3'-phosphoadenosine 5'-phosphosulfate synthase 2-like	0	B4DWB5	cDNA FLJ53931, highly similar to Bifunctional 3'-phosphoadenosine5'-phosphosulfate synthetase 2//Bifunctional 3'-phosphoadenosine 5'-phosphosulfate synthase 2//ATP sulfurylase/APS kinase isoform SK2	GO:0001501	skeletal system development	TAS
XM_001925357	LOC100156262	bifunctional 3'-phosphoadenosine 5'-phosphosulfate synthase 2-like	0	B4DWB5	cDNA FLJ53931, highly similar to Bifunctional 3'-phosphoadenosine5'-phosphosulfate synthetase 2//Bifunctional 3'-phosphoadenosine 5'-phosphosulfate synthase 2//ATP sulfurylase/APS kinase isoform SK2	GO:0007596	blood coagulation	IEA
XM_001925357	LOC100156262	bifunctional 3'-phosphoadenosine 5'-phosphosulfate synthase 2-like	0	B4DWB5	cDNA FLJ53931, highly similar to Bifunctional 3'-phosphoadenosine5'-phosphosulfate synthetase 2//Bifunctional 3'-phosphoadenosine 5'-phosphosulfate synthase 2//ATP sulfurylase/APS kinase isoform SK2	GO:0000103	sulfate assimilation	IEA
XM_001925703	LIPK	lipase, family member K	0	LIPK	lipase, family member K//Lipase member K	GO:0016042	lipid catabolic process	IEA
XM_001925703	LIPK	lipase, family member K	0	LIPK	lipase, family member K//Lipase member K	GO:0006629	lipid metabolic process	IEA
XM_001925241	RHOBTB1	Rho-related BTB domain containing 1	0	RHOBTB1	Rho-related BTB domain containing 1//Rho-related BTB domain-containing protein 1//RHOBTB1 protein	GO:0007264	small GTPase mediated signal transduction	IEA
XM_001929235	ADORA2A	adenosine A2a receptor//A2A receptor	0	ADORA2A	adenosine A2a receptor//cDNA FLJ78315, highly similar to Homo sapiens adenosine A2a receptor (ADORA2A), mRNA//cDNA FLJ41063 fis, clone THYMU2013950, highly similar to ADENOSINE A2A RECEPTOR//cDNA FLJ61179, highly similar to Adenosine A2a receptor//Uncharacterized protein//Adenosine receptor A2a//Adenosine receptor subtype A2a	GO:0006909	phagocytosis	TAS
XM_001929235	ADORA2A	adenosine A2a receptor//A2A receptor	0	ADORA2A	adenosine A2a receptor//cDNA FLJ78315, highly similar to Homo sapiens adenosine A2a receptor (ADORA2A), mRNA//cDNA FLJ41063 fis, clone THYMU2013950, highly similar to ADENOSINE A2A RECEPTOR//cDNA FLJ61179, highly similar to Adenosine A2a receptor//Uncharacterized protein//Adenosine receptor A2a//Adenosine receptor subtype A2a	GO:0046636	negative regulation of alpha-beta T cell activation	IEA
XM_001929235	ADORA2A	adenosine A2a receptor//A2A receptor	0	ADORA2A	adenosine A2a receptor//cDNA FLJ78315, highly similar to Homo sapiens adenosine A2a receptor (ADORA2A), mRNA//cDNA FLJ41063 fis, clone THYMU2013950, highly similar to ADENOSINE A2A RECEPTOR//cDNA FLJ61179, highly similar to Adenosine A2a receptor//Uncharacterized protein//Adenosine receptor A2a//Adenosine receptor subtype A2a	GO:0008015	blood circulation	TAS
XM_001929235	ADORA2A	adenosine A2a receptor//A2A receptor	0	ADORA2A	adenosine A2a receptor//cDNA FLJ78315, highly similar to Homo sapiens adenosine A2a receptor (ADORA2A), mRNA//cDNA FLJ41063 fis, clone THYMU2013950, highly similar to ADENOSINE A2A RECEPTOR//cDNA FLJ61179, highly similar to Adenosine A2a receptor//Uncharacterized protein//Adenosine receptor A2a//Adenosine receptor subtype A2a	GO:0043524	negative regulation of neuron apoptosis	IEA
XM_001929235	ADORA2A	adenosine A2a receptor//A2A receptor	0	ADORA2A	adenosine A2a receptor//cDNA FLJ78315, highly similar to Homo sapiens adenosine A2a receptor (ADORA2A), mRNA//cDNA FLJ41063 fis, clone THYMU2013950, highly similar to ADENOSINE A2A RECEPTOR//cDNA FLJ61179, highly similar to Adenosine A2a receptor//Uncharacterized protein//Adenosine receptor A2a//Adenosine receptor subtype A2a	GO:0048167	regulation of synaptic plasticity	IEA
XM_001929235	ADORA2A	adenosine A2a receptor//A2A receptor	0	ADORA2A	adenosine A2a receptor//cDNA FLJ78315, highly similar to Homo sapiens adenosine A2a receptor (ADORA2A), mRNA//cDNA FLJ41063 fis, clone THYMU2013950, highly similar to ADENOSINE A2A RECEPTOR//cDNA FLJ61179, highly similar to Adenosine A2a receptor//Uncharacterized protein//Adenosine receptor A2a//Adenosine receptor subtype A2a	GO:0006836	neurotransmitter transport	NAS
XM_001929235	ADORA2A	adenosine A2a receptor//A2A receptor	0	ADORA2A	adenosine A2a receptor//cDNA FLJ78315, highly similar to Homo sapiens adenosine A2a receptor (ADORA2A), mRNA//cDNA FLJ41063 fis, clone THYMU2013950, highly similar to ADENOSINE A2A RECEPTOR//cDNA FLJ61179, highly similar to Adenosine A2a receptor//Uncharacterized protein//Adenosine receptor A2a//Adenosine receptor subtype A2a	GO:0051925	regulation of calcium ion transport via voltage-gated calcium channel activity	IEA
XM_001929235	ADORA2A	adenosine A2a receptor//A2A receptor	0	ADORA2A	adenosine A2a receptor//cDNA FLJ78315, highly similar to Homo sapiens adenosine A2a receptor (ADORA2A), mRNA//cDNA FLJ41063 fis, clone THYMU2013950, highly similar to ADENOSINE A2A RECEPTOR//cDNA FLJ61179, highly similar to Adenosine A2a receptor//Uncharacterized protein//Adenosine receptor A2a//Adenosine receptor subtype A2a	GO:0014061	regulation of norepinephrine secretion	IEA
XM_001929235	ADORA2A	adenosine A2a receptor//A2A receptor	0	ADORA2A	adenosine A2a receptor//cDNA FLJ78315, highly similar to Homo sapiens adenosine A2a receptor (ADORA2A), mRNA//cDNA FLJ41063 fis, clone THYMU2013950, highly similar to ADENOSINE A2A RECEPTOR//cDNA FLJ61179, highly similar to Adenosine A2a receptor//Uncharacterized protein//Adenosine receptor A2a//Adenosine receptor subtype A2a	GO:0060134	prepulse inhibition	IEA
XM_001929235	ADORA2A	adenosine A2a receptor//A2A receptor	0	ADORA2A	adenosine A2a receptor//cDNA FLJ78315, highly similar to Homo sapiens adenosine A2a receptor (ADORA2A), mRNA//cDNA FLJ41063 fis, clone THYMU2013950, highly similar to ADENOSINE A2A RECEPTOR//cDNA FLJ61179, highly similar to Adenosine A2a receptor//Uncharacterized protein//Adenosine receptor A2a//Adenosine receptor subtype A2a	GO:0051968	positive regulation of synaptic transmission, glutamatergic	IEA
XM_001929235	ADORA2A	adenosine A2a receptor//A2A receptor	0	ADORA2A	adenosine A2a receptor//cDNA FLJ78315, highly similar to Homo sapiens adenosine A2a receptor (ADORA2A), mRNA//cDNA FLJ41063 fis, clone THYMU2013950, highly similar to ADENOSINE A2A RECEPTOR//cDNA FLJ61179, highly similar to Adenosine A2a receptor//Uncharacterized protein//Adenosine receptor A2a//Adenosine receptor subtype A2a	GO:0060079	regulation of excitatory postsynaptic membrane potential	IEA
XM_001929235	ADORA2A	adenosine A2a receptor//A2A receptor	0	ADORA2A	adenosine A2a receptor//cDNA FLJ78315, highly similar to Homo sapiens adenosine A2a receptor (ADORA2A), mRNA//cDNA FLJ41063 fis, clone THYMU2013950, highly similar to ADENOSINE A2A RECEPTOR//cDNA FLJ61179, highly similar to Adenosine A2a receptor//Uncharacterized protein//Adenosine receptor A2a//Adenosine receptor subtype A2a	GO:0043279	response to alkaloid	IEA
XM_001929235	ADORA2A	adenosine A2a receptor//A2A receptor	0	ADORA2A	adenosine A2a receptor//cDNA FLJ78315, highly similar to Homo sapiens adenosine A2a receptor (ADORA2A), mRNA//cDNA FLJ41063 fis, clone THYMU2013950, highly similar to ADENOSINE A2A RECEPTOR//cDNA FLJ61179, highly similar to Adenosine A2a receptor//Uncharacterized protein//Adenosine receptor A2a//Adenosine receptor subtype A2a	GO:0007417	central nervous system development	TAS
XM_001929235	ADORA2A	adenosine A2a receptor//A2A receptor	0	ADORA2A	adenosine A2a receptor//cDNA FLJ78315, highly similar to Homo sapiens adenosine A2a receptor (ADORA2A), mRNA//cDNA FLJ41063 fis, clone THYMU2013950, highly similar to ADENOSINE A2A RECEPTOR//cDNA FLJ61179, highly similar to Adenosine A2a receptor//Uncharacterized protein//Adenosine receptor A2a//Adenosine receptor subtype A2a	GO:0032230	positive regulation of synaptic transmission, GABAergic	IEA
XM_001929235	ADORA2A	adenosine A2a receptor//A2A receptor	0	ADORA2A	adenosine A2a receptor//cDNA FLJ78315, highly similar to Homo sapiens adenosine A2a receptor (ADORA2A), mRNA//cDNA FLJ41063 fis, clone THYMU2013950, highly similar to ADENOSINE A2A RECEPTOR//cDNA FLJ61179, highly similar to Adenosine A2a receptor//Uncharacterized protein//Adenosine receptor A2a//Adenosine receptor subtype A2a	GO:0007271	synaptic transmission, cholinergic	IEA
XM_001929235	ADORA2A	adenosine A2a receptor//A2A receptor	0	ADORA2A	adenosine A2a receptor//cDNA FLJ78315, highly similar to Homo sapiens adenosine A2a receptor (ADORA2A), mRNA//cDNA FLJ41063 fis, clone THYMU2013950, highly similar to ADENOSINE A2A RECEPTOR//cDNA FLJ61179, highly similar to Adenosine A2a receptor//Uncharacterized protein//Adenosine receptor A2a//Adenosine receptor subtype A2a	GO:0060080	regulation of inhibitory postsynaptic membrane potential	IEA
XM_001929235	ADORA2A	adenosine A2a receptor//A2A receptor	0	ADORA2A	adenosine A2a receptor//cDNA FLJ78315, highly similar to Homo sapiens adenosine A2a receptor (ADORA2A), mRNA//cDNA FLJ41063 fis, clone THYMU2013950, highly similar to ADENOSINE A2A RECEPTOR//cDNA FLJ61179, highly similar to Adenosine A2a receptor//Uncharacterized protein//Adenosine receptor A2a//Adenosine receptor subtype A2a	GO:0007186	G-protein coupled receptor protein signaling pathway	IEA
XM_001929235	ADORA2A	adenosine A2a receptor//A2A receptor	0	ADORA2A	adenosine A2a receptor//cDNA FLJ78315, highly similar to Homo sapiens adenosine A2a receptor (ADORA2A), mRNA//cDNA FLJ41063 fis, clone THYMU2013950, highly similar to ADENOSINE A2A RECEPTOR//cDNA FLJ61179, highly similar to Adenosine A2a receptor//Uncharacterized protein//Adenosine receptor A2a//Adenosine receptor subtype A2a	GO:0007188	G-protein signaling, coupled to cAMP nucleotide second messenger	TAS
XM_001929235	ADORA2A	adenosine A2a receptor//A2A receptor	0	ADORA2A	adenosine A2a receptor//cDNA FLJ78315, highly similar to Homo sapiens adenosine A2a receptor (ADORA2A), mRNA//cDNA FLJ41063 fis, clone THYMU2013950, highly similar to ADENOSINE A2A RECEPTOR//cDNA FLJ61179, highly similar to Adenosine A2a receptor//Uncharacterized protein//Adenosine receptor A2a//Adenosine receptor subtype A2a	GO:0007189	activation of adenylate cyclase activity by G-protein signaling pathway	IEA
XM_001929235	ADORA2A	adenosine A2a receptor//A2A receptor	0	ADORA2A	adenosine A2a receptor//cDNA FLJ78315, highly similar to Homo sapiens adenosine A2a receptor (ADORA2A), mRNA//cDNA FLJ41063 fis, clone THYMU2013950, highly similar to ADENOSINE A2A RECEPTOR//cDNA FLJ61179, highly similar to Adenosine A2a receptor//Uncharacterized protein//Adenosine receptor A2a//Adenosine receptor subtype A2a	GO:0051899	membrane depolarization	IEA
XM_001929235	ADORA2A	adenosine A2a receptor//A2A receptor	0	ADORA2A	adenosine A2a receptor//cDNA FLJ78315, highly similar to Homo sapiens adenosine A2a receptor (ADORA2A), mRNA//cDNA FLJ41063 fis, clone THYMU2013950, highly similar to ADENOSINE A2A RECEPTOR//cDNA FLJ61179, highly similar to Adenosine A2a receptor//Uncharacterized protein//Adenosine receptor A2a//Adenosine receptor subtype A2a	GO:0008285	negative regulation of cell proliferation	IEA
XM_001929235	ADORA2A	adenosine A2a receptor//A2A receptor	0	ADORA2A	adenosine A2a receptor//cDNA FLJ78315, highly similar to Homo sapiens adenosine A2a receptor (ADORA2A), mRNA//cDNA FLJ41063 fis, clone THYMU2013950, highly similar to ADENOSINE A2A RECEPTOR//cDNA FLJ61179, highly similar to Adenosine A2a receptor//Uncharacterized protein//Adenosine receptor A2a//Adenosine receptor subtype A2a	GO:0030819	positive regulation of cAMP biosynthetic process	IEA
XM_001929235	ADORA2A	adenosine A2a receptor//A2A receptor	0	ADORA2A	adenosine A2a receptor//cDNA FLJ78315, highly similar to Homo sapiens adenosine A2a receptor (ADORA2A), mRNA//cDNA FLJ41063 fis, clone THYMU2013950, highly similar to ADENOSINE A2A RECEPTOR//cDNA FLJ61179, highly similar to Adenosine A2a receptor//Uncharacterized protein//Adenosine receptor A2a//Adenosine receptor subtype A2a	GO:0050714	positive regulation of protein secretion	IEA
XM_001929235	ADORA2A	adenosine A2a receptor//A2A receptor	0	ADORA2A	adenosine A2a receptor//cDNA FLJ78315, highly similar to Homo sapiens adenosine A2a receptor (ADORA2A), mRNA//cDNA FLJ41063 fis, clone THYMU2013950, highly similar to ADENOSINE A2A RECEPTOR//cDNA FLJ61179, highly similar to Adenosine A2a receptor//Uncharacterized protein//Adenosine receptor A2a//Adenosine receptor subtype A2a	GO:0007267	cell-cell signaling	TAS
XM_001929235	ADORA2A	adenosine A2a receptor//A2A receptor	0	ADORA2A	adenosine A2a receptor//cDNA FLJ78315, highly similar to Homo sapiens adenosine A2a receptor (ADORA2A), mRNA//cDNA FLJ41063 fis, clone THYMU2013950, highly similar to ADENOSINE A2A RECEPTOR//cDNA FLJ61179, highly similar to Adenosine A2a receptor//Uncharacterized protein//Adenosine receptor A2a//Adenosine receptor subtype A2a	GO:0014057	positive regulation of acetylcholine secretion	IEA
XM_001929235	ADORA2A	adenosine A2a receptor//A2A receptor	0	ADORA2A	adenosine A2a receptor//cDNA FLJ78315, highly similar to Homo sapiens adenosine A2a receptor (ADORA2A), mRNA//cDNA FLJ41063 fis, clone THYMU2013950, highly similar to ADENOSINE A2A RECEPTOR//cDNA FLJ61179, highly similar to Adenosine A2a receptor//Uncharacterized protein//Adenosine receptor A2a//Adenosine receptor subtype A2a	GO:0048143	astrocyte activation	IEA
XM_001929235	ADORA2A	adenosine A2a receptor//A2A receptor	0	ADORA2A	adenosine A2a receptor//cDNA FLJ78315, highly similar to Homo sapiens adenosine A2a receptor (ADORA2A), mRNA//cDNA FLJ41063 fis, clone THYMU2013950, highly similar to ADENOSINE A2A RECEPTOR//cDNA FLJ61179, highly similar to Adenosine A2a receptor//Uncharacterized protein//Adenosine receptor A2a//Adenosine receptor subtype A2a	GO:0007205	activation of protein kinase C activity by G-protein coupled receptor protein signaling pathway	IEA
XM_001929235	ADORA2A	adenosine A2a receptor//A2A receptor	0	ADORA2A	adenosine A2a receptor//cDNA FLJ78315, highly similar to Homo sapiens adenosine A2a receptor (ADORA2A), mRNA//cDNA FLJ41063 fis, clone THYMU2013950, highly similar to ADENOSINE A2A RECEPTOR//cDNA FLJ61179, highly similar to Adenosine A2a receptor//Uncharacterized protein//Adenosine receptor A2a//Adenosine receptor subtype A2a	GO:0014049	positive regulation of glutamate secretion	IEA
XM_001929235	ADORA2A	adenosine A2a receptor//A2A receptor	0	ADORA2A	adenosine A2a receptor//cDNA FLJ78315, highly similar to Homo sapiens adenosine A2a receptor (ADORA2A), mRNA//cDNA FLJ41063 fis, clone THYMU2013950, highly similar to ADENOSINE A2A RECEPTOR//cDNA FLJ61179, highly similar to Adenosine A2a receptor//Uncharacterized protein//Adenosine receptor A2a//Adenosine receptor subtype A2a	GO:0007190	activation of adenylate cyclase activity	EXP
XM_001929235	ADORA2A	adenosine A2a receptor//A2A receptor	0	ADORA2A	adenosine A2a receptor//cDNA FLJ78315, highly similar to Homo sapiens adenosine A2a receptor (ADORA2A), mRNA//cDNA FLJ41063 fis, clone THYMU2013950, highly similar to ADENOSINE A2A RECEPTOR//cDNA FLJ61179, highly similar to Adenosine A2a receptor//Uncharacterized protein//Adenosine receptor A2a//Adenosine receptor subtype A2a	GO:0006954	inflammatory response	TAS
XM_001929235	ADORA2A	adenosine A2a receptor//A2A receptor	0	ADORA2A	adenosine A2a receptor//cDNA FLJ78315, highly similar to Homo sapiens adenosine A2a receptor (ADORA2A), mRNA//cDNA FLJ41063 fis, clone THYMU2013950, highly similar to ADENOSINE A2A RECEPTOR//cDNA FLJ61179, highly similar to Adenosine A2a receptor//Uncharacterized protein//Adenosine receptor A2a//Adenosine receptor subtype A2a	GO:0031000	response to caffeine	IEA
XM_001929235	ADORA2A	adenosine A2a receptor//A2A receptor	0	ADORA2A	adenosine A2a receptor//cDNA FLJ78315, highly similar to Homo sapiens adenosine A2a receptor (ADORA2A), mRNA//cDNA FLJ41063 fis, clone THYMU2013950, highly similar to ADENOSINE A2A RECEPTOR//cDNA FLJ61179, highly similar to Adenosine A2a receptor//Uncharacterized protein//Adenosine receptor A2a//Adenosine receptor subtype A2a	GO:0040013	negative regulation of locomotion	IEA
XM_001929235	ADORA2A	adenosine A2a receptor//A2A receptor	0	ADORA2A	adenosine A2a receptor//cDNA FLJ78315, highly similar to Homo sapiens adenosine A2a receptor (ADORA2A), mRNA//cDNA FLJ41063 fis, clone THYMU2013950, highly similar to ADENOSINE A2A RECEPTOR//cDNA FLJ61179, highly similar to Adenosine A2a receptor//Uncharacterized protein//Adenosine receptor A2a//Adenosine receptor subtype A2a	GO:0042311	vasodilation	IEA
XM_001929235	ADORA2A	adenosine A2a receptor//A2A receptor	0	ADORA2A	adenosine A2a receptor//cDNA FLJ78315, highly similar to Homo sapiens adenosine A2a receptor (ADORA2A), mRNA//cDNA FLJ41063 fis, clone THYMU2013950, highly similar to ADENOSINE A2A RECEPTOR//cDNA FLJ61179, highly similar to Adenosine A2a receptor//Uncharacterized protein//Adenosine receptor A2a//Adenosine receptor subtype A2a	GO:0001963	synaptic transmission, dopaminergic	IEA
XM_001929235	ADORA2A	adenosine A2a receptor//A2A receptor	0	ADORA2A	adenosine A2a receptor//cDNA FLJ78315, highly similar to Homo sapiens adenosine A2a receptor (ADORA2A), mRNA//cDNA FLJ41063 fis, clone THYMU2013950, highly similar to ADENOSINE A2A RECEPTOR//cDNA FLJ61179, highly similar to Adenosine A2a receptor//Uncharacterized protein//Adenosine receptor A2a//Adenosine receptor subtype A2a	GO:0006171	cAMP biosynthetic process	TAS
XM_001929235	ADORA2A	adenosine A2a receptor//A2A receptor	0	ADORA2A	adenosine A2a receptor//cDNA FLJ78315, highly similar to Homo sapiens adenosine A2a receptor (ADORA2A), mRNA//cDNA FLJ41063 fis, clone THYMU2013950, highly similar to ADENOSINE A2A RECEPTOR//cDNA FLJ61179, highly similar to Adenosine A2a receptor//Uncharacterized protein//Adenosine receptor A2a//Adenosine receptor subtype A2a	GO:0007626	locomotory behavior	IEA
XM_001929235	ADORA2A	adenosine A2a receptor//A2A receptor	0	ADORA2A	adenosine A2a receptor//cDNA FLJ78315, highly similar to Homo sapiens adenosine A2a receptor (ADORA2A), mRNA//cDNA FLJ41063 fis, clone THYMU2013950, highly similar to ADENOSINE A2A RECEPTOR//cDNA FLJ61179, highly similar to Adenosine A2a receptor//Uncharacterized protein//Adenosine receptor A2a//Adenosine receptor subtype A2a	GO:0043154	negative regulation of caspase activity	IEA
XM_001929235	ADORA2A	adenosine A2a receptor//A2A receptor	0	ADORA2A	adenosine A2a receptor//cDNA FLJ78315, highly similar to Homo sapiens adenosine A2a receptor (ADORA2A), mRNA//cDNA FLJ41063 fis, clone THYMU2013950, highly similar to ADENOSINE A2A RECEPTOR//cDNA FLJ61179, highly similar to Adenosine A2a receptor//Uncharacterized protein//Adenosine receptor A2a//Adenosine receptor subtype A2a	GO:0006355	regulation of transcription, DNA-dependent	IEA
XM_001929235	ADORA2A	adenosine A2a receptor//A2A receptor	0	ADORA2A	adenosine A2a receptor//cDNA FLJ78315, highly similar to Homo sapiens adenosine A2a receptor (ADORA2A), mRNA//cDNA FLJ41063 fis, clone THYMU2013950, highly similar to ADENOSINE A2A RECEPTOR//cDNA FLJ61179, highly similar to Adenosine A2a receptor//Uncharacterized protein//Adenosine receptor A2a//Adenosine receptor subtype A2a	GO:0030146	diuresis	IEA
XM_001929235	ADORA2A	adenosine A2a receptor//A2A receptor	0	ADORA2A	adenosine A2a receptor//cDNA FLJ78315, highly similar to Homo sapiens adenosine A2a receptor (ADORA2A), mRNA//cDNA FLJ41063 fis, clone THYMU2013950, highly similar to ADENOSINE A2A RECEPTOR//cDNA FLJ61179, highly similar to Adenosine A2a receptor//Uncharacterized protein//Adenosine receptor A2a//Adenosine receptor subtype A2a	GO:0030147	natriuresis	IEA
XM_001929235	ADORA2A	adenosine A2a receptor//A2A receptor	0	ADORA2A	adenosine A2a receptor//cDNA FLJ78315, highly similar to Homo sapiens adenosine A2a receptor (ADORA2A), mRNA//cDNA FLJ41063 fis, clone THYMU2013950, highly similar to ADENOSINE A2A RECEPTOR//cDNA FLJ61179, highly similar to Adenosine A2a receptor//Uncharacterized protein//Adenosine receptor A2a//Adenosine receptor subtype A2a	GO:0051881	regulation of mitochondrial membrane potential	IEA
XM_001929235	ADORA2A	adenosine A2a receptor//A2A receptor	0	ADORA2A	adenosine A2a receptor//cDNA FLJ78315, highly similar to Homo sapiens adenosine A2a receptor (ADORA2A), mRNA//cDNA FLJ41063 fis, clone THYMU2013950, highly similar to ADENOSINE A2A RECEPTOR//cDNA FLJ61179, highly similar to Adenosine A2a receptor//Uncharacterized protein//Adenosine receptor A2a//Adenosine receptor subtype A2a	GO:0035249	synaptic transmission, glutamatergic	IEA
XM_001929235	ADORA2A	adenosine A2a receptor//A2A receptor	0	ADORA2A	adenosine A2a receptor//cDNA FLJ78315, highly similar to Homo sapiens adenosine A2a receptor (ADORA2A), mRNA//cDNA FLJ41063 fis, clone THYMU2013950, highly similar to ADENOSINE A2A RECEPTOR//cDNA FLJ61179, highly similar to Adenosine A2a receptor//Uncharacterized protein//Adenosine receptor A2a//Adenosine receptor subtype A2a	GO:0006915	apoptosis	TAS
XM_001929235	ADORA2A	adenosine A2a receptor//A2A receptor	0	ADORA2A	adenosine A2a receptor//cDNA FLJ78315, highly similar to Homo sapiens adenosine A2a receptor (ADORA2A), mRNA//cDNA FLJ41063 fis, clone THYMU2013950, highly similar to ADENOSINE A2A RECEPTOR//cDNA FLJ61179, highly similar to Adenosine A2a receptor//Uncharacterized protein//Adenosine receptor A2a//Adenosine receptor subtype A2a	GO:0031558	induction of apoptosis in response to chemical stimulus	IEA
XM_001929235	ADORA2A	adenosine A2a receptor//A2A receptor	0	ADORA2A	adenosine A2a receptor//cDNA FLJ78315, highly similar to Homo sapiens adenosine A2a receptor (ADORA2A), mRNA//cDNA FLJ41063 fis, clone THYMU2013950, highly similar to ADENOSINE A2A RECEPTOR//cDNA FLJ61179, highly similar to Adenosine A2a receptor//Uncharacterized protein//Adenosine receptor A2a//Adenosine receptor subtype A2a	GO:0007165	signal transduction	IEA
XM_001929235	ADORA2A	adenosine A2a receptor//A2A receptor	0	ADORA2A	adenosine A2a receptor//cDNA FLJ78315, highly similar to Homo sapiens adenosine A2a receptor (ADORA2A), mRNA//cDNA FLJ41063 fis, clone THYMU2013950, highly similar to ADENOSINE A2A RECEPTOR//cDNA FLJ61179, highly similar to Adenosine A2a receptor//Uncharacterized protein//Adenosine receptor A2a//Adenosine receptor subtype A2a	GO:0006968	cellular defense response	TAS
XM_001929235	ADORA2A	adenosine A2a receptor//A2A receptor	0	ADORA2A	adenosine A2a receptor//cDNA FLJ78315, highly similar to Homo sapiens adenosine A2a receptor (ADORA2A), mRNA//cDNA FLJ41063 fis, clone THYMU2013950, highly similar to ADENOSINE A2A RECEPTOR//cDNA FLJ61179, highly similar to Adenosine A2a receptor//Uncharacterized protein//Adenosine receptor A2a//Adenosine receptor subtype A2a	GO:0001975	response to amphetamine	IEA
XM_001929235	ADORA2A	adenosine A2a receptor//A2A receptor	0	ADORA2A	adenosine A2a receptor//cDNA FLJ78315, highly similar to Homo sapiens adenosine A2a receptor (ADORA2A), mRNA//cDNA FLJ41063 fis, clone THYMU2013950, highly similar to ADENOSINE A2A RECEPTOR//cDNA FLJ61179, highly similar to Adenosine A2a receptor//Uncharacterized protein//Adenosine receptor A2a//Adenosine receptor subtype A2a	GO:0001973	adenosine receptor signaling pathway	IEA
XM_001929235	ADORA2A	adenosine A2a receptor//A2A receptor	0	ADORA2A	adenosine A2a receptor//cDNA FLJ78315, highly similar to Homo sapiens adenosine A2a receptor (ADORA2A), mRNA//cDNA FLJ41063 fis, clone THYMU2013950, highly similar to ADENOSINE A2A RECEPTOR//cDNA FLJ61179, highly similar to Adenosine A2a receptor//Uncharacterized protein//Adenosine receptor A2a//Adenosine receptor subtype A2a	GO:0007596	blood coagulation	TAS
XM_001929235	ADORA2A	adenosine A2a receptor//A2A receptor	0	ADORA2A	adenosine A2a receptor//cDNA FLJ78315, highly similar to Homo sapiens adenosine A2a receptor (ADORA2A), mRNA//cDNA FLJ41063 fis, clone THYMU2013950, highly similar to ADENOSINE A2A RECEPTOR//cDNA FLJ61179, highly similar to Adenosine A2a receptor//Uncharacterized protein//Adenosine receptor A2a//Adenosine receptor subtype A2a	GO:0050728	negative regulation of inflammatory response	IEA
XM_001929235	ADORA2A	adenosine A2a receptor//A2A receptor	0	ADORA2A	adenosine A2a receptor//cDNA FLJ78315, highly similar to Homo sapiens adenosine A2a receptor (ADORA2A), mRNA//cDNA FLJ41063 fis, clone THYMU2013950, highly similar to ADENOSINE A2A RECEPTOR//cDNA FLJ61179, highly similar to Adenosine A2a receptor//Uncharacterized protein//Adenosine receptor A2a//Adenosine receptor subtype A2a	GO:0048812	neuron projection morphogenesis	IEA
XM_001929235	ADORA2A	adenosine A2a receptor//A2A receptor	0	ADORA2A	adenosine A2a receptor//cDNA FLJ78315, highly similar to Homo sapiens adenosine A2a receptor (ADORA2A), mRNA//cDNA FLJ41063 fis, clone THYMU2013950, highly similar to ADENOSINE A2A RECEPTOR//cDNA FLJ61179, highly similar to Adenosine A2a receptor//Uncharacterized protein//Adenosine receptor A2a//Adenosine receptor subtype A2a	GO:0042755	eating behavior	IEA
XM_001929235	ADORA2A	adenosine A2a receptor//A2A receptor	0	ADORA2A	adenosine A2a receptor//cDNA FLJ78315, highly similar to Homo sapiens adenosine A2a receptor (ADORA2A), mRNA//cDNA FLJ41063 fis, clone THYMU2013950, highly similar to ADENOSINE A2A RECEPTOR//cDNA FLJ61179, highly similar to Adenosine A2a receptor//Uncharacterized protein//Adenosine receptor A2a//Adenosine receptor subtype A2a	GO:0006469	negative regulation of protein kinase activity	IEA
XM_001929235	ADORA2A	adenosine A2a receptor//A2A receptor	0	ADORA2A	adenosine A2a receptor//cDNA FLJ78315, highly similar to Homo sapiens adenosine A2a receptor (ADORA2A), mRNA//cDNA FLJ41063 fis, clone THYMU2013950, highly similar to ADENOSINE A2A RECEPTOR//cDNA FLJ61179, highly similar to Adenosine A2a receptor//Uncharacterized protein//Adenosine receptor A2a//Adenosine receptor subtype A2a	GO:0007169	transmembrane receptor protein tyrosine kinase signaling pathway	EXP
XM_001929235	ADORA2A	adenosine A2a receptor//A2A receptor	0	ADORA2A	adenosine A2a receptor//cDNA FLJ78315, highly similar to Homo sapiens adenosine A2a receptor (ADORA2A), mRNA//cDNA FLJ41063 fis, clone THYMU2013950, highly similar to ADENOSINE A2A RECEPTOR//cDNA FLJ61179, highly similar to Adenosine A2a receptor//Uncharacterized protein//Adenosine receptor A2a//Adenosine receptor subtype A2a	GO:0007600	sensory perception	TAS
XM_001929235	ADORA2A	adenosine A2a receptor//A2A receptor	0	ADORA2A	adenosine A2a receptor//cDNA FLJ78315, highly similar to Homo sapiens adenosine A2a receptor (ADORA2A), mRNA//cDNA FLJ41063 fis, clone THYMU2013950, highly similar to ADENOSINE A2A RECEPTOR//cDNA FLJ61179, highly similar to Adenosine A2a receptor//Uncharacterized protein//Adenosine receptor A2a//Adenosine receptor subtype A2a	GO:0043116	negative regulation of vascular permeability	IEA
XM_001927797	RTN4R	reticulon 4 receptor	0	RTN4R	reticulon 4 receptor//Reticulon 4 receptor, isoform CRA_a//Reticulon-4 receptor	GO:0050771	negative regulation of axonogenesis	EXP
XM_001927797	RTN4R	reticulon 4 receptor	0	RTN4R	reticulon 4 receptor//Reticulon 4 receptor, isoform CRA_a//Reticulon-4 receptor	GO:0007409	axonogenesis	NAS
XM_001927797	RTN4R	reticulon 4 receptor	0	RTN4R	reticulon 4 receptor//Reticulon 4 receptor, isoform CRA_a//Reticulon-4 receptor	GO:0050770	regulation of axonogenesis	EXP
XM_001926084	LOC100155042	boule	2e-124	BOLL	bol, boule-like (Drosophila)//Protein boule-like	GO:0007126	meiosis	IDA
XM_001926084	LOC100155042	boule	2e-124	BOLL	bol, boule-like (Drosophila)//Protein boule-like	GO:0045948	positive regulation of translational initiation	IDA
XM_001926084	LOC100155042	boule	2e-124	BOLL	bol, boule-like (Drosophila)//Protein boule-like	GO:0007275	multicellular organismal development	IEA
XM_001926084	LOC100155042	boule	2e-124	BOLL	bol, boule-like (Drosophila)//Protein boule-like	GO:0007283	spermatogenesis	IEA
XM_001926084	LOC100155042	boule	2e-124	BOLL	bol, boule-like (Drosophila)//Protein boule-like	GO:0030154	cell differentiation	IEA
XM_001926084	LOC100155042	boule	2e-124	BOLL	bol, boule-like (Drosophila)//Protein boule-like	GO:0006417	regulation of translation	IEA
XM_001926559	JAG1	jagged 1	0	JAG1	jagged 1//cDNA, FLJ93126, highly similar to Homo sapiens jagged 1 (Alagille syndrome) (JAG1), mRNA//cDNA FLJ51576, highly similar to Jagged-1//Jagged 1//Protein jagged-1//Jagged 1 (Alagille syndrome)//Soluble protein Jagged	GO:0045747	positive regulation of Notch signaling pathway	IEA
XM_001926559	JAG1	jagged 1	0	JAG1	jagged 1//cDNA, FLJ93126, highly similar to Homo sapiens jagged 1 (Alagille syndrome) (JAG1), mRNA//cDNA FLJ51576, highly similar to Jagged-1//Jagged 1//Protein jagged-1//Jagged 1 (Alagille syndrome)//Soluble protein Jagged	GO:0030097	hemopoiesis	NAS
XM_001926559	JAG1	jagged 1	0	JAG1	jagged 1//cDNA, FLJ93126, highly similar to Homo sapiens jagged 1 (Alagille syndrome) (JAG1), mRNA//cDNA FLJ51576, highly similar to Jagged-1//Jagged 1//Protein jagged-1//Jagged 1 (Alagille syndrome)//Soluble protein Jagged	GO:0030334	regulation of cell migration	NAS
XM_001926559	JAG1	jagged 1	0	JAG1	jagged 1//cDNA, FLJ93126, highly similar to Homo sapiens jagged 1 (Alagille syndrome) (JAG1), mRNA//cDNA FLJ51576, highly similar to Jagged-1//Jagged 1//Protein jagged-1//Jagged 1 (Alagille syndrome)//Soluble protein Jagged	GO:0048839	inner ear development	IEA
XM_001926559	JAG1	jagged 1	0	JAG1	jagged 1//cDNA, FLJ93126, highly similar to Homo sapiens jagged 1 (Alagille syndrome) (JAG1), mRNA//cDNA FLJ51576, highly similar to Jagged-1//Jagged 1//Protein jagged-1//Jagged 1 (Alagille syndrome)//Soluble protein Jagged	GO:0042491	auditory receptor cell differentiation	IEA
XM_001926559	JAG1	jagged 1	0	JAG1	jagged 1//cDNA, FLJ93126, highly similar to Homo sapiens jagged 1 (Alagille syndrome) (JAG1), mRNA//cDNA FLJ51576, highly similar to Jagged-1//Jagged 1//Protein jagged-1//Jagged 1 (Alagille syndrome)//Soluble protein Jagged	GO:0001709	cell fate determination	NAS
XM_001926559	JAG1	jagged 1	0	JAG1	jagged 1//cDNA, FLJ93126, highly similar to Homo sapiens jagged 1 (Alagille syndrome) (JAG1), mRNA//cDNA FLJ51576, highly similar to Jagged-1//Jagged 1//Protein jagged-1//Jagged 1 (Alagille syndrome)//Soluble protein Jagged	GO:0002011	morphogenesis of an epithelial sheet	IEA
XM_001926559	JAG1	jagged 1	0	JAG1	jagged 1//cDNA, FLJ93126, highly similar to Homo sapiens jagged 1 (Alagille syndrome) (JAG1), mRNA//cDNA FLJ51576, highly similar to Jagged-1//Jagged 1//Protein jagged-1//Jagged 1 (Alagille syndrome)//Soluble protein Jagged	GO:0007275	multicellular organismal development	NAS//IEA
XM_001926559	JAG1	jagged 1	0	JAG1	jagged 1//cDNA, FLJ93126, highly similar to Homo sapiens jagged 1 (Alagille syndrome) (JAG1), mRNA//cDNA FLJ51576, highly similar to Jagged-1//Jagged 1//Protein jagged-1//Jagged 1 (Alagille syndrome)//Soluble protein Jagged	GO:0001525	angiogenesis	NAS
XM_001926559	JAG1	jagged 1	0	JAG1	jagged 1//cDNA, FLJ93126, highly similar to Homo sapiens jagged 1 (Alagille syndrome) (JAG1), mRNA//cDNA FLJ51576, highly similar to Jagged-1//Jagged 1//Protein jagged-1//Jagged 1 (Alagille syndrome)//Soluble protein Jagged	GO:0007399	nervous system development	NAS
XM_001926559	JAG1	jagged 1	0	JAG1	jagged 1//cDNA, FLJ93126, highly similar to Homo sapiens jagged 1 (Alagille syndrome) (JAG1), mRNA//cDNA FLJ51576, highly similar to Jagged-1//Jagged 1//Protein jagged-1//Jagged 1 (Alagille syndrome)//Soluble protein Jagged	GO:0007154	cell communication	IEA
XM_001926559	JAG1	jagged 1	0	JAG1	jagged 1//cDNA, FLJ93126, highly similar to Homo sapiens jagged 1 (Alagille syndrome) (JAG1), mRNA//cDNA FLJ51576, highly similar to Jagged-1//Jagged 1//Protein jagged-1//Jagged 1 (Alagille syndrome)//Soluble protein Jagged	GO:0045639	positive regulation of myeloid cell differentiation	IEA
XM_001926559	JAG1	jagged 1	0	JAG1	jagged 1//cDNA, FLJ93126, highly similar to Homo sapiens jagged 1 (Alagille syndrome) (JAG1), mRNA//cDNA FLJ51576, highly similar to Jagged-1//Jagged 1//Protein jagged-1//Jagged 1 (Alagille syndrome)//Soluble protein Jagged	GO:0007219	Notch signaling pathway	NAS//IEA
XM_001926559	JAG1	jagged 1	0	JAG1	jagged 1//cDNA, FLJ93126, highly similar to Homo sapiens jagged 1 (Alagille syndrome) (JAG1), mRNA//cDNA FLJ51576, highly similar to Jagged-1//Jagged 1//Protein jagged-1//Jagged 1 (Alagille syndrome)//Soluble protein Jagged	GO:0030216	keratinocyte differentiation	NAS
XM_001926559	JAG1	jagged 1	0	JAG1	jagged 1//cDNA, FLJ93126, highly similar to Homo sapiens jagged 1 (Alagille syndrome) (JAG1), mRNA//cDNA FLJ51576, highly similar to Jagged-1//Jagged 1//Protein jagged-1//Jagged 1 (Alagille syndrome)//Soluble protein Jagged	GO:0042127	regulation of cell proliferation	NAS//IEA
XM_001926559	JAG1	jagged 1	0	JAG1	jagged 1//cDNA, FLJ93126, highly similar to Homo sapiens jagged 1 (Alagille syndrome) (JAG1), mRNA//cDNA FLJ51576, highly similar to Jagged-1//Jagged 1//Protein jagged-1//Jagged 1 (Alagille syndrome)//Soluble protein Jagged	GO:0009887	organ morphogenesis	IEA
XM_001926559	JAG1	jagged 1	0	JAG1	jagged 1//cDNA, FLJ93126, highly similar to Homo sapiens jagged 1 (Alagille syndrome) (JAG1), mRNA//cDNA FLJ51576, highly similar to Jagged-1//Jagged 1//Protein jagged-1//Jagged 1 (Alagille syndrome)//Soluble protein Jagged	GO:0045445	myoblast differentiation	NAS
XM_001926559	JAG1	jagged 1	0	JAG1	jagged 1//cDNA, FLJ93126, highly similar to Homo sapiens jagged 1 (Alagille syndrome) (JAG1), mRNA//cDNA FLJ51576, highly similar to Jagged-1//Jagged 1//Protein jagged-1//Jagged 1 (Alagille syndrome)//Soluble protein Jagged	GO:0045596	negative regulation of cell differentiation	IEA
XM_001926559	JAG1	jagged 1	0	JAG1	jagged 1//cDNA, FLJ93126, highly similar to Homo sapiens jagged 1 (Alagille syndrome) (JAG1), mRNA//cDNA FLJ51576, highly similar to Jagged-1//Jagged 1//Protein jagged-1//Jagged 1 (Alagille syndrome)//Soluble protein Jagged	GO:0045446	endothelial cell differentiation	NAS
XM_001924902	LOC100153042	protein-glutamine gamma-glutamyltransferase E-like	3e-42	TGM3	transglutaminase 3 (E polypeptide, protein-glutamine-gamma-glutamyltransferase)//Transglutaminase 3 (E polypeptide, protein-glutamine-gamma-glutamyltransferase), isoform CRA_a//Protein-glutamine gamma-glutamyltransferase E	GO:0051262	protein tetramerization	IDA
XM_001924902	LOC100153042	protein-glutamine gamma-glutamyltransferase E-like	3e-42	TGM3	transglutaminase 3 (E polypeptide, protein-glutamine-gamma-glutamyltransferase)//Transglutaminase 3 (E polypeptide, protein-glutamine-gamma-glutamyltransferase), isoform CRA_a//Protein-glutamine gamma-glutamyltransferase E	GO:0018149	peptide cross-linking	IDA//IEA
XM_001924902	LOC100153042	protein-glutamine gamma-glutamyltransferase E-like	3e-42	TGM3	transglutaminase 3 (E polypeptide, protein-glutamine-gamma-glutamyltransferase)//Transglutaminase 3 (E polypeptide, protein-glutamine-gamma-glutamyltransferase), isoform CRA_a//Protein-glutamine gamma-glutamyltransferase E	GO:0030216	keratinocyte differentiation	TAS//IEP
XM_001924902	LOC100153042	protein-glutamine gamma-glutamyltransferase E-like	3e-42	TGM3	transglutaminase 3 (E polypeptide, protein-glutamine-gamma-glutamyltransferase)//Transglutaminase 3 (E polypeptide, protein-glutamine-gamma-glutamyltransferase), isoform CRA_a//Protein-glutamine gamma-glutamyltransferase E	GO:0031424	keratinization	IEA
XM_001924902	LOC100153042	protein-glutamine gamma-glutamyltransferase E-like	3e-42	TGM3	transglutaminase 3 (E polypeptide, protein-glutamine-gamma-glutamyltransferase)//Transglutaminase 3 (E polypeptide, protein-glutamine-gamma-glutamyltransferase), isoform CRA_a//Protein-glutamine gamma-glutamyltransferase E	GO:0043163	cell envelope organization	IDA
XM_001924902	LOC100153042	protein-glutamine gamma-glutamyltransferase E-like	3e-42	TGM3	transglutaminase 3 (E polypeptide, protein-glutamine-gamma-glutamyltransferase)//Transglutaminase 3 (E polypeptide, protein-glutamine-gamma-glutamyltransferase), isoform CRA_a//Protein-glutamine gamma-glutamyltransferase E	GO:0006464	protein modification process	NAS
XM_001924902	LOC100153042	protein-glutamine gamma-glutamyltransferase E-like	3e-42	TGM3	transglutaminase 3 (E polypeptide, protein-glutamine-gamma-glutamyltransferase)//Transglutaminase 3 (E polypeptide, protein-glutamine-gamma-glutamyltransferase), isoform CRA_a//Protein-glutamine gamma-glutamyltransferase E	GO:0031069	hair follicle morphogenesis	TAS
XM_001924869	LOC100153499	transcription elongation factor A protein-like 4-like	2e-69	TCEAL4	transcription elongation factor A (SII)-like 4//Transcription elongation factor A (SII)-like 4//Transcription elongation factor A protein-like 4	GO:0006355	regulation of transcription, DNA-dependent	IEA
XM_001924869	LOC100153499	transcription elongation factor A protein-like 4-like	2e-69	TCEAL4	transcription elongation factor A (SII)-like 4//Transcription elongation factor A (SII)-like 4//Transcription elongation factor A protein-like 4	GO:0006351	transcription, DNA-dependent	IEA
NM_001130236	IL23A	interleukin 23, alpha subunit p19//Interleukin 23 p19 subunit//Interleukin-23 subunit alpha	4e-83	IL23A	interleukin 23, alpha subunit p19//Interleukin-23 subunit alpha	GO:0006955	immune response	IEA
NM_001130236	IL23A	interleukin 23, alpha subunit p19//Interleukin 23 p19 subunit//Interleukin-23 subunit alpha	4e-83	IL23A	interleukin 23, alpha subunit p19//Interleukin-23 subunit alpha	GO:0048771	tissue remodeling	IEA
NM_001130236	IL23A	interleukin 23, alpha subunit p19//Interleukin 23 p19 subunit//Interleukin-23 subunit alpha	4e-83	IL23A	interleukin 23, alpha subunit p19//Interleukin-23 subunit alpha	GO:0006954	inflammatory response	IEA
NM_001130236	IL23A	interleukin 23, alpha subunit p19//Interleukin 23 p19 subunit//Interleukin-23 subunit alpha	4e-83	IL23A	interleukin 23, alpha subunit p19//Interleukin-23 subunit alpha	GO:0042098	T cell proliferation	IEA
NM_001130236	IL23A	interleukin 23, alpha subunit p19//Interleukin 23 p19 subunit//Interleukin-23 subunit alpha	4e-83	IL23A	interleukin 23, alpha subunit p19//Interleukin-23 subunit alpha	GO:0045087	innate immune response	IEA
NM_001130236	IL23A	interleukin 23, alpha subunit p19//Interleukin 23 p19 subunit//Interleukin-23 subunit alpha	4e-83	IL23A	interleukin 23, alpha subunit p19//Interleukin-23 subunit alpha	GO:0009615	response to virus	IEA
AF493992	IL6	interleukin 6 (interferon, beta 2)//Interleukin 6//Interleukin-6	9e-69	B4DNQ5	cDNA FLJ55231, highly similar to Interleukin-6//cDNA FLJ61423, highly similar to Interleukin-6//Uncharacterized protein//IL6 protein	GO:0032755	positive regulation of interleukin-6 production	IDA
AF493992	IL6	interleukin 6 (interferon, beta 2)//Interleukin 6//Interleukin-6	9e-69	B4DNQ5	cDNA FLJ55231, highly similar to Interleukin-6//cDNA FLJ61423, highly similar to Interleukin-6//Uncharacterized protein//IL6 protein	GO:0050830	defense response to Gram-positive bacterium	IEP
AF493992	IL6	interleukin 6 (interferon, beta 2)//Interleukin 6//Interleukin-6	9e-69	B4DNQ5	cDNA FLJ55231, highly similar to Interleukin-6//cDNA FLJ61423, highly similar to Interleukin-6//Uncharacterized protein//IL6 protein	GO:0050731	positive regulation of peptidyl-tyrosine phosphorylation	IDA
AF493992	IL6	interleukin 6 (interferon, beta 2)//Interleukin 6//Interleukin-6	9e-69	B4DNQ5	cDNA FLJ55231, highly similar to Interleukin-6//cDNA FLJ61423, highly similar to Interleukin-6//Uncharacterized protein//IL6 protein	GO:0051971	positive regulation of transmission of nerve impulse	IEA
AF493992	IL6	interleukin 6 (interferon, beta 2)//Interleukin 6//Interleukin-6	9e-69	B4DNQ5	cDNA FLJ55231, highly similar to Interleukin-6//cDNA FLJ61423, highly similar to Interleukin-6//Uncharacterized protein//IL6 protein	GO:0046888	negative regulation of hormone secretion	IEA
AF493992	IL6	interleukin 6 (interferon, beta 2)//Interleukin 6//Interleukin-6	9e-69	B4DNQ5	cDNA FLJ55231, highly similar to Interleukin-6//cDNA FLJ61423, highly similar to Interleukin-6//Uncharacterized protein//IL6 protein	GO:0051607	defense response to virus	IDA
AF493992	IL6	interleukin 6 (interferon, beta 2)//Interleukin 6//Interleukin-6	9e-69	B4DNQ5	cDNA FLJ55231, highly similar to Interleukin-6//cDNA FLJ61423, highly similar to Interleukin-6//Uncharacterized protein//IL6 protein	GO:0042127	regulation of cell proliferation	IEA
AF493992	IL6	interleukin 6 (interferon, beta 2)//Interleukin 6//Interleukin-6	9e-69	B4DNQ5	cDNA FLJ55231, highly similar to Interleukin-6//cDNA FLJ61423, highly similar to Interleukin-6//Uncharacterized protein//IL6 protein	GO:0045079	negative regulation of chemokine biosynthetic process	IEA
AF493992	IL6	interleukin 6 (interferon, beta 2)//Interleukin 6//Interleukin-6	9e-69	B4DNQ5	cDNA FLJ55231, highly similar to Interleukin-6//cDNA FLJ61423, highly similar to Interleukin-6//Uncharacterized protein//IL6 protein	GO:0051602	response to electrical stimulus	IEA
AF493992	IL6	interleukin 6 (interferon, beta 2)//Interleukin 6//Interleukin-6	9e-69	B4DNQ5	cDNA FLJ55231, highly similar to Interleukin-6//cDNA FLJ61423, highly similar to Interleukin-6//Uncharacterized protein//IL6 protein	GO:0046677	response to antibiotic	IEA
AF493992	IL6	interleukin 6 (interferon, beta 2)//Interleukin 6//Interleukin-6	9e-69	B4DNQ5	cDNA FLJ55231, highly similar to Interleukin-6//cDNA FLJ61423, highly similar to Interleukin-6//Uncharacterized protein//IL6 protein	GO:0032868	response to insulin stimulus	IEA
AF493992	IL6	interleukin 6 (interferon, beta 2)//Interleukin 6//Interleukin-6	9e-69	B4DNQ5	cDNA FLJ55231, highly similar to Interleukin-6//cDNA FLJ61423, highly similar to Interleukin-6//Uncharacterized protein//IL6 protein	GO:0045740	positive regulation of DNA replication	IEA
AF493992	IL6	interleukin 6 (interferon, beta 2)//Interleukin 6//Interleukin-6	9e-69	B4DNQ5	cDNA FLJ55231, highly similar to Interleukin-6//cDNA FLJ61423, highly similar to Interleukin-6//Uncharacterized protein//IL6 protein	GO:0030168	platelet activation	TAS
AF493992	IL6	interleukin 6 (interferon, beta 2)//Interleukin 6//Interleukin-6	9e-69	B4DNQ5	cDNA FLJ55231, highly similar to Interleukin-6//cDNA FLJ61423, highly similar to Interleukin-6//Uncharacterized protein//IL6 protein	GO:0042832	defense response to protozoan	IEA
AF493992	IL6	interleukin 6 (interferon, beta 2)//Interleukin 6//Interleukin-6	9e-69	B4DNQ5	cDNA FLJ55231, highly similar to Interleukin-6//cDNA FLJ61423, highly similar to Interleukin-6//Uncharacterized protein//IL6 protein	GO:0006953	acute-phase response	IEA
AF493992	IL6	interleukin 6 (interferon, beta 2)//Interleukin 6//Interleukin-6	9e-69	B4DNQ5	cDNA FLJ55231, highly similar to Interleukin-6//cDNA FLJ61423, highly similar to Interleukin-6//Uncharacterized protein//IL6 protein	GO:0001889	liver development	IEA
AF493992	IL6	interleukin 6 (interferon, beta 2)//Interleukin 6//Interleukin-6	9e-69	B4DNQ5	cDNA FLJ55231, highly similar to Interleukin-6//cDNA FLJ61423, highly similar to Interleukin-6//Uncharacterized protein//IL6 protein	GO:0048635	negative regulation of muscle organ development	IEA
AF493992	IL6	interleukin 6 (interferon, beta 2)//Interleukin 6//Interleukin-6	9e-69	B4DNQ5	cDNA FLJ55231, highly similar to Interleukin-6//cDNA FLJ61423, highly similar to Interleukin-6//Uncharacterized protein//IL6 protein	GO:0032966	negative regulation of collagen biosynthetic process	IDA
AF493992	IL6	interleukin 6 (interferon, beta 2)//Interleukin 6//Interleukin-6	9e-69	B4DNQ5	cDNA FLJ55231, highly similar to Interleukin-6//cDNA FLJ61423, highly similar to Interleukin-6//Uncharacterized protein//IL6 protein	GO:0045454	cell redox homeostasis	IEA
AF493992	IL6	interleukin 6 (interferon, beta 2)//Interleukin 6//Interleukin-6	9e-69	B4DNQ5	cDNA FLJ55231, highly similar to Interleukin-6//cDNA FLJ61423, highly similar to Interleukin-6//Uncharacterized protein//IL6 protein	GO:0060445	branching involved in salivary gland morphogenesis	IEA
AF493992	IL6	interleukin 6 (interferon, beta 2)//Interleukin 6//Interleukin-6	9e-69	B4DNQ5	cDNA FLJ55231, highly similar to Interleukin-6//cDNA FLJ61423, highly similar to Interleukin-6//Uncharacterized protein//IL6 protein	GO:0001781	neutrophil apoptosis	IEA
AF493992	IL6	interleukin 6 (interferon, beta 2)//Interleukin 6//Interleukin-6	9e-69	B4DNQ5	cDNA FLJ55231, highly similar to Interleukin-6//cDNA FLJ61423, highly similar to Interleukin-6//Uncharacterized protein//IL6 protein	GO:0050710	negative regulation of cytokine secretion	IEA
AF493992	IL6	interleukin 6 (interferon, beta 2)//Interleukin 6//Interleukin-6	9e-69	B4DNQ5	cDNA FLJ55231, highly similar to Interleukin-6//cDNA FLJ61423, highly similar to Interleukin-6//Uncharacterized protein//IL6 protein	GO:0046716	muscle cell homeostasis	IEA
AF493992	IL6	interleukin 6 (interferon, beta 2)//Interleukin 6//Interleukin-6	9e-69	B4DNQ5	cDNA FLJ55231, highly similar to Interleukin-6//cDNA FLJ61423, highly similar to Interleukin-6//Uncharacterized protein//IL6 protein	GO:0009617	response to bacterium	IEA
AF493992	IL6	interleukin 6 (interferon, beta 2)//Interleukin 6//Interleukin-6	9e-69	B4DNQ5	cDNA FLJ55231, highly similar to Interleukin-6//cDNA FLJ61423, highly similar to Interleukin-6//Uncharacterized protein//IL6 protein	GO:0000187	activation of MAPK activity	IEA
AF493992	IL6	interleukin 6 (interferon, beta 2)//Interleukin 6//Interleukin-6	9e-69	B4DNQ5	cDNA FLJ55231, highly similar to Interleukin-6//cDNA FLJ61423, highly similar to Interleukin-6//Uncharacterized protein//IL6 protein	GO:0006955	immune response	IEA
AF493992	IL6	interleukin 6 (interferon, beta 2)//Interleukin 6//Interleukin-6	9e-69	B4DNQ5	cDNA FLJ55231, highly similar to Interleukin-6//cDNA FLJ61423, highly similar to Interleukin-6//Uncharacterized protein//IL6 protein	GO:0033138	positive regulation of peptidyl-serine phosphorylation	IDA
AF493992	IL6	interleukin 6 (interferon, beta 2)//Interleukin 6//Interleukin-6	9e-69	B4DNQ5	cDNA FLJ55231, highly similar to Interleukin-6//cDNA FLJ61423, highly similar to Interleukin-6//Uncharacterized protein//IL6 protein	GO:0051091	positive regulation of sequence-specific DNA binding transcription factor activity	IDA
AF493992	IL6	interleukin 6 (interferon, beta 2)//Interleukin 6//Interleukin-6	9e-69	B4DNQ5	cDNA FLJ55231, highly similar to Interleukin-6//cDNA FLJ61423, highly similar to Interleukin-6//Uncharacterized protein//IL6 protein	GO:0006954	inflammatory response	IDA
AF493992	IL6	interleukin 6 (interferon, beta 2)//Interleukin 6//Interleukin-6	9e-69	B4DNQ5	cDNA FLJ55231, highly similar to Interleukin-6//cDNA FLJ61423, highly similar to Interleukin-6//Uncharacterized protein//IL6 protein	GO:0051092	positive regulation of NF-kappaB transcription factor activity	IDA
AF493992	IL6	interleukin 6 (interferon, beta 2)//Interleukin 6//Interleukin-6	9e-69	B4DNQ5	cDNA FLJ55231, highly similar to Interleukin-6//cDNA FLJ61423, highly similar to Interleukin-6//Uncharacterized protein//IL6 protein	GO:0060665	regulation of branching involved in salivary gland morphogenesis by mesenchymal-epithelial signaling	IEA
AF493992	IL6	interleukin 6 (interferon, beta 2)//Interleukin 6//Interleukin-6	9e-69	B4DNQ5	cDNA FLJ55231, highly similar to Interleukin-6//cDNA FLJ61423, highly similar to Interleukin-6//Uncharacterized protein//IL6 protein	GO:0002675	positive regulation of acute inflammatory response	IDA
AF493992	IL6	interleukin 6 (interferon, beta 2)//Interleukin 6//Interleukin-6	9e-69	B4DNQ5	cDNA FLJ55231, highly similar to Interleukin-6//cDNA FLJ61423, highly similar to Interleukin-6//Uncharacterized protein//IL6 protein	GO:0060664	epithelial cell proliferation involved in salivary gland morphogenesis	IEA
AF493992	IL6	interleukin 6 (interferon, beta 2)//Interleukin 6//Interleukin-6	9e-69	B4DNQ5	cDNA FLJ55231, highly similar to Interleukin-6//cDNA FLJ61423, highly similar to Interleukin-6//Uncharacterized protein//IL6 protein	GO:0002384	hepatic immune response	TAS//IDA
AF493992	IL6	interleukin 6 (interferon, beta 2)//Interleukin 6//Interleukin-6	9e-69	B4DNQ5	cDNA FLJ55231, highly similar to Interleukin-6//cDNA FLJ61423, highly similar to Interleukin-6//Uncharacterized protein//IL6 protein	GO:0006959	humoral immune response	IC
AF493992	IL6	interleukin 6 (interferon, beta 2)//Interleukin 6//Interleukin-6	9e-69	B4DNQ5	cDNA FLJ55231, highly similar to Interleukin-6//cDNA FLJ61423, highly similar to Interleukin-6//Uncharacterized protein//IL6 protein	GO:0042102	positive regulation of T cell proliferation	IDA
AF493992	IL6	interleukin 6 (interferon, beta 2)//Interleukin 6//Interleukin-6	9e-69	B4DNQ5	cDNA FLJ55231, highly similar to Interleukin-6//cDNA FLJ61423, highly similar to Interleukin-6//Uncharacterized protein//IL6 protein	GO:0043154	negative regulation of caspase activity	IEA
AF493992	IL6	interleukin 6 (interferon, beta 2)//Interleukin 6//Interleukin-6	9e-69	B4DNQ5	cDNA FLJ55231, highly similar to Interleukin-6//cDNA FLJ61423, highly similar to Interleukin-6//Uncharacterized protein//IL6 protein	GO:0043200	response to amino acid stimulus	IEA
AF493992	IL6	interleukin 6 (interferon, beta 2)//Interleukin 6//Interleukin-6	9e-69	B4DNQ5	cDNA FLJ55231, highly similar to Interleukin-6//cDNA FLJ61423, highly similar to Interleukin-6//Uncharacterized protein//IL6 protein	GO:0045721	negative regulation of gluconeogenesis	IEA
AF493992	IL6	interleukin 6 (interferon, beta 2)//Interleukin 6//Interleukin-6	9e-69	B4DNQ5	cDNA FLJ55231, highly similar to Interleukin-6//cDNA FLJ61423, highly similar to Interleukin-6//Uncharacterized protein//IL6 protein	GO:0048012	hepatocyte growth factor receptor signaling pathway	IEA
AF493992	IL6	interleukin 6 (interferon, beta 2)//Interleukin 6//Interleukin-6	9e-69	B4DNQ5	cDNA FLJ55231, highly similar to Interleukin-6//cDNA FLJ61423, highly similar to Interleukin-6//Uncharacterized protein//IL6 protein	GO:0042493	response to drug	IEA
AF493992	IL6	interleukin 6 (interferon, beta 2)//Interleukin 6//Interleukin-6	9e-69	B4DNQ5	cDNA FLJ55231, highly similar to Interleukin-6//cDNA FLJ61423, highly similar to Interleukin-6//Uncharacterized protein//IL6 protein	GO:0042517	positive regulation of tyrosine phosphorylation of Stat3 protein	IDA
AF493992	IL6	interleukin 6 (interferon, beta 2)//Interleukin 6//Interleukin-6	9e-69	B4DNQ5	cDNA FLJ55231, highly similar to Interleukin-6//cDNA FLJ61423, highly similar to Interleukin-6//Uncharacterized protein//IL6 protein	GO:0009611	response to wounding	IEA
AF493992	IL6	interleukin 6 (interferon, beta 2)//Interleukin 6//Interleukin-6	9e-69	B4DNQ5	cDNA FLJ55231, highly similar to Interleukin-6//cDNA FLJ61423, highly similar to Interleukin-6//Uncharacterized protein//IL6 protein	GO:0042981	regulation of apoptosis	IEA
AF493992	IL6	interleukin 6 (interferon, beta 2)//Interleukin 6//Interleukin-6	9e-69	B4DNQ5	cDNA FLJ55231, highly similar to Interleukin-6//cDNA FLJ61423, highly similar to Interleukin-6//Uncharacterized protein//IL6 protein	GO:0045727	positive regulation of translation	IDA
AF493992	IL6	interleukin 6 (interferon, beta 2)//Interleukin 6//Interleukin-6	9e-69	B4DNQ5	cDNA FLJ55231, highly similar to Interleukin-6//cDNA FLJ61423, highly similar to Interleukin-6//Uncharacterized protein//IL6 protein	GO:0048661	positive regulation of smooth muscle cell proliferation	IDA
AF493992	IL6	interleukin 6 (interferon, beta 2)//Interleukin 6//Interleukin-6	9e-69	B4DNQ5	cDNA FLJ55231, highly similar to Interleukin-6//cDNA FLJ61423, highly similar to Interleukin-6//Uncharacterized protein//IL6 protein	GO:0010888	negative regulation of lipid storage	NAS
AF493992	IL6	interleukin 6 (interferon, beta 2)//Interleukin 6//Interleukin-6	9e-69	B4DNQ5	cDNA FLJ55231, highly similar to Interleukin-6//cDNA FLJ61423, highly similar to Interleukin-6//Uncharacterized protein//IL6 protein	GO:0002690	positive regulation of leukocyte chemotaxis	IC
AF493992	IL6	interleukin 6 (interferon, beta 2)//Interleukin 6//Interleukin-6	9e-69	B4DNQ5	cDNA FLJ55231, highly similar to Interleukin-6//cDNA FLJ61423, highly similar to Interleukin-6//Uncharacterized protein//IL6 protein	GO:0009612	response to mechanical stimulus	IEA
AF493992	IL6	interleukin 6 (interferon, beta 2)//Interleukin 6//Interleukin-6	9e-69	B4DNQ5	cDNA FLJ55231, highly similar to Interleukin-6//cDNA FLJ61423, highly similar to Interleukin-6//Uncharacterized protein//IL6 protein	GO:0045669	positive regulation of osteoblast differentiation	TAS
AF493992	IL6	interleukin 6 (interferon, beta 2)//Interleukin 6//Interleukin-6	9e-69	B4DNQ5	cDNA FLJ55231, highly similar to Interleukin-6//cDNA FLJ61423, highly similar to Interleukin-6//Uncharacterized protein//IL6 protein	GO:0045666	positive regulation of neuron differentiation	IEA
AF493992	IL6	interleukin 6 (interferon, beta 2)//Interleukin 6//Interleukin-6	9e-69	B4DNQ5	cDNA FLJ55231, highly similar to Interleukin-6//cDNA FLJ61423, highly similar to Interleukin-6//Uncharacterized protein//IL6 protein	GO:0051024	positive regulation of immunoglobulin secretion	IDA
AF493992	IL6	interleukin 6 (interferon, beta 2)//Interleukin 6//Interleukin-6	9e-69	B4DNQ5	cDNA FLJ55231, highly similar to Interleukin-6//cDNA FLJ61423, highly similar to Interleukin-6//Uncharacterized protein//IL6 protein	GO:0032494	response to peptidoglycan	IEP
AF493992	IL6	interleukin 6 (interferon, beta 2)//Interleukin 6//Interleukin-6	9e-69	B4DNQ5	cDNA FLJ55231, highly similar to Interleukin-6//cDNA FLJ61423, highly similar to Interleukin-6//Uncharacterized protein//IL6 protein	GO:0014070	response to organic cyclic compound	IEA
AF493992	IL6	interleukin 6 (interferon, beta 2)//Interleukin 6//Interleukin-6	9e-69	B4DNQ5	cDNA FLJ55231, highly similar to Interleukin-6//cDNA FLJ61423, highly similar to Interleukin-6//Uncharacterized protein//IL6 protein	GO:0033160	positive regulation of protein import into nucleus, translocation	IEA
AF493992	IL6	interleukin 6 (interferon, beta 2)//Interleukin 6//Interleukin-6	9e-69	B4DNQ5	cDNA FLJ55231, highly similar to Interleukin-6//cDNA FLJ61423, highly similar to Interleukin-6//Uncharacterized protein//IL6 protein	GO:0009408	response to heat	IEA
AF493992	IL6	interleukin 6 (interferon, beta 2)//Interleukin 6//Interleukin-6	9e-69	B4DNQ5	cDNA FLJ55231, highly similar to Interleukin-6//cDNA FLJ61423, highly similar to Interleukin-6//Uncharacterized protein//IL6 protein	GO:0045599	negative regulation of fat cell differentiation	NAS
AF493992	IL6	interleukin 6 (interferon, beta 2)//Interleukin 6//Interleukin-6	9e-69	B4DNQ5	cDNA FLJ55231, highly similar to Interleukin-6//cDNA FLJ61423, highly similar to Interleukin-6//Uncharacterized protein//IL6 protein	GO:0008360	regulation of cell shape	IEA
AF493992	IL6	interleukin 6 (interferon, beta 2)//Interleukin 6//Interleukin-6	9e-69	B4DNQ5	cDNA FLJ55231, highly similar to Interleukin-6//cDNA FLJ61423, highly similar to Interleukin-6//Uncharacterized protein//IL6 protein	GO:0019221	cytokine-mediated signaling pathway	IDA
AF493992	IL6	interleukin 6 (interferon, beta 2)//Interleukin 6//Interleukin-6	9e-69	B4DNQ5	cDNA FLJ55231, highly similar to Interleukin-6//cDNA FLJ61423, highly similar to Interleukin-6//Uncharacterized protein//IL6 protein	GO:0009409	response to cold	IEA
AF493992	IL6	interleukin 6 (interferon, beta 2)//Interleukin 6//Interleukin-6	9e-69	B4DNQ5	cDNA FLJ55231, highly similar to Interleukin-6//cDNA FLJ61423, highly similar to Interleukin-6//Uncharacterized protein//IL6 protein	GO:0031175	neuron projection development	IMP
AF493992	IL6	interleukin 6 (interferon, beta 2)//Interleukin 6//Interleukin-6	9e-69	B4DNQ5	cDNA FLJ55231, highly similar to Interleukin-6//cDNA FLJ61423, highly similar to Interleukin-6//Uncharacterized protein//IL6 protein	GO:0051789	response to protein stimulus	IEA
AF493992	IL6	interleukin 6 (interferon, beta 2)//Interleukin 6//Interleukin-6	9e-69	B4DNQ5	cDNA FLJ55231, highly similar to Interleukin-6//cDNA FLJ61423, highly similar to Interleukin-6//Uncharacterized protein//IL6 protein	GO:0046849	bone remodeling	IEA
AF493992	IL6	interleukin 6 (interferon, beta 2)//Interleukin 6//Interleukin-6	9e-69	B4DNQ5	cDNA FLJ55231, highly similar to Interleukin-6//cDNA FLJ61423, highly similar to Interleukin-6//Uncharacterized protein//IL6 protein	GO:0032496	response to lipopolysaccharide	IEA
AF493992	IL6	interleukin 6 (interferon, beta 2)//Interleukin 6//Interleukin-6	9e-69	B4DNQ5	cDNA FLJ55231, highly similar to Interleukin-6//cDNA FLJ61423, highly similar to Interleukin-6//Uncharacterized protein//IL6 protein	GO:0031667	response to nutrient levels	IEA
AF493992	IL6	interleukin 6 (interferon, beta 2)//Interleukin 6//Interleukin-6	9e-69	B4DNQ5	cDNA FLJ55231, highly similar to Interleukin-6//cDNA FLJ61423, highly similar to Interleukin-6//Uncharacterized protein//IL6 protein	GO:0070374	positive regulation of ERK1 and ERK2 cascade	IEA
AF493992	IL6	interleukin 6 (interferon, beta 2)//Interleukin 6//Interleukin-6	9e-69	B4DNQ5	cDNA FLJ55231, highly similar to Interleukin-6//cDNA FLJ61423, highly similar to Interleukin-6//Uncharacterized protein//IL6 protein	GO:0070102	interleukin-6-mediated signaling pathway	IEA
AF493992	IL6	interleukin 6 (interferon, beta 2)//Interleukin 6//Interleukin-6	9e-69	B4DNQ5	cDNA FLJ55231, highly similar to Interleukin-6//cDNA FLJ61423, highly similar to Interleukin-6//Uncharacterized protein//IL6 protein	GO:0043526	neuroprotection	IEA
AF493992	IL6	interleukin 6 (interferon, beta 2)//Interleukin 6//Interleukin-6	9e-69	B4DNQ5	cDNA FLJ55231, highly similar to Interleukin-6//cDNA FLJ61423, highly similar to Interleukin-6//Uncharacterized protein//IL6 protein	GO:0050679	positive regulation of epithelial cell proliferation	IEA
AF493992	IL6	interleukin 6 (interferon, beta 2)//Interleukin 6//Interleukin-6	9e-69	B4DNQ5	cDNA FLJ55231, highly similar to Interleukin-6//cDNA FLJ61423, highly similar to Interleukin-6//Uncharacterized protein//IL6 protein	GO:0007568	aging	IEA
AF493992	IL6	interleukin 6 (interferon, beta 2)//Interleukin 6//Interleukin-6	9e-69	B4DNQ5	cDNA FLJ55231, highly similar to Interleukin-6//cDNA FLJ61423, highly similar to Interleukin-6//Uncharacterized protein//IL6 protein	GO:0051384	response to glucocorticoid stimulus	IDA
AF493992	IL6	interleukin 6 (interferon, beta 2)//Interleukin 6//Interleukin-6	9e-69	B4DNQ5	cDNA FLJ55231, highly similar to Interleukin-6//cDNA FLJ61423, highly similar to Interleukin-6//Uncharacterized protein//IL6 protein	GO:0032722	positive regulation of chemokine production	IMP//IDA
AF493992	IL6	interleukin 6 (interferon, beta 2)//Interleukin 6//Interleukin-6	9e-69	B4DNQ5	cDNA FLJ55231, highly similar to Interleukin-6//cDNA FLJ61423, highly similar to Interleukin-6//Uncharacterized protein//IL6 protein	GO:0051592	response to calcium ion	IEA
AF493992	IL6	interleukin 6 (interferon, beta 2)//Interleukin 6//Interleukin-6	9e-69	B4DNQ5	cDNA FLJ55231, highly similar to Interleukin-6//cDNA FLJ61423, highly similar to Interleukin-6//Uncharacterized protein//IL6 protein	GO:0050871	positive regulation of B cell activation	IDA
AF493992	IL6	interleukin 6 (interferon, beta 2)//Interleukin 6//Interleukin-6	9e-69	B4DNQ5	cDNA FLJ55231, highly similar to Interleukin-6//cDNA FLJ61423, highly similar to Interleukin-6//Uncharacterized protein//IL6 protein	GO:0045893	positive regulation of transcription, DNA-dependent	IEA
AF493992	IL6	interleukin 6 (interferon, beta 2)//Interleukin 6//Interleukin-6	9e-69	B4DNQ5	cDNA FLJ55231, highly similar to Interleukin-6//cDNA FLJ61423, highly similar to Interleukin-6//Uncharacterized protein//IL6 protein	GO:0051450	myoblast proliferation	IEA
AF493992	IL6	interleukin 6 (interferon, beta 2)//Interleukin 6//Interleukin-6	9e-69	B4DNQ5	cDNA FLJ55231, highly similar to Interleukin-6//cDNA FLJ61423, highly similar to Interleukin-6//Uncharacterized protein//IL6 protein	GO:0008284	positive regulation of cell proliferation	IMP//IDA
AF493992	IL6	interleukin 6 (interferon, beta 2)//Interleukin 6//Interleukin-6	9e-69	B4DNQ5	cDNA FLJ55231, highly similar to Interleukin-6//cDNA FLJ61423, highly similar to Interleukin-6//Uncharacterized protein//IL6 protein	GO:0008285	negative regulation of cell proliferation	TAS//IEA
AF493992	IL6	interleukin 6 (interferon, beta 2)//Interleukin 6//Interleukin-6	9e-69	B4DNQ5	cDNA FLJ55231, highly similar to Interleukin-6//cDNA FLJ61423, highly similar to Interleukin-6//Uncharacterized protein//IL6 protein	GO:0008283	cell proliferation	IEA
AF493992	IL6	interleukin 6 (interferon, beta 2)//Interleukin 6//Interleukin-6	9e-69	B4DNQ5	cDNA FLJ55231, highly similar to Interleukin-6//cDNA FLJ61423, highly similar to Interleukin-6//Uncharacterized protein//IL6 protein	GO:0031100	organ regeneration	IEA
AF493992	IL6	interleukin 6 (interferon, beta 2)//Interleukin 6//Interleukin-6	9e-69	B4DNQ5	cDNA FLJ55231, highly similar to Interleukin-6//cDNA FLJ61423, highly similar to Interleukin-6//Uncharacterized protein//IL6 protein	GO:0045188	regulation of circadian sleep/wake cycle, non-REM sleep	IEA
AF493992	IL6	interleukin 6 (interferon, beta 2)//Interleukin 6//Interleukin-6	9e-69	B4DNQ5	cDNA FLJ55231, highly similar to Interleukin-6//cDNA FLJ61423, highly similar to Interleukin-6//Uncharacterized protein//IL6 protein	GO:0045429	positive regulation of nitric oxide biosynthetic process	IEA
AF493992	IL6	interleukin 6 (interferon, beta 2)//Interleukin 6//Interleukin-6	9e-69	B4DNQ5	cDNA FLJ55231, highly similar to Interleukin-6//cDNA FLJ61423, highly similar to Interleukin-6//Uncharacterized protein//IL6 protein	GO:0031000	response to caffeine	IEA
AF493992	IL6	interleukin 6 (interferon, beta 2)//Interleukin 6//Interleukin-6	9e-69	B4DNQ5	cDNA FLJ55231, highly similar to Interleukin-6//cDNA FLJ61423, highly similar to Interleukin-6//Uncharacterized protein//IL6 protein	GO:0045944	positive regulation of transcription from RNA polymerase II promoter	IDA
AF493992	IL6	interleukin 6 (interferon, beta 2)//Interleukin 6//Interleukin-6	9e-69	B4DNQ5	cDNA FLJ55231, highly similar to Interleukin-6//cDNA FLJ61423, highly similar to Interleukin-6//Uncharacterized protein//IL6 protein	GO:0034097	response to cytokine stimulus	IEA
AF493992	IL6	interleukin 6 (interferon, beta 2)//Interleukin 6//Interleukin-6	9e-69	B4DNQ5	cDNA FLJ55231, highly similar to Interleukin-6//cDNA FLJ61423, highly similar to Interleukin-6//Uncharacterized protein//IL6 protein	GO:0045630	positive regulation of T-helper 2 cell differentiation	IEA
AF493992	IL6	interleukin 6 (interferon, beta 2)//Interleukin 6//Interleukin-6	9e-69	B4DNQ5	cDNA FLJ55231, highly similar to Interleukin-6//cDNA FLJ61423, highly similar to Interleukin-6//Uncharacterized protein//IL6 protein	GO:0070091	glucagon secretion	IEA
AF493992	IL6	interleukin 6 (interferon, beta 2)//Interleukin 6//Interleukin-6	9e-69	B4DNQ5	cDNA FLJ55231, highly similar to Interleukin-6//cDNA FLJ61423, highly similar to Interleukin-6//Uncharacterized protein//IL6 protein	GO:0043066	negative regulation of apoptosis	IDA//IEA
AF493992	IL6	interleukin 6 (interferon, beta 2)//Interleukin 6//Interleukin-6	9e-69	B4DNQ5	cDNA FLJ55231, highly similar to Interleukin-6//cDNA FLJ61423, highly similar to Interleukin-6//Uncharacterized protein//IL6 protein	GO:0002446	neutrophil mediated immunity	IC
AF493992	IL6	interleukin 6 (interferon, beta 2)//Interleukin 6//Interleukin-6	9e-69	B4DNQ5	cDNA FLJ55231, highly similar to Interleukin-6//cDNA FLJ61423, highly similar to Interleukin-6//Uncharacterized protein//IL6 protein	GO:0045765	regulation of angiogenesis	IC
AF493992	IL6	interleukin 6 (interferon, beta 2)//Interleukin 6//Interleukin-6	9e-69	B4DNQ5	cDNA FLJ55231, highly similar to Interleukin-6//cDNA FLJ61423, highly similar to Interleukin-6//Uncharacterized protein//IL6 protein	GO:0006916	anti-apoptosis	IEA
AF493992	IL6	interleukin 6 (interferon, beta 2)//Interleukin 6//Interleukin-6	9e-69	B4DNQ5	cDNA FLJ55231, highly similar to Interleukin-6//cDNA FLJ61423, highly similar to Interleukin-6//Uncharacterized protein//IL6 protein	GO:0045768	positive regulation of anti-apoptosis	IMP
AF493992	IL6	interleukin 6 (interferon, beta 2)//Interleukin 6//Interleukin-6	9e-69	B4DNQ5	cDNA FLJ55231, highly similar to Interleukin-6//cDNA FLJ61423, highly similar to Interleukin-6//Uncharacterized protein//IL6 protein	GO:0010574	regulation of vascular endothelial growth factor production	IDA
AF493992	IL6	interleukin 6 (interferon, beta 2)//Interleukin 6//Interleukin-6	9e-69	B4DNQ5	cDNA FLJ55231, highly similar to Interleukin-6//cDNA FLJ61423, highly similar to Interleukin-6//Uncharacterized protein//IL6 protein	GO:0002548	monocyte chemotaxis	IC
AF493992	IL6	interleukin 6 (interferon, beta 2)//Interleukin 6//Interleukin-6	9e-69	B4DNQ5	cDNA FLJ55231, highly similar to Interleukin-6//cDNA FLJ61423, highly similar to Interleukin-6//Uncharacterized protein//IL6 protein	GO:0046427	positive regulation of JAK-STAT cascade	IDA//IEA
AF493992	IL6	interleukin 6 (interferon, beta 2)//Interleukin 6//Interleukin-6	9e-69	B4DNQ5	cDNA FLJ55231, highly similar to Interleukin-6//cDNA FLJ61423, highly similar to Interleukin-6//Uncharacterized protein//IL6 protein	GO:0010628	positive regulation of gene expression	IEA
AF493992	IL6	interleukin 6 (interferon, beta 2)//Interleukin 6//Interleukin-6	9e-69	B4DNQ5	cDNA FLJ55231, highly similar to Interleukin-6//cDNA FLJ61423, highly similar to Interleukin-6//Uncharacterized protein//IL6 protein	GO:0000902	cell morphogenesis	IEA
AF493992	IL6	interleukin 6 (interferon, beta 2)//Interleukin 6//Interleukin-6	9e-69	B4DNQ5	cDNA FLJ55231, highly similar to Interleukin-6//cDNA FLJ61423, highly similar to Interleukin-6//Uncharacterized protein//IL6 protein	GO:0050829	defense response to Gram-negative bacterium	IEP
AF493992	IL6	interleukin 6 (interferon, beta 2)//Interleukin 6//Interleukin-6	9e-69	B4DNQ5	cDNA FLJ55231, highly similar to Interleukin-6//cDNA FLJ61423, highly similar to Interleukin-6//Uncharacterized protein//IL6 protein	GO:0031018	endocrine pancreas development	IEA
AF493992	IL6	interleukin 6 (interferon, beta 2)//Interleukin 6//Interleukin-6	9e-69	B4DNQ5	cDNA FLJ55231, highly similar to Interleukin-6//cDNA FLJ61423, highly similar to Interleukin-6//Uncharacterized protein//IL6 protein	GO:0006469	negative regulation of protein kinase activity	IEA
AF493992	IL6	interleukin 6 (interferon, beta 2)//Interleukin 6//Interleukin-6	9e-69	B4DNQ5	cDNA FLJ55231, highly similar to Interleukin-6//cDNA FLJ61423, highly similar to Interleukin-6//Uncharacterized protein//IL6 protein	GO:0043410	positive regulation of MAPKKK cascade	IDA
FJ409636	SYN1	synapsin I//Synapsin Ia//Synapsin Ib	0	SYN1	synapsin I//Synapsin-1	GO:0007268	synaptic transmission	TAS
FJ409636	SYN1	synapsin I//Synapsin Ia//Synapsin Ib	0	SYN1	synapsin I//Synapsin-1	GO:0007269	neurotransmitter secretion	IEA
NM_001137621	IL23RA	interleukin 23 receptor alpha//Interleukin 23 receptor alpha chain	2e-21	IL23R	interleukin 23 receptor//Interleukin 23 receptor//Interleukin-23 receptor	GO:0006954	inflammatory response	IEA
NM_001137621	IL23RA	interleukin 23 receptor alpha//Interleukin 23 receptor alpha chain	2e-21	IL23R	interleukin 23 receptor//Interleukin 23 receptor//Interleukin-23 receptor	GO:0045087	innate immune response	IEA
AJ308234	POAT1-1	organic anion transporter-like//Solute carrier family 22 member 6	0	SLC22A6	solute carrier family 22 (organic anion transporter), member 6//cDNA FLJ31202 fis, clone KIDNE2003188, highly similar to Homo sapiens solute carrier family 22 (organic anion transporter), member 6 (SLC22A6), transcript variant 5, mRNA//cDNA FLJ34560 fis, clone KIDNE2001857, highly similar to Homo sapiens solute carrier family 22, member 6, transcript variant 2, mRNA//Solute carrier family 22 memb…	GO:0006820	anion transport	IEA
AJ308234	POAT1-1	organic anion transporter-like//Solute carrier family 22 member 6	0	SLC22A6	solute carrier family 22 (organic anion transporter), member 6//cDNA FLJ31202 fis, clone KIDNE2003188, highly similar to Homo sapiens solute carrier family 22 (organic anion transporter), member 6 (SLC22A6), transcript variant 5, mRNA//cDNA FLJ34560 fis, clone KIDNE2001857, highly similar to Homo sapiens solute carrier family 22, member 6, transcript variant 2, mRNA//Solute carrier family 22 memb…	GO:0031427	response to methotrexate	IEA
AJ308234	POAT1-1	organic anion transporter-like//Solute carrier family 22 member 6	0	SLC22A6	solute carrier family 22 (organic anion transporter), member 6//cDNA FLJ31202 fis, clone KIDNE2003188, highly similar to Homo sapiens solute carrier family 22 (organic anion transporter), member 6 (SLC22A6), transcript variant 5, mRNA//cDNA FLJ34560 fis, clone KIDNE2001857, highly similar to Homo sapiens solute carrier family 22, member 6, transcript variant 2, mRNA//Solute carrier family 22 memb…	GO:0015711	organic anion transport	TAS//IEA
AJ308234	POAT1-1	organic anion transporter-like//Solute carrier family 22 member 6	0	SLC22A6	solute carrier family 22 (organic anion transporter), member 6//cDNA FLJ31202 fis, clone KIDNE2003188, highly similar to Homo sapiens solute carrier family 22 (organic anion transporter), member 6 (SLC22A6), transcript variant 5, mRNA//cDNA FLJ34560 fis, clone KIDNE2001857, highly similar to Homo sapiens solute carrier family 22, member 6, transcript variant 2, mRNA//Solute carrier family 22 memb…	GO:0006810	transport	IEA
AJ308234	POAT1-1	organic anion transporter-like//Solute carrier family 22 member 6	0	SLC22A6	solute carrier family 22 (organic anion transporter), member 6//cDNA FLJ31202 fis, clone KIDNE2003188, highly similar to Homo sapiens solute carrier family 22 (organic anion transporter), member 6 (SLC22A6), transcript variant 5, mRNA//cDNA FLJ34560 fis, clone KIDNE2001857, highly similar to Homo sapiens solute carrier family 22, member 6, transcript variant 2, mRNA//Solute carrier family 22 memb…	GO:0043252	sodium-independent organic anion transport	IEA
AJ308234	POAT1-1	organic anion transporter-like//Solute carrier family 22 member 6	0	SLC22A6	solute carrier family 22 (organic anion transporter), member 6//cDNA FLJ31202 fis, clone KIDNE2003188, highly similar to Homo sapiens solute carrier family 22 (organic anion transporter), member 6 (SLC22A6), transcript variant 5, mRNA//cDNA FLJ34560 fis, clone KIDNE2001857, highly similar to Homo sapiens solute carrier family 22, member 6, transcript variant 2, mRNA//Solute carrier family 22 memb…	GO:0015742	alpha-ketoglutarate transport	TAS
AJ308234	POAT1-1	organic anion transporter-like//Solute carrier family 22 member 6	0	SLC22A6	solute carrier family 22 (organic anion transporter), member 6//cDNA FLJ31202 fis, clone KIDNE2003188, highly similar to Homo sapiens solute carrier family 22 (organic anion transporter), member 6 (SLC22A6), transcript variant 5, mRNA//cDNA FLJ34560 fis, clone KIDNE2001857, highly similar to Homo sapiens solute carrier family 22, member 6, transcript variant 2, mRNA//Solute carrier family 22 memb…	GO:0055085	transmembrane transport	IEA
AJ308234	POAT1-1	organic anion transporter-like//Solute carrier family 22 member 6	0	SLC22A6	solute carrier family 22 (organic anion transporter), member 6//cDNA FLJ31202 fis, clone KIDNE2003188, highly similar to Homo sapiens solute carrier family 22 (organic anion transporter), member 6 (SLC22A6), transcript variant 5, mRNA//cDNA FLJ34560 fis, clone KIDNE2001857, highly similar to Homo sapiens solute carrier family 22, member 6, transcript variant 2, mRNA//Solute carrier family 22 memb…	GO:0006811	ion transport	IEA
FJ432080	ANGPTL7	angiopoietin-like 7//Angiopoietin-like protein 7	0	ANGPTL7	angiopoietin-like 7//Angiopoietin-related protein 7	GO:0007165	signal transduction	IEA
FJ432080	ANGPTL7	angiopoietin-like 7//Angiopoietin-like protein 7	0	ANGPTL7	angiopoietin-like 7//Angiopoietin-related protein 7	GO:0006979	response to oxidative stress	TAS
NM_001159778	CLDN23	claudin 23//Claudin 23	4e-109	CLDN23	claudin 23//cDNA FLJ41553 fis, clone COLON2005126//Claudin-23	GO:0016338	calcium-independent cell-cell adhesion	ISS
NM_001164514	SLC25A19	solute carrier family 25 (mitochondrial thiamine pyrophosphate carrier), member 19//Solute carrier family 25 member 19	4e-153	SLC25A19	solute carrier family 25 (mitochondrial thiamine pyrophosphate carrier), member 19//Putative uncharacterized protein DKFZp667O1614//Solute carrier family 25 member 19//cDNA FLJ90758 fis, clone SKNMC1000082, highly similar to Mitochondrial deoxynucleotide carrier//Mitochondrial thiamine pyrophosphate carrier	GO:0030302	deoxynucleotide transport	NAS
NM_001164514	SLC25A19	solute carrier family 25 (mitochondrial thiamine pyrophosphate carrier), member 19//Solute carrier family 25 member 19	4e-153	SLC25A19	solute carrier family 25 (mitochondrial thiamine pyrophosphate carrier), member 19//Putative uncharacterized protein DKFZp667O1614//Solute carrier family 25 member 19//cDNA FLJ90758 fis, clone SKNMC1000082, highly similar to Mitochondrial deoxynucleotide carrier//Mitochondrial thiamine pyrophosphate carrier	GO:0006810	transport	IEA
NM_001164514	SLC25A19	solute carrier family 25 (mitochondrial thiamine pyrophosphate carrier), member 19//Solute carrier family 25 member 19	4e-153	SLC25A19	solute carrier family 25 (mitochondrial thiamine pyrophosphate carrier), member 19//Putative uncharacterized protein DKFZp667O1614//Solute carrier family 25 member 19//cDNA FLJ90758 fis, clone SKNMC1000082, highly similar to Mitochondrial deoxynucleotide carrier//Mitochondrial thiamine pyrophosphate carrier	GO:0055085	transmembrane transport	IEA
NM_001164652	ACAN	aggrecan//Aggrecan core protein	0	ACAN	aggrecan//ACAN protein//Aggrecan core protein//Aggrecan epidermal growth factor-like domain-1	GO:0001501	skeletal system development	NAS
NM_001164652	ACAN	aggrecan//Aggrecan core protein	0	ACAN	aggrecan//ACAN protein//Aggrecan core protein//Aggrecan epidermal growth factor-like domain-1	GO:0002063	chondrocyte development	IEA
NM_001164652	ACAN	aggrecan//Aggrecan core protein	0	ACAN	aggrecan//ACAN protein//Aggrecan core protein//Aggrecan epidermal growth factor-like domain-1	GO:0001502	cartilage condensation	IEA
NM_001164652	ACAN	aggrecan//Aggrecan core protein	0	ACAN	aggrecan//ACAN protein//Aggrecan core protein//Aggrecan epidermal growth factor-like domain-1	GO:0030199	collagen fibril organization	IEA
NM_001164652	ACAN	aggrecan//Aggrecan core protein	0	ACAN	aggrecan//ACAN protein//Aggrecan core protein//Aggrecan epidermal growth factor-like domain-1	GO:0006508	proteolysis	NAS
NM_001164652	ACAN	aggrecan//Aggrecan core protein	0	ACAN	aggrecan//ACAN protein//Aggrecan core protein//Aggrecan epidermal growth factor-like domain-1	GO:0007155	cell adhesion	IEA
NM_001164652	ACAN	aggrecan//Aggrecan core protein	0	ACAN	aggrecan//ACAN protein//Aggrecan core protein//Aggrecan epidermal growth factor-like domain-1	GO:0030166	proteoglycan biosynthetic process	IEA
GU386349	GDF15	growth differentiation factor 15//Growth differentiation factor 15	2e-102	GDF15	Growth/differentiation factor 15	GO:0007165	signal transduction	TAS
GU386349	GDF15	growth differentiation factor 15//Growth differentiation factor 15	2e-102	GDF15	Growth/differentiation factor 15	GO:0007267	cell-cell signaling	TAS
GU386349	GDF15	growth differentiation factor 15//Growth differentiation factor 15	2e-102	GDF15	Growth/differentiation factor 15	GO:0007179	transforming growth factor beta receptor signaling pathway	TAS
GU354319	STEAP4	STEAP family member 4//Six transmembrane epithelial antigen of the prostate 4	5e-74	STEAP4	STEAP family member 4//Uncharacterized protein//Metalloreductase STEAP4	GO:0008152	metabolic process	IEA
GU354319	STEAP4	STEAP family member 4//Six transmembrane epithelial antigen of the prostate 4	5e-74	STEAP4	STEAP family member 4//Uncharacterized protein//Metalloreductase STEAP4	GO:0006810	transport	IEA
GU354319	STEAP4	STEAP family member 4//Six transmembrane epithelial antigen of the prostate 4	5e-74	STEAP4	STEAP family member 4//Uncharacterized protein//Metalloreductase STEAP4	GO:0045444	fat cell differentiation	ISS//IEA
GU354319	STEAP4	STEAP family member 4//Six transmembrane epithelial antigen of the prostate 4	5e-74	STEAP4	STEAP family member 4//Uncharacterized protein//Metalloreductase STEAP4	GO:0006826	iron ion transport	IEA
GU354319	STEAP4	STEAP family member 4//Six transmembrane epithelial antigen of the prostate 4	5e-74	STEAP4	STEAP family member 4//Uncharacterized protein//Metalloreductase STEAP4	GO:0055114	oxidation-reduction process	IEA
GU354319	STEAP4	STEAP family member 4//Six transmembrane epithelial antigen of the prostate 4	5e-74	STEAP4	STEAP family member 4//Uncharacterized protein//Metalloreductase STEAP4	GO:0006811	ion transport	IEA
AY091516	CYP2A19	cytochrome P450 2A19//Cytochrome p450 2A6//Coumarin 7-hydroxylase//Cytochorme P450 2A19	0	CYP2A13	cytochrome P450, family 2, subfamily A, polypeptide 13//Uncharacterized protein//Cytochrome P450 2A13	GO:0055114	oxidation-reduction process	IEA
AY205234	PSPH	phosphoserine phosphatase//Phosphoserine phosphatase//Parotid secretory protein	2e-64	C20orf70	chromosome 20 open reading frame 70//cDNA FLJ77339//Short palate, lung and nasal epithelium carcinoma-associated protein 2	GO:0008152	metabolic process	IEA
AY205234	PSPH	phosphoserine phosphatase//Phosphoserine phosphatase//Parotid secretory protein	2e-64	C20orf70	chromosome 20 open reading frame 70//cDNA FLJ77339//Short palate, lung and nasal epithelium carcinoma-associated protein 2	GO:0006564	L-serine biosynthetic process	IEA
AJ539176	ELSPBP1	epididymal sperm binding protein 1//Epididymal sperm-binding protein 1	5e-106	ELSPBP1	epididymal sperm binding protein 1//Epididymal sperm-binding protein 1	GO:0007338	single fertilization	IEA
AY375264	ASCT1	neutral amino acid transporter ASCT1	9e-65	SLC1A4	solute carrier family 1 (glutamate/neutral amino acid transporter), member 4//cDNA, FLJ93528, highly similar to Homo sapiens solute carrier family 1 (glutamate/neutral amino acid transporter), member 4 (SLC1A4), mRNA//cDNA FLJ52500, highly similar to Neutral amino acid transporter A//cDNA FLJ53154, highly similar to Neutral amino acid transporter A//cDNA, FLJ78885, highly similar to Neutral amino…	GO:0050890	cognition	IMP
AY375264	ASCT1	neutral amino acid transporter ASCT1	9e-65	SLC1A4	solute carrier family 1 (glutamate/neutral amino acid transporter), member 4//cDNA, FLJ93528, highly similar to Homo sapiens solute carrier family 1 (glutamate/neutral amino acid transporter), member 4 (SLC1A4), mRNA//cDNA FLJ52500, highly similar to Neutral amino acid transporter A//cDNA FLJ53154, highly similar to Neutral amino acid transporter A//cDNA, FLJ78885, highly similar to Neutral amino…	GO:0034589	hydroxyproline transport	IDA
AY375264	ASCT1	neutral amino acid transporter ASCT1	9e-65	SLC1A4	solute carrier family 1 (glutamate/neutral amino acid transporter), member 4//cDNA, FLJ93528, highly similar to Homo sapiens solute carrier family 1 (glutamate/neutral amino acid transporter), member 4 (SLC1A4), mRNA//cDNA FLJ52500, highly similar to Neutral amino acid transporter A//cDNA FLJ53154, highly similar to Neutral amino acid transporter A//cDNA, FLJ78885, highly similar to Neutral amino…	GO:0015826	threonine transport	IDA
AY375264	ASCT1	neutral amino acid transporter ASCT1	9e-65	SLC1A4	solute carrier family 1 (glutamate/neutral amino acid transporter), member 4//cDNA, FLJ93528, highly similar to Homo sapiens solute carrier family 1 (glutamate/neutral amino acid transporter), member 4 (SLC1A4), mRNA//cDNA FLJ52500, highly similar to Neutral amino acid transporter A//cDNA FLJ53154, highly similar to Neutral amino acid transporter A//cDNA, FLJ78885, highly similar to Neutral amino…	GO:0015825	L-serine transport	IDA
AY375264	ASCT1	neutral amino acid transporter ASCT1	9e-65	SLC1A4	solute carrier family 1 (glutamate/neutral amino acid transporter), member 4//cDNA, FLJ93528, highly similar to Homo sapiens solute carrier family 1 (glutamate/neutral amino acid transporter), member 4 (SLC1A4), mRNA//cDNA FLJ52500, highly similar to Neutral amino acid transporter A//cDNA FLJ53154, highly similar to Neutral amino acid transporter A//cDNA, FLJ78885, highly similar to Neutral amino…	GO:0015824	proline transport	IDA
AY375264	ASCT1	neutral amino acid transporter ASCT1	9e-65	SLC1A4	solute carrier family 1 (glutamate/neutral amino acid transporter), member 4//cDNA, FLJ93528, highly similar to Homo sapiens solute carrier family 1 (glutamate/neutral amino acid transporter), member 4 (SLC1A4), mRNA//cDNA FLJ52500, highly similar to Neutral amino acid transporter A//cDNA FLJ53154, highly similar to Neutral amino acid transporter A//cDNA, FLJ78885, highly similar to Neutral amino…	GO:0015811	L-cystine transport	IDA
AY375264	ASCT1	neutral amino acid transporter ASCT1	9e-65	SLC1A4	solute carrier family 1 (glutamate/neutral amino acid transporter), member 4//cDNA, FLJ93528, highly similar to Homo sapiens solute carrier family 1 (glutamate/neutral amino acid transporter), member 4 (SLC1A4), mRNA//cDNA FLJ52500, highly similar to Neutral amino acid transporter A//cDNA FLJ53154, highly similar to Neutral amino acid transporter A//cDNA, FLJ78885, highly similar to Neutral amino…	GO:0035249	synaptic transmission, glutamatergic	NAS
AY375264	ASCT1	neutral amino acid transporter ASCT1	9e-65	SLC1A4	solute carrier family 1 (glutamate/neutral amino acid transporter), member 4//cDNA, FLJ93528, highly similar to Homo sapiens solute carrier family 1 (glutamate/neutral amino acid transporter), member 4 (SLC1A4), mRNA//cDNA FLJ52500, highly similar to Neutral amino acid transporter A//cDNA FLJ53154, highly similar to Neutral amino acid transporter A//cDNA, FLJ78885, highly similar to Neutral amino…	GO:0006865	amino acid transport	EXP
AY375264	ASCT1	neutral amino acid transporter ASCT1	9e-65	SLC1A4	solute carrier family 1 (glutamate/neutral amino acid transporter), member 4//cDNA, FLJ93528, highly similar to Homo sapiens solute carrier family 1 (glutamate/neutral amino acid transporter), member 4 (SLC1A4), mRNA//cDNA FLJ52500, highly similar to Neutral amino acid transporter A//cDNA FLJ53154, highly similar to Neutral amino acid transporter A//cDNA, FLJ78885, highly similar to Neutral amino…	GO:0006810	transport	IEA
AY375264	ASCT1	neutral amino acid transporter ASCT1	9e-65	SLC1A4	solute carrier family 1 (glutamate/neutral amino acid transporter), member 4//cDNA, FLJ93528, highly similar to Homo sapiens solute carrier family 1 (glutamate/neutral amino acid transporter), member 4 (SLC1A4), mRNA//cDNA FLJ52500, highly similar to Neutral amino acid transporter A//cDNA FLJ53154, highly similar to Neutral amino acid transporter A//cDNA, FLJ78885, highly similar to Neutral amino…	GO:0006835	dicarboxylic acid transport	IEA
AY375264	ASCT1	neutral amino acid transporter ASCT1	9e-65	SLC1A4	solute carrier family 1 (glutamate/neutral amino acid transporter), member 4//cDNA, FLJ93528, highly similar to Homo sapiens solute carrier family 1 (glutamate/neutral amino acid transporter), member 4 (SLC1A4), mRNA//cDNA FLJ52500, highly similar to Neutral amino acid transporter A//cDNA FLJ53154, highly similar to Neutral amino acid transporter A//cDNA, FLJ78885, highly similar to Neutral amino…	GO:0015808	L-alanine transport	IDA
AY161863	DSPP	dentin sialophosphoprotein	9e-111	DSPP	dentin sialophosphoprotein//Dentin sialophosphoprotein//Dentin sialophosphoprotein variant A//Dentin sialophosphoprotein variant B	GO:0001501	skeletal system development	TAS
AY161863	DSPP	dentin sialophosphoprotein	9e-111	DSPP	dentin sialophosphoprotein//Dentin sialophosphoprotein//Dentin sialophosphoprotein variant A//Dentin sialophosphoprotein variant B	GO:0001503	ossification	TAS//IEA
AY161863	DSPP	dentin sialophosphoprotein	9e-111	DSPP	dentin sialophosphoprotein//Dentin sialophosphoprotein//Dentin sialophosphoprotein variant A//Dentin sialophosphoprotein variant B	GO:0006810	transport	IEA
AY161863	DSPP	dentin sialophosphoprotein	9e-111	DSPP	dentin sialophosphoprotein//Dentin sialophosphoprotein//Dentin sialophosphoprotein variant A//Dentin sialophosphoprotein variant B	GO:0042476	odontogenesis	IEA
AY161863	DSPP	dentin sialophosphoprotein	9e-111	DSPP	dentin sialophosphoprotein//Dentin sialophosphoprotein//Dentin sialophosphoprotein variant A//Dentin sialophosphoprotein variant B	GO:0042475	odontogenesis of dentine-containing tooth	IEA
AY161863	DSPP	dentin sialophosphoprotein	9e-111	DSPP	dentin sialophosphoprotein//Dentin sialophosphoprotein//Dentin sialophosphoprotein variant A//Dentin sialophosphoprotein variant B	GO:0007275	multicellular organismal development	TAS
AY161863	DSPP	dentin sialophosphoprotein	9e-111	DSPP	dentin sialophosphoprotein//Dentin sialophosphoprotein//Dentin sialophosphoprotein variant A//Dentin sialophosphoprotein variant B	GO:0007155	cell adhesion	IEA
AY161863	DSPP	dentin sialophosphoprotein	9e-111	DSPP	dentin sialophosphoprotein//Dentin sialophosphoprotein//Dentin sialophosphoprotein variant A//Dentin sialophosphoprotein variant B	GO:0055085	transmembrane transport	IEA
AY161863	DSPP	dentin sialophosphoprotein	9e-111	DSPP	dentin sialophosphoprotein//Dentin sialophosphoprotein//Dentin sialophosphoprotein variant A//Dentin sialophosphoprotein variant B	GO:0031214	biomineral tissue development	IEA
AY161863	DSPP	dentin sialophosphoprotein	9e-111	DSPP	dentin sialophosphoprotein//Dentin sialophosphoprotein//Dentin sialophosphoprotein variant A//Dentin sialophosphoprotein variant B	GO:0030154	cell differentiation	IEA
AY497545	HYAL3	hyaluronoglucosaminidase 3//Hyaluronidase-3	0	HYAL3	hyaluronoglucosaminidase 3//Uncharacterized protein//Hyaluronidase-3	GO:0005975	carbohydrate metabolic process	IEA
AY497545	HYAL3	hyaluronoglucosaminidase 3//Hyaluronidase-3	0	HYAL3	hyaluronoglucosaminidase 3//Uncharacterized protein//Hyaluronidase-3	GO:0008152	metabolic process	IEA
U82223	TTN	titin	0	TTN	titin//Cellular titin isoform PEVK variant 4//Uncharacterized protein//Titin//Titin, isoform CRA_b//Titin, isoform CRA_a//CDNA FLJ26346 fis, clone HRT04038, highly similar to Homo sapiens titin (TTN), transcript variant N2-B	GO:0045859	regulation of protein kinase activity	IMP
U82223	TTN	titin	0	TTN	titin//Cellular titin isoform PEVK variant 4//Uncharacterized protein//Titin//Titin, isoform CRA_b//Titin, isoform CRA_a//CDNA FLJ26346 fis, clone HRT04038, highly similar to Homo sapiens titin (TTN), transcript variant N2-B	GO:0030240	skeletal muscle thin filament assembly	IMP
U82223	TTN	titin	0	TTN	titin//Cellular titin isoform PEVK variant 4//Uncharacterized protein//Titin//Titin, isoform CRA_b//Titin, isoform CRA_a//CDNA FLJ26346 fis, clone HRT04038, highly similar to Homo sapiens titin (TTN), transcript variant N2-B	GO:0007076	mitotic chromosome condensation	IEP
U82223	TTN	titin	0	TTN	titin//Cellular titin isoform PEVK variant 4//Uncharacterized protein//Titin//Titin, isoform CRA_b//Titin, isoform CRA_a//CDNA FLJ26346 fis, clone HRT04038, highly similar to Homo sapiens titin (TTN), transcript variant N2-B	GO:0001756	somitogenesis	IEA
U82223	TTN	titin	0	TTN	titin//Cellular titin isoform PEVK variant 4//Uncharacterized protein//Titin//Titin, isoform CRA_b//Titin, isoform CRA_a//CDNA FLJ26346 fis, clone HRT04038, highly similar to Homo sapiens titin (TTN), transcript variant N2-B	GO:0045214	sarcomere organization	IMP//IEA
U82223	TTN	titin	0	TTN	titin//Cellular titin isoform PEVK variant 4//Uncharacterized protein//Titin//Titin, isoform CRA_b//Titin, isoform CRA_a//CDNA FLJ26346 fis, clone HRT04038, highly similar to Homo sapiens titin (TTN), transcript variant N2-B	GO:0006941	striated muscle contraction	TAS
U82223	TTN	titin	0	TTN	titin//Cellular titin isoform PEVK variant 4//Uncharacterized protein//Titin//Titin, isoform CRA_b//Titin, isoform CRA_a//CDNA FLJ26346 fis, clone HRT04038, highly similar to Homo sapiens titin (TTN), transcript variant N2-B	GO:0001701	in utero embryonic development	IEA
U82223	TTN	titin	0	TTN	titin//Cellular titin isoform PEVK variant 4//Uncharacterized protein//Titin//Titin, isoform CRA_b//Titin, isoform CRA_a//CDNA FLJ26346 fis, clone HRT04038, highly similar to Homo sapiens titin (TTN), transcript variant N2-B	GO:0007512	adult heart development	IEA
U82223	TTN	titin	0	TTN	titin//Cellular titin isoform PEVK variant 4//Uncharacterized protein//Titin//Titin, isoform CRA_b//Titin, isoform CRA_a//CDNA FLJ26346 fis, clone HRT04038, highly similar to Homo sapiens titin (TTN), transcript variant N2-B	GO:0007507	heart development	IEA
U82223	TTN	titin	0	TTN	titin//Cellular titin isoform PEVK variant 4//Uncharacterized protein//Titin//Titin, isoform CRA_b//Titin, isoform CRA_a//CDNA FLJ26346 fis, clone HRT04038, highly similar to Homo sapiens titin (TTN), transcript variant N2-B	GO:0051592	response to calcium ion	IDA
U82223	TTN	titin	0	TTN	titin//Cellular titin isoform PEVK variant 4//Uncharacterized protein//Titin//Titin, isoform CRA_b//Titin, isoform CRA_a//CDNA FLJ26346 fis, clone HRT04038, highly similar to Homo sapiens titin (TTN), transcript variant N2-B	GO:0048739	cardiac muscle fiber development	IMP
U82223	TTN	titin	0	TTN	titin//Cellular titin isoform PEVK variant 4//Uncharacterized protein//Titin//Titin, isoform CRA_b//Titin, isoform CRA_a//CDNA FLJ26346 fis, clone HRT04038, highly similar to Homo sapiens titin (TTN), transcript variant N2-B	GO:0050790	regulation of catalytic activity	IMP
U82223	TTN	titin	0	TTN	titin//Cellular titin isoform PEVK variant 4//Uncharacterized protein//Titin//Titin, isoform CRA_b//Titin, isoform CRA_a//CDNA FLJ26346 fis, clone HRT04038, highly similar to Homo sapiens titin (TTN), transcript variant N2-B	GO:0003007	heart morphogenesis	IEA
U82223	TTN	titin	0	TTN	titin//Cellular titin isoform PEVK variant 4//Uncharacterized protein//Titin//Titin, isoform CRA_b//Titin, isoform CRA_a//CDNA FLJ26346 fis, clone HRT04038, highly similar to Homo sapiens titin (TTN), transcript variant N2-B	GO:0006936	muscle contraction	IEA
U82223	TTN	titin	0	TTN	titin//Cellular titin isoform PEVK variant 4//Uncharacterized protein//Titin//Titin, isoform CRA_b//Titin, isoform CRA_a//CDNA FLJ26346 fis, clone HRT04038, highly similar to Homo sapiens titin (TTN), transcript variant N2-B	GO:0055002	striated muscle cell development	IEA
U82223	TTN	titin	0	TTN	titin//Cellular titin isoform PEVK variant 4//Uncharacterized protein//Titin//Titin, isoform CRA_b//Titin, isoform CRA_a//CDNA FLJ26346 fis, clone HRT04038, highly similar to Homo sapiens titin (TTN), transcript variant N2-B	GO:0006508	proteolysis	IEA
U82223	TTN	titin	0	TTN	titin//Cellular titin isoform PEVK variant 4//Uncharacterized protein//Titin//Titin, isoform CRA_b//Titin, isoform CRA_a//CDNA FLJ26346 fis, clone HRT04038, highly similar to Homo sapiens titin (TTN), transcript variant N2-B	GO:0055003	cardiac myofibril assembly	IEA
U82223	TTN	titin	0	TTN	titin//Cellular titin isoform PEVK variant 4//Uncharacterized protein//Titin//Titin, isoform CRA_b//Titin, isoform CRA_a//CDNA FLJ26346 fis, clone HRT04038, highly similar to Homo sapiens titin (TTN), transcript variant N2-B	GO:0006468	protein phosphorylation	IEA
U82223	TTN	titin	0	TTN	titin//Cellular titin isoform PEVK variant 4//Uncharacterized protein//Titin//Titin, isoform CRA_b//Titin, isoform CRA_a//CDNA FLJ26346 fis, clone HRT04038, highly similar to Homo sapiens titin (TTN), transcript variant N2-B	GO:0030241	skeletal muscle myosin thick filament assembly	IMP
U82223	TTN	titin	0	TTN	titin//Cellular titin isoform PEVK variant 4//Uncharacterized protein//Titin//Titin, isoform CRA_b//Titin, isoform CRA_a//CDNA FLJ26346 fis, clone HRT04038, highly similar to Homo sapiens titin (TTN), transcript variant N2-B	GO:0043056	forward locomotion	IEA
U82223	TTN	titin	0	TTN	titin//Cellular titin isoform PEVK variant 4//Uncharacterized protein//Titin//Titin, isoform CRA_b//Titin, isoform CRA_a//CDNA FLJ26346 fis, clone HRT04038, highly similar to Homo sapiens titin (TTN), transcript variant N2-B	GO:0055008	cardiac muscle tissue morphogenesis	IMP
AY572787	TNF	tumor necrosis factor//Tumor necrosis factor alpha	3e-114	TNF	tumor necrosis factor//Tumor necrosis factor (TNF superfamily, member 2)//Tumor necrosis factor alpha//TNFA protein	GO:0032755	positive regulation of interleukin-6 production	IEA
AY572787	TNF	tumor necrosis factor//Tumor necrosis factor alpha	3e-114	TNF	tumor necrosis factor//Tumor necrosis factor (TNF superfamily, member 2)//Tumor necrosis factor alpha//TNFA protein	GO:0019722	calcium-mediated signaling	IEA
AY572787	TNF	tumor necrosis factor//Tumor necrosis factor alpha	3e-114	TNF	tumor necrosis factor//Tumor necrosis factor (TNF superfamily, member 2)//Tumor necrosis factor alpha//TNFA protein	GO:0009651	response to salt stress	TAS
AY572787	TNF	tumor necrosis factor//Tumor necrosis factor alpha	3e-114	TNF	tumor necrosis factor//Tumor necrosis factor (TNF superfamily, member 2)//Tumor necrosis factor alpha//TNFA protein	GO:0045599	negative regulation of fat cell differentiation	NAS
AY572787	TNF	tumor necrosis factor//Tumor necrosis factor alpha	3e-114	TNF	tumor necrosis factor//Tumor necrosis factor (TNF superfamily, member 2)//Tumor necrosis factor alpha//TNFA protein	GO:0050830	defense response to Gram-positive bacterium	IEA
AY572787	TNF	tumor necrosis factor//Tumor necrosis factor alpha	3e-114	TNF	tumor necrosis factor//Tumor necrosis factor (TNF superfamily, member 2)//Tumor necrosis factor alpha//TNFA protein	GO:0032715	negative regulation of interleukin-6 production	IEA
AY572787	TNF	tumor necrosis factor//Tumor necrosis factor alpha	3e-114	TNF	tumor necrosis factor//Tumor necrosis factor (TNF superfamily, member 2)//Tumor necrosis factor alpha//TNFA protein	GO:0046330	positive regulation of JNK cascade	IEA
AY572787	TNF	tumor necrosis factor//Tumor necrosis factor alpha	3e-114	TNF	tumor necrosis factor//Tumor necrosis factor (TNF superfamily, member 2)//Tumor necrosis factor alpha//TNFA protein	GO:0001819	positive regulation of cytokine production	IEA
AY572787	TNF	tumor necrosis factor//Tumor necrosis factor alpha	3e-114	TNF	tumor necrosis factor//Tumor necrosis factor (TNF superfamily, member 2)//Tumor necrosis factor alpha//TNFA protein	GO:0050900	leukocyte migration	IEA
AY572787	TNF	tumor necrosis factor//Tumor necrosis factor alpha	3e-114	TNF	tumor necrosis factor//Tumor necrosis factor (TNF superfamily, member 2)//Tumor necrosis factor alpha//TNFA protein	GO:0050901	leukocyte tethering or rolling	IEA
AY572787	TNF	tumor necrosis factor//Tumor necrosis factor alpha	3e-114	TNF	tumor necrosis factor//Tumor necrosis factor (TNF superfamily, member 2)//Tumor necrosis factor alpha//TNFA protein	GO:0031622	positive regulation of fever generation	ISS
AY572787	TNF	tumor necrosis factor//Tumor necrosis factor alpha	3e-114	TNF	tumor necrosis factor//Tumor necrosis factor (TNF superfamily, member 2)//Tumor necrosis factor alpha//TNFA protein	GO:0043525	positive regulation of neuron apoptosis	IEA
AY572787	TNF	tumor necrosis factor//Tumor necrosis factor alpha	3e-114	TNF	tumor necrosis factor//Tumor necrosis factor (TNF superfamily, member 2)//Tumor necrosis factor alpha//TNFA protein	GO:0030730	sequestering of triglyceride	IEA
AY572787	TNF	tumor necrosis factor//Tumor necrosis factor alpha	3e-114	TNF	tumor necrosis factor//Tumor necrosis factor (TNF superfamily, member 2)//Tumor necrosis factor alpha//TNFA protein	GO:0030198	extracellular matrix organization	IEA
AY572787	TNF	tumor necrosis factor//Tumor necrosis factor alpha	3e-114	TNF	tumor necrosis factor//Tumor necrosis factor (TNF superfamily, member 2)//Tumor necrosis factor alpha//TNFA protein	GO:0061048	negative regulation of branching involved in lung morphogenesis	IEA
AY572787	TNF	tumor necrosis factor//Tumor necrosis factor alpha	3e-114	TNF	tumor necrosis factor//Tumor necrosis factor (TNF superfamily, member 2)//Tumor necrosis factor alpha//TNFA protein	GO:0042127	regulation of cell proliferation	IEA
AY572787	TNF	tumor necrosis factor//Tumor necrosis factor alpha	3e-114	TNF	tumor necrosis factor//Tumor necrosis factor (TNF superfamily, member 2)//Tumor necrosis factor alpha//TNFA protein	GO:0046325	negative regulation of glucose import	IEA
AY572787	TNF	tumor necrosis factor//Tumor necrosis factor alpha	3e-114	TNF	tumor necrosis factor//Tumor necrosis factor (TNF superfamily, member 2)//Tumor necrosis factor alpha//TNFA protein	GO:0009887	organ morphogenesis	IEA
AY572787	TNF	tumor necrosis factor//Tumor necrosis factor alpha	3e-114	TNF	tumor necrosis factor//Tumor necrosis factor (TNF superfamily, member 2)//Tumor necrosis factor alpha//TNFA protein	GO:0034116	positive regulation of heterotypic cell-cell adhesion	IEA
AY572787	TNF	tumor necrosis factor//Tumor necrosis factor alpha	3e-114	TNF	tumor necrosis factor//Tumor necrosis factor (TNF superfamily, member 2)//Tumor necrosis factor alpha//TNFA protein	GO:0070374	positive regulation of ERK1 and ERK2 cascade	NAS
AY572787	TNF	tumor necrosis factor//Tumor necrosis factor alpha	3e-114	TNF	tumor necrosis factor//Tumor necrosis factor (TNF superfamily, member 2)//Tumor necrosis factor alpha//TNFA protein	GO:0043123	positive regulation of I-kappaB kinase/NF-kappaB cascade	IEA
AY572787	TNF	tumor necrosis factor//Tumor necrosis factor alpha	3e-114	TNF	tumor necrosis factor//Tumor necrosis factor (TNF superfamily, member 2)//Tumor necrosis factor alpha//TNFA protein	GO:0044130	negative regulation of growth of symbiont in host	IEA
AY572787	TNF	tumor necrosis factor//Tumor necrosis factor alpha	3e-114	TNF	tumor necrosis factor//Tumor necrosis factor (TNF superfamily, member 2)//Tumor necrosis factor alpha//TNFA protein	GO:0043122	regulation of I-kappaB kinase/NF-kappaB cascade	IEA
AY572787	TNF	tumor necrosis factor//Tumor necrosis factor alpha	3e-114	TNF	tumor necrosis factor//Tumor necrosis factor (TNF superfamily, member 2)//Tumor necrosis factor alpha//TNFA protein	GO:0042742	defense response to bacterium	IEA
AY572787	TNF	tumor necrosis factor//Tumor necrosis factor alpha	3e-114	TNF	tumor necrosis factor//Tumor necrosis factor (TNF superfamily, member 2)//Tumor necrosis factor alpha//TNFA protein	GO:0010940	positive regulation of necrotic cell death	TAS
AY572787	TNF	tumor necrosis factor//Tumor necrosis factor alpha	3e-114	TNF	tumor necrosis factor//Tumor necrosis factor (TNF superfamily, member 2)//Tumor necrosis factor alpha//TNFA protein	GO:0000060	protein import into nucleus, translocation	IEA
AY572787	TNF	tumor necrosis factor//Tumor necrosis factor alpha	3e-114	TNF	tumor necrosis factor//Tumor necrosis factor (TNF superfamily, member 2)//Tumor necrosis factor alpha//TNFA protein	GO:0045071	negative regulation of viral genome replication	IEA
AY572787	TNF	tumor necrosis factor//Tumor necrosis factor alpha	3e-114	TNF	tumor necrosis factor//Tumor necrosis factor (TNF superfamily, member 2)//Tumor necrosis factor alpha//TNFA protein	GO:0032729	positive regulation of interferon-gamma production	IEA
AY572787	TNF	tumor necrosis factor//Tumor necrosis factor alpha	3e-114	TNF	tumor necrosis factor//Tumor necrosis factor (TNF superfamily, member 2)//Tumor necrosis factor alpha//TNFA protein	GO:0002876	positive regulation of chronic inflammatory response to antigenic stimulus	IEA
AY572787	TNF	tumor necrosis factor//Tumor necrosis factor alpha	3e-114	TNF	tumor necrosis factor//Tumor necrosis factor (TNF superfamily, member 2)//Tumor necrosis factor alpha//TNFA protein	GO:0045840	positive regulation of mitosis	IEA
AY572787	TNF	tumor necrosis factor//Tumor necrosis factor alpha	3e-114	TNF	tumor necrosis factor//Tumor necrosis factor (TNF superfamily, member 2)//Tumor necrosis factor alpha//TNFA protein	GO:0051384	response to glucocorticoid stimulus	IEA
AY572787	TNF	tumor necrosis factor//Tumor necrosis factor alpha	3e-114	TNF	tumor necrosis factor//Tumor necrosis factor (TNF superfamily, member 2)//Tumor necrosis factor alpha//TNFA protein	GO:0007275	multicellular organismal development	IEA
AY572787	TNF	tumor necrosis factor//Tumor necrosis factor alpha	3e-114	TNF	tumor necrosis factor//Tumor necrosis factor (TNF superfamily, member 2)//Tumor necrosis factor alpha//TNFA protein	GO:0006952	defense response	IEA
AY572787	TNF	tumor necrosis factor//Tumor necrosis factor alpha	3e-114	TNF	tumor necrosis factor//Tumor necrosis factor (TNF superfamily, member 2)//Tumor necrosis factor alpha//TNFA protein	GO:0000122	negative regulation of transcription from RNA polymerase II promoter	IEA
AY572787	TNF	tumor necrosis factor//Tumor necrosis factor alpha	3e-114	TNF	tumor necrosis factor//Tumor necrosis factor (TNF superfamily, member 2)//Tumor necrosis factor alpha//TNFA protein	GO:0032722	positive regulation of chemokine production	IEA
AY572787	TNF	tumor necrosis factor//Tumor necrosis factor alpha	3e-114	TNF	tumor necrosis factor//Tumor necrosis factor (TNF superfamily, member 2)//Tumor necrosis factor alpha//TNFA protein	GO:0033209	tumor necrosis factor-mediated signaling pathway	IEA
AY572787	TNF	tumor necrosis factor//Tumor necrosis factor alpha	3e-114	TNF	tumor necrosis factor//Tumor necrosis factor (TNF superfamily, member 2)//Tumor necrosis factor alpha//TNFA protein	GO:0051798	positive regulation of hair follicle development	IEA
AY572787	TNF	tumor necrosis factor//Tumor necrosis factor alpha	3e-114	TNF	tumor necrosis factor//Tumor necrosis factor (TNF superfamily, member 2)//Tumor necrosis factor alpha//TNFA protein	GO:0050806	positive regulation of synaptic transmission	IEA
AY572787	TNF	tumor necrosis factor//Tumor necrosis factor alpha	3e-114	TNF	tumor necrosis factor//Tumor necrosis factor (TNF superfamily, member 2)//Tumor necrosis factor alpha//TNFA protein	GO:0045123	cellular extravasation	IEA
AY572787	TNF	tumor necrosis factor//Tumor necrosis factor alpha	3e-114	TNF	tumor necrosis factor//Tumor necrosis factor (TNF superfamily, member 2)//Tumor necrosis factor alpha//TNFA protein	GO:0045893	positive regulation of transcription, DNA-dependent	IEA
AY572787	TNF	tumor necrosis factor//Tumor necrosis factor alpha	3e-114	TNF	tumor necrosis factor//Tumor necrosis factor (TNF superfamily, member 2)//Tumor necrosis factor alpha//TNFA protein	GO:0045892	negative regulation of transcription, DNA-dependent	IEA
AY572787	TNF	tumor necrosis factor//Tumor necrosis factor alpha	3e-114	TNF	tumor necrosis factor//Tumor necrosis factor (TNF superfamily, member 2)//Tumor necrosis factor alpha//TNFA protein	GO:0045080	positive regulation of chemokine biosynthetic process	IEA
AY572787	TNF	tumor necrosis factor//Tumor necrosis factor alpha	3e-114	TNF	tumor necrosis factor//Tumor necrosis factor (TNF superfamily, member 2)//Tumor necrosis factor alpha//TNFA protein	GO:0008625	induction of apoptosis via death domain receptors	IEA
AY572787	TNF	tumor necrosis factor//Tumor necrosis factor alpha	3e-114	TNF	tumor necrosis factor//Tumor necrosis factor (TNF superfamily, member 2)//Tumor necrosis factor alpha//TNFA protein	GO:0060559	positive regulation of calcidiol 1-monooxygenase activity	IEA
AY572787	TNF	tumor necrosis factor//Tumor necrosis factor alpha	3e-114	TNF	tumor necrosis factor//Tumor necrosis factor (TNF superfamily, member 2)//Tumor necrosis factor alpha//TNFA protein	GO:0008624	induction of apoptosis by extracellular signals	IEA
AY572787	TNF	tumor necrosis factor//Tumor necrosis factor alpha	3e-114	TNF	tumor necrosis factor//Tumor necrosis factor (TNF superfamily, member 2)//Tumor necrosis factor alpha//TNFA protein	GO:0042346	positive regulation of NF-kappaB import into nucleus	IEA
AY572787	TNF	tumor necrosis factor//Tumor necrosis factor alpha	3e-114	TNF	tumor necrosis factor//Tumor necrosis factor (TNF superfamily, member 2)//Tumor necrosis factor alpha//TNFA protein	GO:0051044	positive regulation of membrane protein ectodomain proteolysis	IEA
AY572787	TNF	tumor necrosis factor//Tumor necrosis factor alpha	3e-114	TNF	tumor necrosis factor//Tumor necrosis factor (TNF superfamily, member 2)//Tumor necrosis factor alpha//TNFA protein	GO:0002439	chronic inflammatory response to antigenic stimulus	IEA
AY572787	TNF	tumor necrosis factor//Tumor necrosis factor alpha	3e-114	TNF	tumor necrosis factor//Tumor necrosis factor (TNF superfamily, member 2)//Tumor necrosis factor alpha//TNFA protein	GO:0008285	negative regulation of cell proliferation	IEA
AY572787	TNF	tumor necrosis factor//Tumor necrosis factor alpha	3e-114	TNF	tumor necrosis factor//Tumor necrosis factor (TNF superfamily, member 2)//Tumor necrosis factor alpha//TNFA protein	GO:0050995	negative regulation of lipid catabolic process	IEA
AY572787	TNF	tumor necrosis factor//Tumor necrosis factor alpha	3e-114	TNF	tumor necrosis factor//Tumor necrosis factor (TNF superfamily, member 2)//Tumor necrosis factor alpha//TNFA protein	GO:0060693	regulation of branching involved in salivary gland morphogenesis	IEA
AY572787	TNF	tumor necrosis factor//Tumor necrosis factor alpha	3e-114	TNF	tumor necrosis factor//Tumor necrosis factor (TNF superfamily, member 2)//Tumor necrosis factor alpha//TNFA protein	GO:0060555	induction of necroptosis by extracellular signals	IEA
AY572787	TNF	tumor necrosis factor//Tumor necrosis factor alpha	3e-114	TNF	tumor necrosis factor//Tumor necrosis factor (TNF superfamily, member 2)//Tumor necrosis factor alpha//TNFA protein	GO:0060557	positive regulation of vitamin D biosynthetic process	IEA
AY572787	TNF	tumor necrosis factor//Tumor necrosis factor alpha	3e-114	TNF	tumor necrosis factor//Tumor necrosis factor (TNF superfamily, member 2)//Tumor necrosis factor alpha//TNFA protein	GO:0006927	transformed cell apoptosis	IEA
AY572787	TNF	tumor necrosis factor//Tumor necrosis factor alpha	3e-114	TNF	tumor necrosis factor//Tumor necrosis factor (TNF superfamily, member 2)//Tumor necrosis factor alpha//TNFA protein	GO:0050715	positive regulation of cytokine secretion	IEA
AY572787	TNF	tumor necrosis factor//Tumor necrosis factor alpha	3e-114	TNF	tumor necrosis factor//Tumor necrosis factor (TNF superfamily, member 2)//Tumor necrosis factor alpha//TNFA protein	GO:0002740	negative regulation of cytokine secretion involved in immune response	IEA
AY572787	TNF	tumor necrosis factor//Tumor necrosis factor alpha	3e-114	TNF	tumor necrosis factor//Tumor necrosis factor (TNF superfamily, member 2)//Tumor necrosis factor alpha//TNFA protein	GO:0045429	positive regulation of nitric oxide biosynthetic process	IEA
AY572787	TNF	tumor necrosis factor//Tumor necrosis factor alpha	3e-114	TNF	tumor necrosis factor//Tumor necrosis factor (TNF superfamily, member 2)//Tumor necrosis factor alpha//TNFA protein	GO:0000187	activation of MAPK activity	IEA
AY572787	TNF	tumor necrosis factor//Tumor necrosis factor alpha	3e-114	TNF	tumor necrosis factor//Tumor necrosis factor (TNF superfamily, member 2)//Tumor necrosis factor alpha//TNFA protein	GO:0051091	positive regulation of sequence-specific DNA binding transcription factor activity	IEA
AY572787	TNF	tumor necrosis factor//Tumor necrosis factor alpha	3e-114	TNF	tumor necrosis factor//Tumor necrosis factor (TNF superfamily, member 2)//Tumor necrosis factor alpha//TNFA protein	GO:0006955	immune response	IEA
AY572787	TNF	tumor necrosis factor//Tumor necrosis factor alpha	3e-114	TNF	tumor necrosis factor//Tumor necrosis factor (TNF superfamily, member 2)//Tumor necrosis factor alpha//TNFA protein	GO:0002925	positive regulation of humoral immune response mediated by circulating immunoglobulin	IEA
AY572787	TNF	tumor necrosis factor//Tumor necrosis factor alpha	3e-114	TNF	tumor necrosis factor//Tumor necrosis factor (TNF superfamily, member 2)//Tumor necrosis factor alpha//TNFA protein	GO:0002037	negative regulation of L-glutamate transport	IEA
AY572787	TNF	tumor necrosis factor//Tumor necrosis factor alpha	3e-114	TNF	tumor necrosis factor//Tumor necrosis factor (TNF superfamily, member 2)//Tumor necrosis factor alpha//TNFA protein	GO:0051092	positive regulation of NF-kappaB transcription factor activity	IEA
AY572787	TNF	tumor necrosis factor//Tumor necrosis factor alpha	3e-114	TNF	tumor necrosis factor//Tumor necrosis factor (TNF superfamily, member 2)//Tumor necrosis factor alpha//TNFA protein	GO:0006954	inflammatory response	IEA
AY572787	TNF	tumor necrosis factor//Tumor necrosis factor alpha	3e-114	TNF	tumor necrosis factor//Tumor necrosis factor (TNF superfamily, member 2)//Tumor necrosis factor alpha//TNFA protein	GO:0060664	epithelial cell proliferation involved in salivary gland morphogenesis	IEA
AY572787	TNF	tumor necrosis factor//Tumor necrosis factor alpha	3e-114	TNF	tumor necrosis factor//Tumor necrosis factor (TNF superfamily, member 2)//Tumor necrosis factor alpha//TNFA protein	GO:0045944	positive regulation of transcription from RNA polymerase II promoter	IEA
AY572787	TNF	tumor necrosis factor//Tumor necrosis factor alpha	3e-114	TNF	tumor necrosis factor//Tumor necrosis factor (TNF superfamily, member 2)//Tumor necrosis factor alpha//TNFA protein	GO:0006959	humoral immune response	IEA
AY572787	TNF	tumor necrosis factor//Tumor necrosis factor alpha	3e-114	TNF	tumor necrosis factor//Tumor necrosis factor (TNF superfamily, member 2)//Tumor necrosis factor alpha//TNFA protein	GO:0006006	glucose metabolic process	IEA
AY572787	TNF	tumor necrosis factor//Tumor necrosis factor alpha	3e-114	TNF	tumor necrosis factor//Tumor necrosis factor (TNF superfamily, member 2)//Tumor necrosis factor alpha//TNFA protein	GO:0001775	cell activation	IEA
AY572787	TNF	tumor necrosis factor//Tumor necrosis factor alpha	3e-114	TNF	tumor necrosis factor//Tumor necrosis factor (TNF superfamily, member 2)//Tumor necrosis factor alpha//TNFA protein	GO:0070265	necrotic cell death	IEA
AY572787	TNF	tumor necrosis factor//Tumor necrosis factor alpha	3e-114	TNF	tumor necrosis factor//Tumor necrosis factor (TNF superfamily, member 2)//Tumor necrosis factor alpha//TNFA protein	GO:0043066	negative regulation of apoptosis	IEA
AY572787	TNF	tumor necrosis factor//Tumor necrosis factor alpha	3e-114	TNF	tumor necrosis factor//Tumor necrosis factor (TNF superfamily, member 2)//Tumor necrosis factor alpha//TNFA protein	GO:0006919	activation of caspase activity	IEA
AY572787	TNF	tumor necrosis factor//Tumor necrosis factor alpha	3e-114	TNF	tumor necrosis factor//Tumor necrosis factor (TNF superfamily, member 2)//Tumor necrosis factor alpha//TNFA protein	GO:0042493	response to drug	IEA
AY572787	TNF	tumor necrosis factor//Tumor necrosis factor alpha	3e-114	TNF	tumor necrosis factor//Tumor necrosis factor (TNF superfamily, member 2)//Tumor necrosis factor alpha//TNFA protein	GO:0007254	JNK cascade	IEA
AY572787	TNF	tumor necrosis factor//Tumor necrosis factor alpha	3e-114	TNF	tumor necrosis factor//Tumor necrosis factor (TNF superfamily, member 2)//Tumor necrosis factor alpha//TNFA protein	GO:0030316	osteoclast differentiation	IEA
AY572787	TNF	tumor necrosis factor//Tumor necrosis factor alpha	3e-114	TNF	tumor necrosis factor//Tumor necrosis factor (TNF superfamily, member 2)//Tumor necrosis factor alpha//TNFA protein	GO:0006915	apoptosis	IEA
AY572787	TNF	tumor necrosis factor//Tumor necrosis factor alpha	3e-114	TNF	tumor necrosis factor//Tumor necrosis factor (TNF superfamily, member 2)//Tumor necrosis factor alpha//TNFA protein	GO:0006916	anti-apoptosis	IEA
AY572787	TNF	tumor necrosis factor//Tumor necrosis factor alpha	3e-114	TNF	tumor necrosis factor//Tumor necrosis factor (TNF superfamily, member 2)//Tumor necrosis factor alpha//TNFA protein	GO:0006917	induction of apoptosis	IEA
AY572787	TNF	tumor necrosis factor//Tumor necrosis factor alpha	3e-114	TNF	tumor necrosis factor//Tumor necrosis factor (TNF superfamily, member 2)//Tumor necrosis factor alpha//TNFA protein	GO:0045670	regulation of osteoclast differentiation	IEA
AY572787	TNF	tumor necrosis factor//Tumor necrosis factor alpha	3e-114	TNF	tumor necrosis factor//Tumor necrosis factor (TNF superfamily, member 2)//Tumor necrosis factor alpha//TNFA protein	GO:0009615	response to virus	IEA
AY572787	TNF	tumor necrosis factor//Tumor necrosis factor alpha	3e-114	TNF	tumor necrosis factor//Tumor necrosis factor (TNF superfamily, member 2)//Tumor necrosis factor alpha//TNFA protein	GO:0048661	positive regulation of smooth muscle cell proliferation	IEA
AY572787	TNF	tumor necrosis factor//Tumor necrosis factor alpha	3e-114	TNF	tumor necrosis factor//Tumor necrosis factor (TNF superfamily, member 2)//Tumor necrosis factor alpha//TNFA protein	GO:0051222	positive regulation of protein transport	IEA
AY572787	TNF	tumor necrosis factor//Tumor necrosis factor alpha	3e-114	TNF	tumor necrosis factor//Tumor necrosis factor (TNF superfamily, member 2)//Tumor necrosis factor alpha//TNFA protein	GO:0010888	negative regulation of lipid storage	NAS
AY572787	TNF	tumor necrosis factor//Tumor necrosis factor alpha	3e-114	TNF	tumor necrosis factor//Tumor necrosis factor (TNF superfamily, member 2)//Tumor necrosis factor alpha//TNFA protein	GO:0009612	response to mechanical stimulus	IEA
AY572787	TNF	tumor necrosis factor//Tumor necrosis factor alpha	3e-114	TNF	tumor necrosis factor//Tumor necrosis factor (TNF superfamily, member 2)//Tumor necrosis factor alpha//TNFA protein	GO:0051023	regulation of immunoglobulin secretion	IEA
AY572787	TNF	tumor necrosis factor//Tumor necrosis factor alpha	3e-114	TNF	tumor necrosis factor//Tumor necrosis factor (TNF superfamily, member 2)//Tumor necrosis factor alpha//TNFA protein	GO:0007165	signal transduction	IEA
AY572787	TNF	tumor necrosis factor//Tumor necrosis factor alpha	3e-114	TNF	tumor necrosis factor//Tumor necrosis factor (TNF superfamily, member 2)//Tumor necrosis factor alpha//TNFA protein	GO:0045994	positive regulation of translational initiation by iron	IEA
AY572787	TNF	tumor necrosis factor//Tumor necrosis factor alpha	3e-114	TNF	tumor necrosis factor//Tumor necrosis factor (TNF superfamily, member 2)//Tumor necrosis factor alpha//TNFA protein	GO:0050796	regulation of insulin secretion	IEA
AY572787	TNF	tumor necrosis factor//Tumor necrosis factor alpha	3e-114	TNF	tumor necrosis factor//Tumor necrosis factor (TNF superfamily, member 2)//Tumor necrosis factor alpha//TNFA protein	GO:0001934	positive regulation of protein phosphorylation	IEA
AY572787	TNF	tumor necrosis factor//Tumor necrosis factor alpha	3e-114	TNF	tumor necrosis factor//Tumor necrosis factor (TNF superfamily, member 2)//Tumor necrosis factor alpha//TNFA protein	GO:0032800	receptor biosynthetic process	IEA
AY572787	TNF	tumor necrosis factor//Tumor necrosis factor alpha	3e-114	TNF	tumor necrosis factor//Tumor necrosis factor (TNF superfamily, member 2)//Tumor necrosis factor alpha//TNFA protein	GO:0001932	regulation of protein phosphorylation	IEA
NM_213902	SLC22A2	solute carrier family 22 (organic cation transporter), member 2//Solute carrier family 22 member 2	0	SLC22A2	solute carrier family 22 (organic cation transporter), member 2//Solute carrier family 22 member 2//Solute carrier family 22 (Organic cation transporter), member 2	GO:0007589	body fluid secretion	TAS
NM_213902	SLC22A2	solute carrier family 22 (organic cation transporter), member 2//Solute carrier family 22 member 2	0	SLC22A2	solute carrier family 22 (organic cation transporter), member 2//Solute carrier family 22 member 2//Solute carrier family 22 (Organic cation transporter), member 2	GO:0015695	organic cation transport	IEA
NM_213902	SLC22A2	solute carrier family 22 (organic cation transporter), member 2//Solute carrier family 22 member 2	0	SLC22A2	solute carrier family 22 (organic cation transporter), member 2//Solute carrier family 22 member 2//Solute carrier family 22 (Organic cation transporter), member 2	GO:0006810	transport	IEA
NM_213902	SLC22A2	solute carrier family 22 (organic cation transporter), member 2//Solute carrier family 22 member 2	0	SLC22A2	solute carrier family 22 (organic cation transporter), member 2//Solute carrier family 22 member 2//Solute carrier family 22 (Organic cation transporter), member 2	GO:0055085	transmembrane transport	IEA
NM_213902	SLC22A2	solute carrier family 22 (organic cation transporter), member 2//Solute carrier family 22 member 2	0	SLC22A2	solute carrier family 22 (organic cation transporter), member 2//Solute carrier family 22 member 2//Solute carrier family 22 (Organic cation transporter), member 2	GO:0006812	cation transport	IEA
NM_213902	SLC22A2	solute carrier family 22 (organic cation transporter), member 2//Solute carrier family 22 member 2	0	SLC22A2	solute carrier family 22 (organic cation transporter), member 2//Solute carrier family 22 member 2//Solute carrier family 22 (Organic cation transporter), member 2	GO:0006811	ion transport	IEA
NM_213993	IL12A	interleukin 12A (natural killer cell stimulatory factor 1, cytotoxic lymphocyte maturation factor 1, p35)//Interleukin-12 subunit alpha	1e-99	IL12A	Interleukin 12//Interleukin-12 subunit alpha//Interleukin-12 p35 subunit	GO:0032729	positive regulation of interferon-gamma production	IEA
NM_213993	IL12A	interleukin 12A (natural killer cell stimulatory factor 1, cytotoxic lymphocyte maturation factor 1, p35)//Interleukin-12 subunit alpha	1e-99	IL12A	Interleukin 12//Interleukin-12 subunit alpha//Interleukin-12 p35 subunit	GO:0050830	defense response to Gram-positive bacterium	IEA
NM_213993	IL12A	interleukin 12A (natural killer cell stimulatory factor 1, cytotoxic lymphocyte maturation factor 1, p35)//Interleukin-12 subunit alpha	1e-99	IL12A	Interleukin 12//Interleukin-12 subunit alpha//Interleukin-12 p35 subunit	GO:0050671	positive regulation of lymphocyte proliferation	IEA
NM_213993	IL12A	interleukin 12A (natural killer cell stimulatory factor 1, cytotoxic lymphocyte maturation factor 1, p35)//Interleukin-12 subunit alpha	1e-99	IL12A	Interleukin 12//Interleukin-12 subunit alpha//Interleukin-12 p35 subunit	GO:0042832	defense response to protozoan	IEA
NM_213993	IL12A	interleukin 12A (natural killer cell stimulatory factor 1, cytotoxic lymphocyte maturation factor 1, p35)//Interleukin-12 subunit alpha	1e-99	IL12A	Interleukin 12//Interleukin-12 subunit alpha//Interleukin-12 p35 subunit	GO:0048662	negative regulation of smooth muscle cell proliferation	IEA
NM_213993	IL12A	interleukin 12A (natural killer cell stimulatory factor 1, cytotoxic lymphocyte maturation factor 1, p35)//Interleukin-12 subunit alpha	1e-99	IL12A	Interleukin 12//Interleukin-12 subunit alpha//Interleukin-12 p35 subunit	GO:0009615	response to virus	IEA
NM_213993	IL12A	interleukin 12A (natural killer cell stimulatory factor 1, cytotoxic lymphocyte maturation factor 1, p35)//Interleukin-12 subunit alpha	1e-99	IL12A	Interleukin 12//Interleukin-12 subunit alpha//Interleukin-12 p35 subunit	GO:0042520	positive regulation of tyrosine phosphorylation of Stat4 protein	IEA
NM_213993	IL12A	interleukin 12A (natural killer cell stimulatory factor 1, cytotoxic lymphocyte maturation factor 1, p35)//Interleukin-12 subunit alpha	1e-99	IL12A	Interleukin 12//Interleukin-12 subunit alpha//Interleukin-12 p35 subunit	GO:0045785	positive regulation of cell adhesion	IEA
NM_213993	IL12A	interleukin 12A (natural killer cell stimulatory factor 1, cytotoxic lymphocyte maturation factor 1, p35)//Interleukin-12 subunit alpha	1e-99	IL12A	Interleukin 12//Interleukin-12 subunit alpha//Interleukin-12 p35 subunit	GO:0032816	positive regulation of natural killer cell activation	IEA
NM_213993	IL12A	interleukin 12A (natural killer cell stimulatory factor 1, cytotoxic lymphocyte maturation factor 1, p35)//Interleukin-12 subunit alpha	1e-99	IL12A	Interleukin 12//Interleukin-12 subunit alpha//Interleukin-12 p35 subunit	GO:0006955	immune response	IEA
NM_213993	IL12A	interleukin 12A (natural killer cell stimulatory factor 1, cytotoxic lymphocyte maturation factor 1, p35)//Interleukin-12 subunit alpha	1e-99	IL12A	Interleukin 12//Interleukin-12 subunit alpha//Interleukin-12 p35 subunit	GO:0016477	cell migration	IEA
NM_213993	IL12A	interleukin 12A (natural killer cell stimulatory factor 1, cytotoxic lymphocyte maturation factor 1, p35)//Interleukin-12 subunit alpha	1e-99	IL12A	Interleukin 12//Interleukin-12 subunit alpha//Interleukin-12 p35 subunit	GO:0010224	response to UV-B	IEA
NM_213993	IL12A	interleukin 12A (natural killer cell stimulatory factor 1, cytotoxic lymphocyte maturation factor 1, p35)//Interleukin-12 subunit alpha	1e-99	IL12A	Interleukin 12//Interleukin-12 subunit alpha//Interleukin-12 p35 subunit	GO:0001916	positive regulation of T cell mediated cytotoxicity	IEA
NM_213993	IL12A	interleukin 12A (natural killer cell stimulatory factor 1, cytotoxic lymphocyte maturation factor 1, p35)//Interleukin-12 subunit alpha	1e-99	IL12A	Interleukin 12//Interleukin-12 subunit alpha//Interleukin-12 p35 subunit	GO:0045954	positive regulation of natural killer cell mediated cytotoxicity	IEA
NM_213993	IL12A	interleukin 12A (natural killer cell stimulatory factor 1, cytotoxic lymphocyte maturation factor 1, p35)//Interleukin-12 subunit alpha	1e-99	IL12A	Interleukin 12//Interleukin-12 subunit alpha//Interleukin-12 p35 subunit	GO:0034393	positive regulation of smooth muscle cell apoptosis	IEA
NM_213993	IL12A	interleukin 12A (natural killer cell stimulatory factor 1, cytotoxic lymphocyte maturation factor 1, p35)//Interleukin-12 subunit alpha	1e-99	IL12A	Interleukin 12//Interleukin-12 subunit alpha//Interleukin-12 p35 subunit	GO:0042102	positive regulation of T cell proliferation	IEA
NM_213993	IL12A	interleukin 12A (natural killer cell stimulatory factor 1, cytotoxic lymphocyte maturation factor 1, p35)//Interleukin-12 subunit alpha	1e-99	IL12A	Interleukin 12//Interleukin-12 subunit alpha//Interleukin-12 p35 subunit	GO:0032496	response to lipopolysaccharide	IEA
NM_213993	IL12A	interleukin 12A (natural killer cell stimulatory factor 1, cytotoxic lymphocyte maturation factor 1, p35)//Interleukin-12 subunit alpha	1e-99	IL12A	Interleukin 12//Interleukin-12 subunit alpha//Interleukin-12 p35 subunit	GO:0002860	positive regulation of natural killer cell mediated cytotoxicity directed against tumor cell target	IEA
NM_213993	IL12A	interleukin 12A (natural killer cell stimulatory factor 1, cytotoxic lymphocyte maturation factor 1, p35)//Interleukin-12 subunit alpha	1e-99	IL12A	Interleukin 12//Interleukin-12 subunit alpha//Interleukin-12 p35 subunit	GO:0007050	cell cycle arrest	IEA
NM_214022	TNF	tumor necrosis factor//Tumor necrosis factor alpha				GO:0032755	positive regulation of interleukin-6 production	IEA
NM_214022	TNF	tumor necrosis factor//Tumor necrosis factor alpha				GO:0050830	defense response to Gram-positive bacterium	IEA
NM_214022	TNF	tumor necrosis factor//Tumor necrosis factor alpha				GO:0032715	negative regulation of interleukin-6 production	IEA
NM_214022	TNF	tumor necrosis factor//Tumor necrosis factor alpha				GO:0046330	positive regulation of JNK cascade	IEA
NM_214022	TNF	tumor necrosis factor//Tumor necrosis factor alpha				GO:0001819	positive regulation of cytokine production	IEA
NM_214022	TNF	tumor necrosis factor//Tumor necrosis factor alpha				GO:0050900	leukocyte migration	IEA
NM_214022	TNF	tumor necrosis factor//Tumor necrosis factor alpha				GO:0050901	leukocyte tethering or rolling	IEA
NM_214022	TNF	tumor necrosis factor//Tumor necrosis factor alpha				GO:0030730	sequestering of triglyceride	IEA
NM_214022	TNF	tumor necrosis factor//Tumor necrosis factor alpha				GO:0030198	extracellular matrix organization	IEA
NM_214022	TNF	tumor necrosis factor//Tumor necrosis factor alpha				GO:0061048	negative regulation of branching involved in lung morphogenesis	IEA
NM_214022	TNF	tumor necrosis factor//Tumor necrosis factor alpha				GO:0042127	regulation of cell proliferation	IEA
NM_214022	TNF	tumor necrosis factor//Tumor necrosis factor alpha				GO:0046325	negative regulation of glucose import	IEA
NM_214022	TNF	tumor necrosis factor//Tumor necrosis factor alpha				GO:0009887	organ morphogenesis	IEA
NM_214022	TNF	tumor necrosis factor//Tumor necrosis factor alpha				GO:0034116	positive regulation of heterotypic cell-cell adhesion	IEA
NM_214022	TNF	tumor necrosis factor//Tumor necrosis factor alpha				GO:0043123	positive regulation of I-kappaB kinase/NF-kappaB cascade	IEA
NM_214022	TNF	tumor necrosis factor//Tumor necrosis factor alpha				GO:0044130	negative regulation of growth of symbiont in host	IEA
NM_214022	TNF	tumor necrosis factor//Tumor necrosis factor alpha				GO:0043122	regulation of I-kappaB kinase/NF-kappaB cascade	IEA
NM_214022	TNF	tumor necrosis factor//Tumor necrosis factor alpha				GO:0042742	defense response to bacterium	IEA
NM_214022	TNF	tumor necrosis factor//Tumor necrosis factor alpha				GO:0000060	protein import into nucleus, translocation	IEA
NM_214022	TNF	tumor necrosis factor//Tumor necrosis factor alpha				GO:0045071	negative regulation of viral genome replication	IEA
NM_214022	TNF	tumor necrosis factor//Tumor necrosis factor alpha				GO:0032729	positive regulation of interferon-gamma production	IEA
NM_214022	TNF	tumor necrosis factor//Tumor necrosis factor alpha				GO:0002876	positive regulation of chronic inflammatory response to antigenic stimulus	IEA
NM_214022	TNF	tumor necrosis factor//Tumor necrosis factor alpha				GO:0051384	response to glucocorticoid stimulus	IEA
NM_214022	TNF	tumor necrosis factor//Tumor necrosis factor alpha				GO:0007275	multicellular organismal development	IEA
NM_214022	TNF	tumor necrosis factor//Tumor necrosis factor alpha				GO:0006952	defense response	IEA
NM_214022	TNF	tumor necrosis factor//Tumor necrosis factor alpha				GO:0000122	negative regulation of transcription from RNA polymerase II promoter	IEA
NM_214022	TNF	tumor necrosis factor//Tumor necrosis factor alpha				GO:0032722	positive regulation of chemokine production	IEA
NM_214022	TNF	tumor necrosis factor//Tumor necrosis factor alpha				GO:0033209	tumor necrosis factor-mediated signaling pathway	IEA
NM_214022	TNF	tumor necrosis factor//Tumor necrosis factor alpha				GO:0051798	positive regulation of hair follicle development	IEA
NM_214022	TNF	tumor necrosis factor//Tumor necrosis factor alpha				GO:0045123	cellular extravasation	IEA
NM_214022	TNF	tumor necrosis factor//Tumor necrosis factor alpha				GO:0045893	positive regulation of transcription, DNA-dependent	IEA
NM_214022	TNF	tumor necrosis factor//Tumor necrosis factor alpha				GO:0045892	negative regulation of transcription, DNA-dependent	IEA
NM_214022	TNF	tumor necrosis factor//Tumor necrosis factor alpha				GO:0045080	positive regulation of chemokine biosynthetic process	IEA
NM_214022	TNF	tumor necrosis factor//Tumor necrosis factor alpha				GO:0008625	induction of apoptosis via death domain receptors	IEA
NM_214022	TNF	tumor necrosis factor//Tumor necrosis factor alpha				GO:0060559	positive regulation of calcidiol 1-monooxygenase activity	IEA
NM_214022	TNF	tumor necrosis factor//Tumor necrosis factor alpha				GO:0008624	induction of apoptosis by extracellular signals	IEA
NM_214022	TNF	tumor necrosis factor//Tumor necrosis factor alpha				GO:0042346	positive regulation of NF-kappaB import into nucleus	IEA
NM_214022	TNF	tumor necrosis factor//Tumor necrosis factor alpha				GO:0051044	positive regulation of membrane protein ectodomain proteolysis	IEA
NM_214022	TNF	tumor necrosis factor//Tumor necrosis factor alpha				GO:0002439	chronic inflammatory response to antigenic stimulus	IEA
NM_214022	TNF	tumor necrosis factor//Tumor necrosis factor alpha				GO:0050995	negative regulation of lipid catabolic process	IEA
NM_214022	TNF	tumor necrosis factor//Tumor necrosis factor alpha				GO:0060693	regulation of branching involved in salivary gland morphogenesis	IEA
NM_214022	TNF	tumor necrosis factor//Tumor necrosis factor alpha				GO:0060555	induction of necroptosis by extracellular signals	IEA
NM_214022	TNF	tumor necrosis factor//Tumor necrosis factor alpha				GO:0060557	positive regulation of vitamin D biosynthetic process	IEA
NM_214022	TNF	tumor necrosis factor//Tumor necrosis factor alpha				GO:0006927	transformed cell apoptosis	IEA
NM_214022	TNF	tumor necrosis factor//Tumor necrosis factor alpha				GO:0050715	positive regulation of cytokine secretion	IEA
NM_214022	TNF	tumor necrosis factor//Tumor necrosis factor alpha				GO:0002740	negative regulation of cytokine secretion involved in immune response	IEA
NM_214022	TNF	tumor necrosis factor//Tumor necrosis factor alpha				GO:0045429	positive regulation of nitric oxide biosynthetic process	IEA
NM_214022	TNF	tumor necrosis factor//Tumor necrosis factor alpha				GO:0000187	activation of MAPK activity	IEA
NM_214022	TNF	tumor necrosis factor//Tumor necrosis factor alpha				GO:0051091	positive regulation of sequence-specific DNA binding transcription factor activity	IEA
NM_214022	TNF	tumor necrosis factor//Tumor necrosis factor alpha				GO:0006955	immune response	IEA
NM_214022	TNF	tumor necrosis factor//Tumor necrosis factor alpha				GO:0002925	positive regulation of humoral immune response mediated by circulating immunoglobulin	IEA
NM_214022	TNF	tumor necrosis factor//Tumor necrosis factor alpha				GO:0051092	positive regulation of NF-kappaB transcription factor activity	IEA
NM_214022	TNF	tumor necrosis factor//Tumor necrosis factor alpha				GO:0006954	inflammatory response	IEA
NM_214022	TNF	tumor necrosis factor//Tumor necrosis factor alpha				GO:0060664	epithelial cell proliferation involved in salivary gland morphogenesis	IEA
NM_214022	TNF	tumor necrosis factor//Tumor necrosis factor alpha				GO:0045944	positive regulation of transcription from RNA polymerase II promoter	IEA
NM_214022	TNF	tumor necrosis factor//Tumor necrosis factor alpha				GO:0006959	humoral immune response	IEA
NM_214022	TNF	tumor necrosis factor//Tumor necrosis factor alpha				GO:0006006	glucose metabolic process	IEA
NM_214022	TNF	tumor necrosis factor//Tumor necrosis factor alpha				GO:0070265	necrotic cell death	IEA
NM_214022	TNF	tumor necrosis factor//Tumor necrosis factor alpha				GO:0043066	negative regulation of apoptosis	IEA
NM_214022	TNF	tumor necrosis factor//Tumor necrosis factor alpha				GO:0006919	activation of caspase activity	IEA
NM_214022	TNF	tumor necrosis factor//Tumor necrosis factor alpha				GO:0007254	JNK cascade	IEA
NM_214022	TNF	tumor necrosis factor//Tumor necrosis factor alpha				GO:0030316	osteoclast differentiation	IEA
NM_214022	TNF	tumor necrosis factor//Tumor necrosis factor alpha				GO:0006916	anti-apoptosis	IEA
NM_214022	TNF	tumor necrosis factor//Tumor necrosis factor alpha				GO:0006917	induction of apoptosis	IEA
NM_214022	TNF	tumor necrosis factor//Tumor necrosis factor alpha				GO:0045670	regulation of osteoclast differentiation	IEA
NM_214022	TNF	tumor necrosis factor//Tumor necrosis factor alpha				GO:0009615	response to virus	IEA
NM_214022	TNF	tumor necrosis factor//Tumor necrosis factor alpha				GO:0048661	positive regulation of smooth muscle cell proliferation	IEA
NM_214022	TNF	tumor necrosis factor//Tumor necrosis factor alpha				GO:0051023	regulation of immunoglobulin secretion	IEA
NM_214022	TNF	tumor necrosis factor//Tumor necrosis factor alpha				GO:0045994	positive regulation of translational initiation by iron	IEA
NM_214022	TNF	tumor necrosis factor//Tumor necrosis factor alpha				GO:0050796	regulation of insulin secretion	IEA
NM_214022	TNF	tumor necrosis factor//Tumor necrosis factor alpha				GO:0001934	positive regulation of protein phosphorylation	IEA
NM_214022	TNF	tumor necrosis factor//Tumor necrosis factor alpha				GO:0032800	receptor biosynthetic process	IEA
NM_214022	TNF	tumor necrosis factor//Tumor necrosis factor alpha				GO:0001932	regulation of protein phosphorylation	IEA
NM_214038	PC1/3	prohormone convertase//MHC class I antigen//Prohormone convertase	0	PCSK1	proprotein convertase subtilisin/kexin type 1//Proprotein convertase subtilisin/kexin type 1//cDNA FLJ51752, highly similar to Neuroendocrine convertase 1 (EC 3.4.21.93)//Proprotein convertase subtilisin/kexin type 1 preproprotein variant	GO:0014070	response to organic cyclic compound	IEA
NM_214038	PC1/3	prohormone convertase//MHC class I antigen//Prohormone convertase	0	PCSK1	proprotein convertase subtilisin/kexin type 1//Proprotein convertase subtilisin/kexin type 1//cDNA FLJ51752, highly similar to Neuroendocrine convertase 1 (EC 3.4.21.93)//Proprotein convertase subtilisin/kexin type 1 preproprotein variant	GO:0002474	antigen processing and presentation of peptide antigen via MHC class I	IEA
NM_214038	PC1/3	prohormone convertase//MHC class I antigen//Prohormone convertase	0	PCSK1	proprotein convertase subtilisin/kexin type 1//Proprotein convertase subtilisin/kexin type 1//cDNA FLJ51752, highly similar to Neuroendocrine convertase 1 (EC 3.4.21.93)//Proprotein convertase subtilisin/kexin type 1 preproprotein variant	GO:0016540	protein autoprocessing	IEA
NM_214038	PC1/3	prohormone convertase//MHC class I antigen//Prohormone convertase	0	PCSK1	proprotein convertase subtilisin/kexin type 1//Proprotein convertase subtilisin/kexin type 1//cDNA FLJ51752, highly similar to Neuroendocrine convertase 1 (EC 3.4.21.93)//Proprotein convertase subtilisin/kexin type 1 preproprotein variant	GO:0021983	pituitary gland development	IEA
NM_214038	PC1/3	prohormone convertase//MHC class I antigen//Prohormone convertase	0	PCSK1	proprotein convertase subtilisin/kexin type 1//Proprotein convertase subtilisin/kexin type 1//cDNA FLJ51752, highly similar to Neuroendocrine convertase 1 (EC 3.4.21.93)//Proprotein convertase subtilisin/kexin type 1 preproprotein variant	GO:0007267	cell-cell signaling	TAS
NM_214038	PC1/3	prohormone convertase//MHC class I antigen//Prohormone convertase	0	PCSK1	proprotein convertase subtilisin/kexin type 1//Proprotein convertase subtilisin/kexin type 1//cDNA FLJ51752, highly similar to Neuroendocrine convertase 1 (EC 3.4.21.93)//Proprotein convertase subtilisin/kexin type 1 preproprotein variant	GO:0050714	positive regulation of protein secretion	IEA
NM_214038	PC1/3	prohormone convertase//MHC class I antigen//Prohormone convertase	0	PCSK1	proprotein convertase subtilisin/kexin type 1//Proprotein convertase subtilisin/kexin type 1//cDNA FLJ51752, highly similar to Neuroendocrine convertase 1 (EC 3.4.21.93)//Proprotein convertase subtilisin/kexin type 1 preproprotein variant	GO:0043434	response to peptide hormone stimulus	IEA
NM_214038	PC1/3	prohormone convertase//MHC class I antigen//Prohormone convertase	0	PCSK1	proprotein convertase subtilisin/kexin type 1//Proprotein convertase subtilisin/kexin type 1//cDNA FLJ51752, highly similar to Neuroendocrine convertase 1 (EC 3.4.21.93)//Proprotein convertase subtilisin/kexin type 1 preproprotein variant	GO:0009790	embryo development	IEA
NM_214038	PC1/3	prohormone convertase//MHC class I antigen//Prohormone convertase	0	PCSK1	proprotein convertase subtilisin/kexin type 1//Proprotein convertase subtilisin/kexin type 1//cDNA FLJ51752, highly similar to Neuroendocrine convertase 1 (EC 3.4.21.93)//Proprotein convertase subtilisin/kexin type 1 preproprotein variant	GO:0048678	response to axon injury	IEA
NM_214038	PC1/3	prohormone convertase//MHC class I antigen//Prohormone convertase	0	PCSK1	proprotein convertase subtilisin/kexin type 1//Proprotein convertase subtilisin/kexin type 1//cDNA FLJ51752, highly similar to Neuroendocrine convertase 1 (EC 3.4.21.93)//Proprotein convertase subtilisin/kexin type 1 preproprotein variant	GO:0051605	protein maturation by peptide bond cleavage	IEA
NM_214038	PC1/3	prohormone convertase//MHC class I antigen//Prohormone convertase	0	PCSK1	proprotein convertase subtilisin/kexin type 1//Proprotein convertase subtilisin/kexin type 1//cDNA FLJ51752, highly similar to Neuroendocrine convertase 1 (EC 3.4.21.93)//Proprotein convertase subtilisin/kexin type 1 preproprotein variant	GO:0051789	response to protein stimulus	IEA
NM_214038	PC1/3	prohormone convertase//MHC class I antigen//Prohormone convertase	0	PCSK1	proprotein convertase subtilisin/kexin type 1//Proprotein convertase subtilisin/kexin type 1//cDNA FLJ51752, highly similar to Neuroendocrine convertase 1 (EC 3.4.21.93)//Proprotein convertase subtilisin/kexin type 1 preproprotein variant	GO:0006955	immune response	IEA
NM_214038	PC1/3	prohormone convertase//MHC class I antigen//Prohormone convertase	0	PCSK1	proprotein convertase subtilisin/kexin type 1//Proprotein convertase subtilisin/kexin type 1//cDNA FLJ51752, highly similar to Neuroendocrine convertase 1 (EC 3.4.21.93)//Proprotein convertase subtilisin/kexin type 1 preproprotein variant	GO:0010035	response to inorganic substance	IEA
NM_214038	PC1/3	prohormone convertase//MHC class I antigen//Prohormone convertase	0	PCSK1	proprotein convertase subtilisin/kexin type 1//Proprotein convertase subtilisin/kexin type 1//cDNA FLJ51752, highly similar to Neuroendocrine convertase 1 (EC 3.4.21.93)//Proprotein convertase subtilisin/kexin type 1 preproprotein variant	GO:0016486	peptide hormone processing	IEA
NM_214038	PC1/3	prohormone convertase//MHC class I antigen//Prohormone convertase	0	PCSK1	proprotein convertase subtilisin/kexin type 1//Proprotein convertase subtilisin/kexin type 1//cDNA FLJ51752, highly similar to Neuroendocrine convertase 1 (EC 3.4.21.93)//Proprotein convertase subtilisin/kexin type 1 preproprotein variant	GO:0019882	antigen processing and presentation	IEA
NM_214038	PC1/3	prohormone convertase//MHC class I antigen//Prohormone convertase	0	PCSK1	proprotein convertase subtilisin/kexin type 1//Proprotein convertase subtilisin/kexin type 1//cDNA FLJ51752, highly similar to Neuroendocrine convertase 1 (EC 3.4.21.93)//Proprotein convertase subtilisin/kexin type 1 preproprotein variant	GO:0010157	response to chlorate	IEA
NM_214038	PC1/3	prohormone convertase//MHC class I antigen//Prohormone convertase	0	PCSK1	proprotein convertase subtilisin/kexin type 1//Proprotein convertase subtilisin/kexin type 1//cDNA FLJ51752, highly similar to Neuroendocrine convertase 1 (EC 3.4.21.93)//Proprotein convertase subtilisin/kexin type 1 preproprotein variant	GO:0006508	proteolysis	IEA
NM_214038	PC1/3	prohormone convertase//MHC class I antigen//Prohormone convertase	0	PCSK1	proprotein convertase subtilisin/kexin type 1//Proprotein convertase subtilisin/kexin type 1//cDNA FLJ51752, highly similar to Neuroendocrine convertase 1 (EC 3.4.21.93)//Proprotein convertase subtilisin/kexin type 1 preproprotein variant	GO:0032496	response to lipopolysaccharide	IEA
NM_214038	PC1/3	prohormone convertase//MHC class I antigen//Prohormone convertase	0	PCSK1	proprotein convertase subtilisin/kexin type 1//Proprotein convertase subtilisin/kexin type 1//cDNA FLJ51752, highly similar to Neuroendocrine convertase 1 (EC 3.4.21.93)//Proprotein convertase subtilisin/kexin type 1 preproprotein variant	GO:0031667	response to nutrient levels	IEA
NM_214038	PC1/3	prohormone convertase//MHC class I antigen//Prohormone convertase	0	PCSK1	proprotein convertase subtilisin/kexin type 1//Proprotein convertase subtilisin/kexin type 1//cDNA FLJ51752, highly similar to Neuroendocrine convertase 1 (EC 3.4.21.93)//Proprotein convertase subtilisin/kexin type 1 preproprotein variant	GO:0070555	response to interleukin-1	IEA
NM_214038	PC1/3	prohormone convertase//MHC class I antigen//Prohormone convertase	0	PCSK1	proprotein convertase subtilisin/kexin type 1//Proprotein convertase subtilisin/kexin type 1//cDNA FLJ51752, highly similar to Neuroendocrine convertase 1 (EC 3.4.21.93)//Proprotein convertase subtilisin/kexin type 1 preproprotein variant	GO:0022008	neurogenesis	IEA
NM_214038	PC1/3	prohormone convertase//MHC class I antigen//Prohormone convertase	0	PCSK1	proprotein convertase subtilisin/kexin type 1//Proprotein convertase subtilisin/kexin type 1//cDNA FLJ51752, highly similar to Neuroendocrine convertase 1 (EC 3.4.21.93)//Proprotein convertase subtilisin/kexin type 1 preproprotein variant	GO:0042493	response to drug	IEA
NM_214038	PC1/3	prohormone convertase//MHC class I antigen//Prohormone convertase	0	PCSK1	proprotein convertase subtilisin/kexin type 1//Proprotein convertase subtilisin/kexin type 1//cDNA FLJ51752, highly similar to Neuroendocrine convertase 1 (EC 3.4.21.93)//Proprotein convertase subtilisin/kexin type 1 preproprotein variant	GO:0043043	peptide biosynthetic process	IEA
NM_214038	PC1/3	prohormone convertase//MHC class I antigen//Prohormone convertase	0	PCSK1	proprotein convertase subtilisin/kexin type 1//Proprotein convertase subtilisin/kexin type 1//cDNA FLJ51752, highly similar to Neuroendocrine convertase 1 (EC 3.4.21.93)//Proprotein convertase subtilisin/kexin type 1 preproprotein variant	GO:0043278	response to morphine	IEA
NM_214038	PC1/3	prohormone convertase//MHC class I antigen//Prohormone convertase	0	PCSK1	proprotein convertase subtilisin/kexin type 1//Proprotein convertase subtilisin/kexin type 1//cDNA FLJ51752, highly similar to Neuroendocrine convertase 1 (EC 3.4.21.93)//Proprotein convertase subtilisin/kexin type 1 preproprotein variant	GO:0051384	response to glucocorticoid stimulus	IEA
NM_214038	PC1/3	prohormone convertase//MHC class I antigen//Prohormone convertase	0	PCSK1	proprotein convertase subtilisin/kexin type 1//Proprotein convertase subtilisin/kexin type 1//cDNA FLJ51752, highly similar to Neuroendocrine convertase 1 (EC 3.4.21.93)//Proprotein convertase subtilisin/kexin type 1 preproprotein variant	GO:0009749	response to glucose stimulus	IEA
NM_214038	PC1/3	prohormone convertase//MHC class I antigen//Prohormone convertase	0	PCSK1	proprotein convertase subtilisin/kexin type 1//Proprotein convertase subtilisin/kexin type 1//cDNA FLJ51752, highly similar to Neuroendocrine convertase 1 (EC 3.4.21.93)//Proprotein convertase subtilisin/kexin type 1 preproprotein variant	GO:0051592	response to calcium ion	IEA
NM_214038	PC1/3	prohormone convertase//MHC class I antigen//Prohormone convertase	0	PCSK1	proprotein convertase subtilisin/kexin type 1//Proprotein convertase subtilisin/kexin type 1//cDNA FLJ51752, highly similar to Neuroendocrine convertase 1 (EC 3.4.21.93)//Proprotein convertase subtilisin/kexin type 1 preproprotein variant	GO:0070542	response to fatty acid	IEA
NM_214038	PC1/3	prohormone convertase//MHC class I antigen//Prohormone convertase	0	PCSK1	proprotein convertase subtilisin/kexin type 1//Proprotein convertase subtilisin/kexin type 1//cDNA FLJ51752, highly similar to Neuroendocrine convertase 1 (EC 3.4.21.93)//Proprotein convertase subtilisin/kexin type 1 preproprotein variant	GO:0031016	pancreas development	IEA
NM_214038	PC1/3	prohormone convertase//MHC class I antigen//Prohormone convertase	0	PCSK1	proprotein convertase subtilisin/kexin type 1//Proprotein convertase subtilisin/kexin type 1//cDNA FLJ51752, highly similar to Neuroendocrine convertase 1 (EC 3.4.21.93)//Proprotein convertase subtilisin/kexin type 1 preproprotein variant	GO:0008152	metabolic process	TAS
NM_214118	CSF2	colony stimulating factor 2 (granulocyte-macrophage)//Granulocyte-macrophage colony-stimulating factor	3e-59	CSF2	colony stimulating factor 2 (granulocyte-macrophage)//Granulocyte-macrophage colony-stimulating factor//Granulocyte-macrophage colony stimulating factor 2	GO:0045885	positive regulation of survival gene product expression	IEA
NM_214118	CSF2	colony stimulating factor 2 (granulocyte-macrophage)//Granulocyte-macrophage colony-stimulating factor	3e-59	CSF2	colony stimulating factor 2 (granulocyte-macrophage)//Granulocyte-macrophage colony-stimulating factor//Granulocyte-macrophage colony stimulating factor 2	GO:0010468	regulation of gene expression	IEA
NM_214118	CSF2	colony stimulating factor 2 (granulocyte-macrophage)//Granulocyte-macrophage colony-stimulating factor	3e-59	CSF2	colony stimulating factor 2 (granulocyte-macrophage)//Granulocyte-macrophage colony-stimulating factor//Granulocyte-macrophage colony stimulating factor 2	GO:0008284	positive regulation of cell proliferation	IEA
NM_214118	CSF2	colony stimulating factor 2 (granulocyte-macrophage)//Granulocyte-macrophage colony-stimulating factor	3e-59	CSF2	colony stimulating factor 2 (granulocyte-macrophage)//Granulocyte-macrophage colony-stimulating factor//Granulocyte-macrophage colony stimulating factor 2	GO:0043066	negative regulation of apoptosis	IDA
NM_214118	CSF2	colony stimulating factor 2 (granulocyte-macrophage)//Granulocyte-macrophage colony-stimulating factor	3e-59	CSF2	colony stimulating factor 2 (granulocyte-macrophage)//Granulocyte-macrophage colony-stimulating factor//Granulocyte-macrophage colony stimulating factor 2	GO:0010744	positive regulation of macrophage derived foam cell differentiation	IDA
NM_214118	CSF2	colony stimulating factor 2 (granulocyte-macrophage)//Granulocyte-macrophage colony-stimulating factor	3e-59	CSF2	colony stimulating factor 2 (granulocyte-macrophage)//Granulocyte-macrophage colony-stimulating factor//Granulocyte-macrophage colony stimulating factor 2	GO:0045740	positive regulation of DNA replication	IDA
NM_214118	CSF2	colony stimulating factor 2 (granulocyte-macrophage)//Granulocyte-macrophage colony-stimulating factor	3e-59	CSF2	colony stimulating factor 2 (granulocyte-macrophage)//Granulocyte-macrophage colony-stimulating factor//Granulocyte-macrophage colony stimulating factor 2	GO:0042523	positive regulation of tyrosine phosphorylation of Stat5 protein	IDA
NM_214118	CSF2	colony stimulating factor 2 (granulocyte-macrophage)//Granulocyte-macrophage colony-stimulating factor	3e-59	CSF2	colony stimulating factor 2 (granulocyte-macrophage)//Granulocyte-macrophage colony-stimulating factor//Granulocyte-macrophage colony stimulating factor 2	GO:0010628	positive regulation of gene expression	IDA
NM_214118	CSF2	colony stimulating factor 2 (granulocyte-macrophage)//Granulocyte-macrophage colony-stimulating factor	3e-59	CSF2	colony stimulating factor 2 (granulocyte-macrophage)//Granulocyte-macrophage colony-stimulating factor//Granulocyte-macrophage colony stimulating factor 2	GO:0042045	epithelial fluid transport	IEA
NM_214118	CSF2	colony stimulating factor 2 (granulocyte-macrophage)//Granulocyte-macrophage colony-stimulating factor	3e-59	CSF2	colony stimulating factor 2 (granulocyte-macrophage)//Granulocyte-macrophage colony-stimulating factor//Granulocyte-macrophage colony stimulating factor 2	GO:0006955	immune response	IEA
NM_214118	CSF2	colony stimulating factor 2 (granulocyte-macrophage)//Granulocyte-macrophage colony-stimulating factor	3e-59	CSF2	colony stimulating factor 2 (granulocyte-macrophage)//Granulocyte-macrophage colony-stimulating factor//Granulocyte-macrophage colony stimulating factor 2	GO:0045918	negative regulation of cytolysis	IDA
NM_214118	CSF2	colony stimulating factor 2 (granulocyte-macrophage)//Granulocyte-macrophage colony-stimulating factor	3e-59	CSF2	colony stimulating factor 2 (granulocyte-macrophage)//Granulocyte-macrophage colony-stimulating factor//Granulocyte-macrophage colony stimulating factor 2	GO:0042127	regulation of cell proliferation	IEA
NM_214118	CSF2	colony stimulating factor 2 (granulocyte-macrophage)//Granulocyte-macrophage colony-stimulating factor	3e-59	CSF2	colony stimulating factor 2 (granulocyte-macrophage)//Granulocyte-macrophage colony-stimulating factor//Granulocyte-macrophage colony stimulating factor 2	GO:0043011	myeloid dendritic cell differentiation	IEA
NM_213876	AMCF-II	alveolar macrophage-derived chemotactic factor-II//Alveolar macrophage chemotactic factor 2	2e-33	CXCL5	C-X-C motif chemokine 5//CXCL5 protein	GO:0007165	signal transduction	TAS
NM_213876	AMCF-II	alveolar macrophage-derived chemotactic factor-II//Alveolar macrophage chemotactic factor 2	2e-33	CXCL5	C-X-C motif chemokine 5//CXCL5 protein	GO:0008284	positive regulation of cell proliferation	TAS
NM_213876	AMCF-II	alveolar macrophage-derived chemotactic factor-II//Alveolar macrophage chemotactic factor 2	2e-33	CXCL5	C-X-C motif chemokine 5//CXCL5 protein	GO:0006955	immune response	IEA
NM_213876	AMCF-II	alveolar macrophage-derived chemotactic factor-II//Alveolar macrophage chemotactic factor 2	2e-33	CXCL5	C-X-C motif chemokine 5//CXCL5 protein	GO:0006954	inflammatory response	IEA
NM_213876	AMCF-II	alveolar macrophage-derived chemotactic factor-II//Alveolar macrophage chemotactic factor 2	2e-33	CXCL5	C-X-C motif chemokine 5//CXCL5 protein	GO:0006935	chemotaxis	IEA
NM_213876	AMCF-II	alveolar macrophage-derived chemotactic factor-II//Alveolar macrophage chemotactic factor 2	2e-33	CXCL5	C-X-C motif chemokine 5//CXCL5 protein	GO:0007267	cell-cell signaling	TAS
NM_213845	UABP-2	uteroferrin associated basic protein-2//Uteroferrin-associated basic protein 2	2e-45	SERPINA6	serpin peptidase inhibitor, clade A (alpha-1 antiproteinase, antitrypsin), member 6//cDNA, FLJ94361, highly similar to Homo sapiens serine (or cysteine) proteinase inhibitor, clade A(alpha-1 antiproteinase, antitrypsin), member 6 (SERPINA6), mRNA//Corticosteroid-binding globulin	GO:0007565	female pregnancy	IEA
NM_213845	UABP-2	uteroferrin associated basic protein-2//Uteroferrin-associated basic protein 2	2e-45	SERPINA6	serpin peptidase inhibitor, clade A (alpha-1 antiproteinase, antitrypsin), member 6//cDNA, FLJ94361, highly similar to Homo sapiens serine (or cysteine) proteinase inhibitor, clade A(alpha-1 antiproteinase, antitrypsin), member 6 (SERPINA6), mRNA//Corticosteroid-binding globulin	GO:0006810	transport	IEA
NM_213845	UABP-2	uteroferrin associated basic protein-2//Uteroferrin-associated basic protein 2	2e-45	SERPINA6	serpin peptidase inhibitor, clade A (alpha-1 antiproteinase, antitrypsin), member 6//cDNA, FLJ94361, highly similar to Homo sapiens serine (or cysteine) proteinase inhibitor, clade A(alpha-1 antiproteinase, antitrypsin), member 6 (SERPINA6), mRNA//Corticosteroid-binding globulin	GO:0008211	glucocorticoid metabolic process	IEA
NM_213842	CSF3	colony stimulating factor 3 (granulocyte)//Granulocyte colony-stimulating factor	2e-82	CSF3	colony stimulating factor 3 (granulocyte)//Uncharacterized protein//Granulocyte colony-stimulating factor//CSF3 protein//Colony stimulating factor 3 (Granulocyte)	GO:0008284	positive regulation of cell proliferation	TAS
NM_213842	CSF3	colony stimulating factor 3 (granulocyte)//Granulocyte colony-stimulating factor	2e-82	CSF3	colony stimulating factor 3 (granulocyte)//Uncharacterized protein//Granulocyte colony-stimulating factor//CSF3 protein//Colony stimulating factor 3 (Granulocyte)	GO:0006955	immune response	IEA
NM_213842	CSF3	colony stimulating factor 3 (granulocyte)//Granulocyte colony-stimulating factor	2e-82	CSF3	colony stimulating factor 3 (granulocyte)//Uncharacterized protein//Granulocyte colony-stimulating factor//CSF3 protein//Colony stimulating factor 3 (Granulocyte)	GO:0019221	cytokine-mediated signaling pathway	NAS
NM_213842	CSF3	colony stimulating factor 3 (granulocyte)//Granulocyte colony-stimulating factor	2e-82	CSF3	colony stimulating factor 3 (granulocyte)//Uncharacterized protein//Granulocyte colony-stimulating factor//CSF3 protein//Colony stimulating factor 3 (Granulocyte)	GO:0007275	multicellular organismal development	TAS
NM_213842	CSF3	colony stimulating factor 3 (granulocyte)//Granulocyte colony-stimulating factor	2e-82	CSF3	colony stimulating factor 3 (granulocyte)//Uncharacterized protein//Granulocyte colony-stimulating factor//CSF3 protein//Colony stimulating factor 3 (Granulocyte)	GO:0030851	granulocyte differentiation	NAS
NM_213808	ANGPT2	angiopoietin 2//Angiopoietin-2	0	ANGPT2	angiopoietin 2//cDNA, FLJ92912, highly similar to Homo sapiens angiopoietin 2 (ANGPT2), mRNA//Angiopoietin 2//Angiopoietin-2//Putative uncharacterized protein	GO:0009314	response to radiation	IEA
NM_213808	ANGPT2	angiopoietin 2//Angiopoietin-2	0	ANGPT2	angiopoietin 2//cDNA, FLJ92912, highly similar to Homo sapiens angiopoietin 2 (ANGPT2), mRNA//Angiopoietin 2//Angiopoietin-2//Putative uncharacterized protein	GO:0014823	response to activity	IEA
NM_213808	ANGPT2	angiopoietin 2//Angiopoietin-2	0	ANGPT2	angiopoietin 2//cDNA, FLJ92912, highly similar to Homo sapiens angiopoietin 2 (ANGPT2), mRNA//Angiopoietin 2//Angiopoietin-2//Putative uncharacterized protein	GO:0014070	response to organic cyclic compound	IEA
NM_213808	ANGPT2	angiopoietin 2//Angiopoietin-2	0	ANGPT2	angiopoietin 2//cDNA, FLJ92912, highly similar to Homo sapiens angiopoietin 2 (ANGPT2), mRNA//Angiopoietin 2//Angiopoietin-2//Putative uncharacterized protein	GO:0001666	response to hypoxia	IEA
NM_213808	ANGPT2	angiopoietin 2//Angiopoietin-2	0	ANGPT2	angiopoietin 2//cDNA, FLJ92912, highly similar to Homo sapiens angiopoietin 2 (ANGPT2), mRNA//Angiopoietin 2//Angiopoietin-2//Putative uncharacterized protein	GO:0048014	Tie receptor signaling pathway	IEA
NM_213808	ANGPT2	angiopoietin 2//Angiopoietin-2	0	ANGPT2	angiopoietin 2//cDNA, FLJ92912, highly similar to Homo sapiens angiopoietin 2 (ANGPT2), mRNA//Angiopoietin 2//Angiopoietin-2//Putative uncharacterized protein	GO:0060135	maternal process involved in female pregnancy	IEA
NM_213808	ANGPT2	angiopoietin 2//Angiopoietin-2	0	ANGPT2	angiopoietin 2//cDNA, FLJ92912, highly similar to Homo sapiens angiopoietin 2 (ANGPT2), mRNA//Angiopoietin 2//Angiopoietin-2//Putative uncharacterized protein	GO:0031100	organ regeneration	IEA
NM_213808	ANGPT2	angiopoietin 2//Angiopoietin-2	0	ANGPT2	angiopoietin 2//cDNA, FLJ92912, highly similar to Homo sapiens angiopoietin 2 (ANGPT2), mRNA//Angiopoietin 2//Angiopoietin-2//Putative uncharacterized protein	GO:0010812	negative regulation of cell-substrate adhesion	IEA
NM_213808	ANGPT2	angiopoietin 2//Angiopoietin-2	0	ANGPT2	angiopoietin 2//cDNA, FLJ92912, highly similar to Homo sapiens angiopoietin 2 (ANGPT2), mRNA//Angiopoietin 2//Angiopoietin-2//Putative uncharacterized protein	GO:0048514	blood vessel morphogenesis	IEA
NM_213808	ANGPT2	angiopoietin 2//Angiopoietin-2	0	ANGPT2	angiopoietin 2//cDNA, FLJ92912, highly similar to Homo sapiens angiopoietin 2 (ANGPT2), mRNA//Angiopoietin 2//Angiopoietin-2//Putative uncharacterized protein	GO:0007275	multicellular organismal development	IEA
NM_213808	ANGPT2	angiopoietin 2//Angiopoietin-2	0	ANGPT2	angiopoietin 2//cDNA, FLJ92912, highly similar to Homo sapiens angiopoietin 2 (ANGPT2), mRNA//Angiopoietin 2//Angiopoietin-2//Putative uncharacterized protein	GO:0001525	angiogenesis	IEA
NM_213808	ANGPT2	angiopoietin 2//Angiopoietin-2	0	ANGPT2	angiopoietin 2//cDNA, FLJ92912, highly similar to Homo sapiens angiopoietin 2 (ANGPT2), mRNA//Angiopoietin 2//Angiopoietin-2//Putative uncharacterized protein	GO:0050928	negative regulation of positive chemotaxis	IEA
NM_213808	ANGPT2	angiopoietin 2//Angiopoietin-2	0	ANGPT2	angiopoietin 2//cDNA, FLJ92912, highly similar to Homo sapiens angiopoietin 2 (ANGPT2), mRNA//Angiopoietin 2//Angiopoietin-2//Putative uncharacterized protein	GO:0007281	germ cell development	IEA
NM_213808	ANGPT2	angiopoietin 2//Angiopoietin-2	0	ANGPT2	angiopoietin 2//cDNA, FLJ92912, highly similar to Homo sapiens angiopoietin 2 (ANGPT2), mRNA//Angiopoietin 2//Angiopoietin-2//Putative uncharacterized protein	GO:0045766	positive regulation of angiogenesis	IEA
NM_213808	ANGPT2	angiopoietin 2//Angiopoietin-2	0	ANGPT2	angiopoietin 2//cDNA, FLJ92912, highly similar to Homo sapiens angiopoietin 2 (ANGPT2), mRNA//Angiopoietin 2//Angiopoietin-2//Putative uncharacterized protein	GO:0030154	cell differentiation	IEA
NM_213808	ANGPT2	angiopoietin 2//Angiopoietin-2	0	ANGPT2	angiopoietin 2//cDNA, FLJ92912, highly similar to Homo sapiens angiopoietin 2 (ANGPT2), mRNA//Angiopoietin 2//Angiopoietin-2//Putative uncharacterized protein	GO:0009749	response to glucose stimulus	IEA
NM_213808	ANGPT2	angiopoietin 2//Angiopoietin-2	0	ANGPT2	angiopoietin 2//cDNA, FLJ92912, highly similar to Homo sapiens angiopoietin 2 (ANGPT2), mRNA//Angiopoietin 2//Angiopoietin-2//Putative uncharacterized protein	GO:0009612	response to mechanical stimulus	IEA
NM_213808	ANGPT2	angiopoietin 2//Angiopoietin-2	0	ANGPT2	angiopoietin 2//cDNA, FLJ92912, highly similar to Homo sapiens angiopoietin 2 (ANGPT2), mRNA//Angiopoietin 2//Angiopoietin-2//Putative uncharacterized protein	GO:0007165	signal transduction	IEA
NM_213808	ANGPT2	angiopoietin 2//Angiopoietin-2	0	ANGPT2	angiopoietin 2//cDNA, FLJ92912, highly similar to Homo sapiens angiopoietin 2 (ANGPT2), mRNA//Angiopoietin 2//Angiopoietin-2//Putative uncharacterized protein	GO:0051789	response to protein stimulus	IEA
NM_213808	ANGPT2	angiopoietin 2//Angiopoietin-2	0	ANGPT2	angiopoietin 2//cDNA, FLJ92912, highly similar to Homo sapiens angiopoietin 2 (ANGPT2), mRNA//Angiopoietin 2//Angiopoietin-2//Putative uncharacterized protein	GO:0016525	negative regulation of angiogenesis	IEA
NM_213808	ANGPT2	angiopoietin 2//Angiopoietin-2	0	ANGPT2	angiopoietin 2//cDNA, FLJ92912, highly similar to Homo sapiens angiopoietin 2 (ANGPT2), mRNA//Angiopoietin 2//Angiopoietin-2//Putative uncharacterized protein	GO:0043537	negative regulation of blood vessel endothelial cell migration	IEA
NM_213786	NPW	neuropeptide W//Neuropeptide W	3e-28	NPW	neuropeptide W//Putative uncharacterized protein//Neuropeptide W	GO:0007631	feeding behavior	IEA
NM_213786	NPW	neuropeptide W//Neuropeptide W	3e-28	NPW	neuropeptide W//Putative uncharacterized protein//Neuropeptide W	GO:0007186	G-protein coupled receptor protein signaling pathway	IEA
NM_213786	NPW	neuropeptide W//Neuropeptide W	3e-28	NPW	neuropeptide W//Putative uncharacterized protein//Neuropeptide W	GO:0007218	neuropeptide signaling pathway	IEA
NM_214214	CCL2	chemokine (C-C motif) ligand 2//Monocyte chemoattractant protein 1//C-C motif chemokine 2	4e-36	CCL2	C-C motif chemokine 2//MCP1	GO:0009408	response to heat	IEA
NM_214214	CCL2	chemokine (C-C motif) ligand 2//Monocyte chemoattractant protein 1//C-C motif chemokine 2	4e-36	CCL2	C-C motif chemokine 2//MCP1	GO:0045471	response to ethanol	IEA
NM_214214	CCL2	chemokine (C-C motif) ligand 2//Monocyte chemoattractant protein 1//C-C motif chemokine 2	4e-36	CCL2	C-C motif chemokine 2//MCP1	GO:0031100	organ regeneration	IEA
NM_214214	CCL2	chemokine (C-C motif) ligand 2//Monocyte chemoattractant protein 1//C-C motif chemokine 2	4e-36	CCL2	C-C motif chemokine 2//MCP1	GO:0019221	cytokine-mediated signaling pathway	IEA
NM_214214	CCL2	chemokine (C-C motif) ligand 2//Monocyte chemoattractant protein 1//C-C motif chemokine 2	4e-36	CCL2	C-C motif chemokine 2//MCP1	GO:0019079	viral genome replication	TAS
NM_214214	CCL2	chemokine (C-C motif) ligand 2//Monocyte chemoattractant protein 1//C-C motif chemokine 2	4e-36	CCL2	C-C motif chemokine 2//MCP1	GO:0009617	response to bacterium	IEA
NM_214214	CCL2	chemokine (C-C motif) ligand 2//Monocyte chemoattractant protein 1//C-C motif chemokine 2	4e-36	CCL2	C-C motif chemokine 2//MCP1	GO:0006955	immune response	IEA
NM_214214	CCL2	chemokine (C-C motif) ligand 2//Monocyte chemoattractant protein 1//C-C motif chemokine 2	4e-36	CCL2	C-C motif chemokine 2//MCP1	GO:0006954	inflammatory response	IEA
NM_214214	CCL2	chemokine (C-C motif) ligand 2//Monocyte chemoattractant protein 1//C-C motif chemokine 2	4e-36	CCL2	C-C motif chemokine 2//MCP1	GO:0006935	chemotaxis	IEA
NM_214214	CCL2	chemokine (C-C motif) ligand 2//Monocyte chemoattractant protein 1//C-C motif chemokine 2	4e-36	CCL2	C-C motif chemokine 2//MCP1	GO:0006959	humoral immune response	TAS
NM_214214	CCL2	chemokine (C-C motif) ligand 2//Monocyte chemoattractant protein 1//C-C motif chemokine 2	4e-36	CCL2	C-C motif chemokine 2//MCP1	GO:0032496	response to lipopolysaccharide	IEA
NM_214214	CCL2	chemokine (C-C motif) ligand 2//Monocyte chemoattractant protein 1//C-C motif chemokine 2	4e-36	CCL2	C-C motif chemokine 2//MCP1	GO:0009887	organ morphogenesis	TAS
NM_214214	CCL2	chemokine (C-C motif) ligand 2//Monocyte chemoattractant protein 1//C-C motif chemokine 2	4e-36	CCL2	C-C motif chemokine 2//MCP1	GO:0007179	transforming growth factor beta receptor signaling pathway	IEA
NM_214214	CCL2	chemokine (C-C motif) ligand 2//Monocyte chemoattractant protein 1//C-C motif chemokine 2	4e-36	CCL2	C-C motif chemokine 2//MCP1	GO:0007155	cell adhesion	TAS
NM_214214	CCL2	chemokine (C-C motif) ligand 2//Monocyte chemoattractant protein 1//C-C motif chemokine 2	4e-36	CCL2	C-C motif chemokine 2//MCP1	GO:0043200	response to amino acid stimulus	IEA
NM_214214	CCL2	chemokine (C-C motif) ligand 2//Monocyte chemoattractant protein 1//C-C motif chemokine 2	4e-36	CCL2	C-C motif chemokine 2//MCP1	GO:0010332	response to gamma radiation	IEA
NM_214214	CCL2	chemokine (C-C motif) ligand 2//Monocyte chemoattractant protein 1//C-C motif chemokine 2	4e-36	CCL2	C-C motif chemokine 2//MCP1	GO:0046677	response to antibiotic	IEA
NM_214214	CCL2	chemokine (C-C motif) ligand 2//Monocyte chemoattractant protein 1//C-C motif chemokine 2	4e-36	CCL2	C-C motif chemokine 2//MCP1	GO:0048010	vascular endothelial growth factor receptor signaling pathway	IEA
NM_214214	CCL2	chemokine (C-C motif) ligand 2//Monocyte chemoattractant protein 1//C-C motif chemokine 2	4e-36	CCL2	C-C motif chemokine 2//MCP1	GO:0001666	response to hypoxia	IEA
NM_214214	CCL2	chemokine (C-C motif) ligand 2//Monocyte chemoattractant protein 1//C-C motif chemokine 2	4e-36	CCL2	C-C motif chemokine 2//MCP1	GO:0014823	response to activity	IEA
NM_214214	CCL2	chemokine (C-C motif) ligand 2//Monocyte chemoattractant protein 1//C-C motif chemokine 2	4e-36	CCL2	C-C motif chemokine 2//MCP1	GO:0070098	chemokine-mediated signaling pathway	IEA
NM_214214	CCL2	chemokine (C-C motif) ligand 2//Monocyte chemoattractant protein 1//C-C motif chemokine 2	4e-36	CCL2	C-C motif chemokine 2//MCP1	GO:0042493	response to drug	IEA
NM_214214	CCL2	chemokine (C-C motif) ligand 2//Monocyte chemoattractant protein 1//C-C motif chemokine 2	4e-36	CCL2	C-C motif chemokine 2//MCP1	GO:0030593	neutrophil chemotaxis	IEA
NM_214214	CCL2	chemokine (C-C motif) ligand 2//Monocyte chemoattractant protein 1//C-C motif chemokine 2	4e-36	CCL2	C-C motif chemokine 2//MCP1	GO:0033552	response to vitamin B3	IEA
NM_214214	CCL2	chemokine (C-C motif) ligand 2//Monocyte chemoattractant protein 1//C-C motif chemokine 2	4e-36	CCL2	C-C motif chemokine 2//MCP1	GO:0006874	cellular calcium ion homeostasis	IEA//TAS
NM_214214	CCL2	chemokine (C-C motif) ligand 2//Monocyte chemoattractant protein 1//C-C motif chemokine 2	4e-36	CCL2	C-C motif chemokine 2//MCP1	GO:0060137	maternal process involved in parturition	IEA
NM_214214	CCL2	chemokine (C-C motif) ligand 2//Monocyte chemoattractant protein 1//C-C motif chemokine 2	4e-36	CCL2	C-C motif chemokine 2//MCP1	GO:0051384	response to glucocorticoid stimulus	IEA
NM_214214	CCL2	chemokine (C-C motif) ligand 2//Monocyte chemoattractant protein 1//C-C motif chemokine 2	4e-36	CCL2	C-C motif chemokine 2//MCP1	GO:0006916	anti-apoptosis	IEA
NM_214214	CCL2	chemokine (C-C motif) ligand 2//Monocyte chemoattractant protein 1//C-C motif chemokine 2	4e-36	CCL2	C-C motif chemokine 2//MCP1	GO:0007259	JAK-STAT cascade	TAS
NM_214214	CCL2	chemokine (C-C motif) ligand 2//Monocyte chemoattractant protein 1//C-C motif chemokine 2	4e-36	CCL2	C-C motif chemokine 2//MCP1	GO:0002548	monocyte chemotaxis	IEA
NM_214214	CCL2	chemokine (C-C motif) ligand 2//Monocyte chemoattractant protein 1//C-C motif chemokine 2	4e-36	CCL2	C-C motif chemokine 2//MCP1	GO:0009612	response to mechanical stimulus	IEA
NM_214214	CCL2	chemokine (C-C motif) ligand 2//Monocyte chemoattractant protein 1//C-C motif chemokine 2	4e-36	CCL2	C-C motif chemokine 2//MCP1	GO:0007165	signal transduction	NAS
NM_214214	CCL2	chemokine (C-C motif) ligand 2//Monocyte chemoattractant protein 1//C-C motif chemokine 2	4e-36	CCL2	C-C motif chemokine 2//MCP1	GO:0001938	positive regulation of endothelial cell proliferation	IEA
NM_214214	CCL2	chemokine (C-C motif) ligand 2//Monocyte chemoattractant protein 1//C-C motif chemokine 2	4e-36	CCL2	C-C motif chemokine 2//MCP1	GO:0007186	G-protein coupled receptor protein signaling pathway	TAS
NM_214214	CCL2	chemokine (C-C motif) ligand 2//Monocyte chemoattractant protein 1//C-C motif chemokine 2	4e-36	CCL2	C-C motif chemokine 2//MCP1	GO:0007187	G-protein signaling, coupled to cyclic nucleotide second messenger	TAS
NM_214214	CCL2	chemokine (C-C motif) ligand 2//Monocyte chemoattractant protein 1//C-C motif chemokine 2	4e-36	CCL2	C-C motif chemokine 2//MCP1	GO:0050806	positive regulation of synaptic transmission	IEA
NM_214214	CCL2	chemokine (C-C motif) ligand 2//Monocyte chemoattractant protein 1//C-C motif chemokine 2	4e-36	CCL2	C-C motif chemokine 2//MCP1	GO:0032570	response to progesterone stimulus	IEA
[truncated: 203 more rows]

## Sheet: DownGO2Gene
GOID	GOTerm	AccessID	GeneSymbol	Description	P-Value	FDR	Enrichment	(-log2P)
[truncated: 1,307 more rows]

[truncated: 3 more sheets: UpGO_Result, UpGene2GO, UpGO2Gene]
