# Supplementary material for: Microarray Analysis of the Effect of Streptococcus equi subsp. zooepidemicus M-Like Protein in Infecting Porcine Pulmonary Alveolar Macrophage
Source: PLoS One. 2012 May 2;7(5):e36452. doi: 10.1371/journal.pone.0036452 (PMC3342272; doi:10.1371/journal.pone.0036452)
Supplement: Table S3 — The downregulated genes involved in significant pathways. (XLS) [file pone.0036452.s003.xls]

## Sheet: downPathAnalysis
PathID	PathTitle	DifGene	AllDifGene	GeneInPathID	AllGene	P-value	FDR	enrichment	(-log2P)
path:ssc04630	Jak-STAT signaling pathway	9	60	70	1863	0.00120843	0.112384	3.99214	9.69265
path:ssc04060	Cytokine-cytokine receptor interaction	10	60	100	1863	0.00363056	0.113876	3.105	8.10559
path:ssc05144	Malaria	5	60	29	1863	0.00456818	0.113876	5.35345	7.77416
path:ssc05014	Amyotrophic lateral sclerosis (ALS)	4	60	19	1863	0.00588778	0.113876	6.53684	7.40806
path:ssc04640	Hematopoietic cell lineage	6	60	45	1863	0.00612238	0.113876	4.14	7.35169
path:ssc05142	Chagas disease	6	60	61	1863	0.0215437	0.333927	3.0541	5.53659
path:ssc05410	Hypertrophic cardiomyopathy (HCM)	4	60	32	1863	0.0278566	0.370095	3.88125	5.16584
path:ssc05146	Amoebiasis	5	60	51	1863	0.034332	0.39911	3.04412	4.8643
path:ssc04620	Toll-like receptor signaling pathway	5	60	54	1863	0.0415115	0.428952	2.875	4.59034
path:ssc04270	Vascular smooth muscle contraction	4	60	41	1863	0.0559133	0.500616	3.02927	4.16067
path:ssc05330	Allograft rejection	3	60	25	1863	0.0592126	0.500616	3.726	4.07795
path:ssc04621	NOD-like receptor signaling pathway	3	60	27	1863	0.0699712	0.542277	3.45	3.83709
path:ssc04940	Type I diabetes mellitus	3	60	30	1863	0.087587	0.626584	3.105	3.51314
path:ssc05414	Dilated cardiomyopathy	3	60	34	1863	0.113562	0.694762	2.73971	3.13845
path:ssc00232	Caffeine metabolism	1	60	3	1863	0.120825	0.694762	10.35	3.04901
path:ssc02010	ABC transporters	2	60	17	1863	0.121203	0.694762	3.65294	3.0445
path:ssc04622	RIG-I-like receptor signaling pathway	3	60	37	1863	0.13467	0.694762	2.51757	2.8925
path:ssc05145	Toxoplasmosis	4	60	58	1863	0.136706	0.694762	2.14138	2.87085
path:ssc00920	Sulfur metabolism	1	60	4	1863	0.148641	0.694762	7.7625	2.7501
path:ssc04210	Apoptosis	3	60	39	1863	0.149411	0.694762	2.38846	2.74264
path:ssc04970	Salivary secretion	3	60	41	1863	0.164623	0.727963	2.27195	2.60276
path:ssc05140	Leishmaniasis	3	60	42	1863	0.172388	0.727963	2.21786	2.53627
path:ssc04020	Calcium signaling pathway	5	60	77	1863	0.186811	0.727963	2.01623	2.42035
path:ssc05332	Graft-versus-host disease	2	60	23	1863	0.187861	0.727963	2.7	2.41226
path:ssc04672	Intestinal immune network for IgA production	2	60	26	1863	0.222708	0.730203	2.38846	2.16678
path:ssc05200	Pathways in cancer	7	60	137	1863	0.226393	0.730203	1.5865	2.1431
path:ssc00531	Glycosaminoglycan degradation	1	60	7	1863	0.226841	0.730203	4.43571	2.14025
path:ssc00770	Pantothenate and CoA biosynthesis	1	60	7	1863	0.226841	0.730203	4.43571	2.14025
path:ssc04730	Long-term depression	2	60	27	1863	0.234428	0.730203	2.3	2.09279
path:ssc00565	Ether lipid metabolism	1	60	8	1863	0.251253	0.730203	3.88125	1.99279
path:ssc00983	Drug metabolism - other enzymes	1	60	8	1863	0.251253	0.730203	3.88125	1.99279
path:ssc00410	beta-Alanine metabolism	1	60	8	1863	0.251253	0.730203	3.88125	1.99279
path:ssc04664	Fc epsilon RI signaling pathway	2	60	30	1863	0.269695	0.76005	2.07	1.8906
path:ssc00450	Selenoamino acid metabolism	1	60	10	1863	0.297752	0.810064	3.105	1.74782
path:ssc05212	Pancreatic cancer	2	60	33	1863	0.304863	0.810064	1.88182	1.71377
path:ssc05222	Small cell lung cancer	2	60	38	1863	0.362505	0.834475	1.63421	1.46393
path:ssc00350	Tyrosine metabolism	1	60	14	1863	0.382142	0.834475	2.21786	1.38782
path:ssc00600	Sphingolipid metabolism	1	60	14	1863	0.382142	0.834475	2.21786	1.38782
path:ssc00340	Histidine metabolism	1	60	14	1863	0.382142	0.834475	2.21786	1.38782
path:ssc00330	Arginine and proline metabolism	1	60	15	1863	0.401579	0.834475	2.07	1.31624
path:ssc00830	Retinol metabolism	1	60	15	1863	0.401579	0.834475	2.07	1.31624
path:ssc04330	Notch signaling pathway	1	60	15	1863	0.401579	0.834475	2.07	1.31624
path:ssc05020	Prion diseases	1	60	15	1863	0.401579	0.834475	2.07	1.31624
path:ssc05310	Asthma	1	60	16	1863	0.420396	0.834475	1.94063	1.25018
path:ssc00561	Glycerolipid metabolism	1	60	16	1863	0.420396	0.834475	1.94063	1.25018
path:ssc00564	Glycerophospholipid metabolism	1	60	16	1863	0.420396	0.834475	1.94063	1.25018
path:ssc04080	Neuroactive ligand-receptor interaction	5	60	113	1863	0.421724	0.834475	1.37389	1.24563
path:ssc04150	mTOR signaling pathway	1	60	19	1863	0.473316	0.880367	1.63421	1.07913
path:ssc00982	Drug metabolism - cytochrome P450	1	60	19	1863	0.473316	0.880367	1.63421	1.07913
path:ssc05219	Bladder cancer	1	60	19	1863	0.473316	0.880367	1.63421	1.07913
path:ssc04930	Type II diabetes mellitus	1	60	20	1863	0.489842	0.893242	1.5525	1.02961
path:ssc00590	Arachidonic acid metabolism	1	60	22	1863	0.521332	0.924395	1.41136	0.939725
path:ssc04010	MAPK signaling pathway	4	60	91	1863	0.540942	0.924395	1.36484	0.886455
path:ssc00562	Inositol phosphate metabolism	1	60	24	1863	0.550848	0.924395	1.29375	0.860273
path:ssc05412	Arrhythmogenic right ventricular cardiomyopathy (ARVC)	1	60	25	1863	0.564906	0.924395	1.242	0.823917
path:ssc04666	Fc gamma R-mediated phagocytosis	1	60	26	1863	0.578517	0.924395	1.19423	0.78957
path:ssc05210	Colorectal cancer	1	60	27	1863	0.591695	0.924395	1.15	0.757075
path:ssc04623	Cytosolic DNA-sensing pathway	1	60	27	1863	0.591695	0.924395	1.15	0.757075
path:ssc05211	Renal cell carcinoma	1	60	28	1863	0.604454	0.924395	1.10893	0.726295
path:ssc05221	Acute myeloid leukemia	1	60	28	1863	0.604454	0.924395	1.10893	0.726295
path:ssc04070	Phosphatidylinositol signaling system	1	60	29	1863	0.616809	0.924395	1.07069	0.697105
path:ssc04740	Olfactory transduction	6	60	151	1863	0.632512	0.924395	1.23377	0.660835
path:ssc04360	Axon guidance	2	60	44	1863	0.654492	0.924395	1.41136	0.611553
path:ssc05215	Prostate cancer	2	60	44	1863	0.654492	0.924395	1.41136	0.611553
path:ssc00230	Purine metabolism	2	60	46	1863	0.6618	0.924395	1.35	0.595532
path:ssc04530	Tight junction	2	60	47	1863	0.665609	0.924395	1.32128	0.587253
path:ssc04660	T cell receptor signaling pathway	2	60	50	1863	0.677534	0.924395	1.242	0.561635
path:ssc04650	Natural killer cell mediated cytotoxicity	2	60	59	1863	0.715907	0.924395	1.05254	0.482157
path:ssc04062	Chemokine signaling pathway	2	60	60	1863	0.720268	0.924395	1.035	0.473394
path:ssc04514	Cell adhesion molecules (CAMs)	1	60	63	1863	0.720497	0.924395	0.492857	0.472935
path:ssc04144	Endocytosis	1	60	63	1863	0.720497	0.924395	0.492857	0.472935
path:ssc04145	Phagosome	1	60	66	1863	0.720809	0.924395	0.470455	0.472311
path:ssc04810	Regulation of actin cytoskeleton	1	60	73	1863	0.7256	0.924395	0.425342	0.462753
path:ssc01100	Metabolic pathways	9	60	327	1863	0.863226	1	0.854587	0.21219
path:ssc04540	Gap junction	1	60	40	1863	1	1	0.77625	0
path:ssc04350	TGF-beta signaling pathway	1	60	39	1863	1	1	0.796154	0
path:ssc05010	Alzheimer's disease	1	60	56	1863	1	1	0.554464	0
path:ssc04120	Ubiquitin mediated proteolysis	1	60	36	1863	1	1	0.8625	1.60171e-16
path:ssc04670	Leukocyte transendothelial migration	1	60	53	1863	1	1	0.585849	0
path:ssc04612	Antigen processing and presentation	1	60	33	1863	1	1	0.940909	1.60171e-16
path:ssc04916	Melanogenesis	1	60	41	1863	1	1	0.757317	0
path:ssc04310	Wnt signaling pathway	1	60	50	1863	1	1	0.621	0
path:ssc04114	Oocyte meiosis	1	60	44	1863	1	1	0.705682	0
path:ssc05160	Hepatitis C	2	60	69	1863	1	1	0.9	1.60171e-16
path:ssc04722	Neurotrophin signaling pathway	1	60	48	1863	1	1	0.646875	0
path:ssc04510	Focal adhesion	2	60	84	1863	1	1	0.739286	0
path:ssc05416	Viral myocarditis	1	60	35	1863	1	1	0.887143	-3.20343e-16
path:ssc04920	Adipocytokine signaling pathway	1	60	38	1863	1	1	0.817105	0
path:ssc05322	Systemic lupus erythematosus	1	60	44	1863	1	1	0.705682	0
path:ssc04141	Protein processing in endoplasmic reticulum	1	60	52	1863	1	1	0.597115	0
path:ssc04142	Lysosome	1	60	34	1863	1	1	0.913235	0
path:ssc05220	Chronic myeloid leukemia	1	60	35	1863	1	1	0.887143	-3.20343e-16
path:ssc05218	Melanoma	1	60	33	1863	1	1	0.940909	1.60171e-16

## Sheet: downGene2Path
AccessID	PathID	PathTitle	Symbol/AccessID	Description	BlastEvalue	BlastTaxID	SubjectSymbol/AccessID	Subject Description	P-Value	FDR	Enrichment	(-log2P)
XM_001929598	path:ssc04630	Jak-STAT signaling pathway	PIM1	pim-1 oncogene//Protein kinase 1 related oncogen protein					0.00120843	0.112384	3.99214	9.69265
NM_001130236	path:ssc04630	Jak-STAT signaling pathway	IL23A	interleukin 23, alpha subunit p19//Interleukin 23 p19 subunit//Interleukin-23 subunit alpha					0.00120843	0.112384	3.99214	9.69265
AF493992	path:ssc04630	Jak-STAT signaling pathway	IL6	interleukin 6 (interferon, beta 2)//Interleukin 6//Interleukin-6					0.00120843	0.112384	3.99214	9.69265
NM_214399	path:ssc04630	Jak-STAT signaling pathway	IL6	interleukin 6 (interferon, beta 2)//Interleukin 6//Interleukin-6					0.00120843	0.112384	3.99214	9.69265
NM_001137621	path:ssc04630	Jak-STAT signaling pathway	IL23RA	interleukin 23 receptor alpha//Interleukin 23 receptor alpha chain					0.00120843	0.112384	3.99214	9.69265
NM_213993	path:ssc04630	Jak-STAT signaling pathway	IL12A	interleukin 12A (natural killer cell stimulatory factor 1, cytotoxic lymphocyte maturation factor 1, p35)//Interleukin-12 subunit alpha					0.00120843	0.112384	3.99214	9.69265
NM_214118	path:ssc04630	Jak-STAT signaling pathway	CSF2	colony stimulating factor 2 (granulocyte-macrophage)//Granulocyte-macrophage colony-stimulating factor					0.00120843	0.112384	3.99214	9.69265
NM_213842	path:ssc04630	Jak-STAT signaling pathway	CSF3	colony stimulating factor 3 (granulocyte)//Granulocyte colony-stimulating factor					0.00120843	0.112384	3.99214	9.69265
NM_214285	path:ssc04630	Jak-STAT signaling pathway	BCL2L1	BCL2-like 1//Bcl-2-like protein 1					0.00120843	0.112384	3.99214	9.69265
NM_214013	path:ssc04630	Jak-STAT signaling pathway	IL12B	interleukin 12B (natural killer cell stimulatory factor 2, cytotoxic lymphocyte maturation factor 2, p40)//Interleukin-12 subunit beta					0.00120843	0.112384	3.99214	9.69265
XM_001927216	path:ssc04060	Cytokine-cytokine receptor interaction	TNFRSF11B	tumor necrosis factor receptor superfamily, member 11b					0.00363056	0.113876	3.105	8.10559
NM_001130236	path:ssc04060	Cytokine-cytokine receptor interaction	IL23A	interleukin 23, alpha subunit p19//Interleukin 23 p19 subunit//Interleukin-23 subunit alpha					0.00363056	0.113876	3.105	8.10559
AF493992	path:ssc04060	Cytokine-cytokine receptor interaction	IL6	interleukin 6 (interferon, beta 2)//Interleukin 6//Interleukin-6					0.00363056	0.113876	3.105	8.10559
NM_214399	path:ssc04060	Cytokine-cytokine receptor interaction	IL6	interleukin 6 (interferon, beta 2)//Interleukin 6//Interleukin-6					0.00363056	0.113876	3.105	8.10559
NM_001137621	path:ssc04060	Cytokine-cytokine receptor interaction	IL23RA	interleukin 23 receptor alpha//Interleukin 23 receptor alpha chain					0.00363056	0.113876	3.105	8.10559
AY572787	path:ssc04060	Cytokine-cytokine receptor interaction	TNF	tumor necrosis factor//Tumor necrosis factor alpha					0.00363056	0.113876	3.105	8.10559
NM_214022	path:ssc04060	Cytokine-cytokine receptor interaction	TNF	tumor necrosis factor//Tumor necrosis factor alpha					0.00363056	0.113876	3.105	8.10559
NM_213993	path:ssc04060	Cytokine-cytokine receptor interaction	IL12A	interleukin 12A (natural killer cell stimulatory factor 1, cytotoxic lymphocyte maturation factor 1, p35)//Interleukin-12 subunit alpha					0.00363056	0.113876	3.105	8.10559
NM_214118	path:ssc04060	Cytokine-cytokine receptor interaction	CSF2	colony stimulating factor 2 (granulocyte-macrophage)//Granulocyte-macrophage colony-stimulating factor					0.00363056	0.113876	3.105	8.10559
NM_213842	path:ssc04060	Cytokine-cytokine receptor interaction	CSF3	colony stimulating factor 3 (granulocyte)//Granulocyte colony-stimulating factor					0.00363056	0.113876	3.105	8.10559
NM_214013	path:ssc04060	Cytokine-cytokine receptor interaction	IL12B	interleukin 12B (natural killer cell stimulatory factor 2, cytotoxic lymphocyte maturation factor 2, p40)//Interleukin-12 subunit beta					0.00363056	0.113876	3.105	8.10559
AY837782	path:ssc04060	Cytokine-cytokine receptor interaction	TNFRSF8	tumor necrosis factor receptor superfamily, member 8//Tumor necrosis factor ligand superfamily member 8					0.00363056	0.113876	3.105	8.10559
AF493992	path:ssc05144	Malaria	IL6	interleukin 6 (interferon, beta 2)//Interleukin 6//Interleukin-6					0.00456818	0.113876	5.35345	7.77416
NM_214399	path:ssc05144	Malaria	IL6	interleukin 6 (interferon, beta 2)//Interleukin 6//Interleukin-6					0.00456818	0.113876	5.35345	7.77416
AY572787	path:ssc05144	Malaria	TNF	tumor necrosis factor//Tumor necrosis factor alpha					0.00456818	0.113876	5.35345	7.77416
NM_214022	path:ssc05144	Malaria	TNF	tumor necrosis factor//Tumor necrosis factor alpha					0.00456818	0.113876	5.35345	7.77416
NM_213993	path:ssc05144	Malaria	IL12A	interleukin 12A (natural killer cell stimulatory factor 1, cytotoxic lymphocyte maturation factor 1, p35)//Interleukin-12 subunit alpha					0.00456818	0.113876	5.35345	7.77416
NM_213842	path:ssc05144	Malaria	CSF3	colony stimulating factor 3 (granulocyte)//Granulocyte colony-stimulating factor					0.00456818	0.113876	5.35345	7.77416
NM_214214	path:ssc05144	Malaria	CCL2	chemokine (C-C motif) ligand 2//Monocyte chemoattractant protein 1//C-C motif chemokine 2					0.00456818	0.113876	5.35345	7.77416
AB271960	path:ssc05014	Amyotrophic lateral sclerosis (ALS)	BCL2	B-cell CLL/lymphoma 2//B-cell leukemia/lymphoma-2-alpha protein//B-cell CLL/lymphoma 2, isoform CRA_b//Apoptosis regulator Bcl-2//BCL2 protein	5e-115	9606	BCL2		0.00588778	0.113876	6.53684	7.40806
XM_001928754	path:ssc05014	Amyotrophic lateral sclerosis (ALS)	LOC100152309	peripherin-2-like					0.00588778	0.113876	6.53684	7.40806
AY572787	path:ssc05014	Amyotrophic lateral sclerosis (ALS)	TNF	tumor necrosis factor//Tumor necrosis factor alpha					0.00588778	0.113876	6.53684	7.40806
NM_214022	path:ssc05014	Amyotrophic lateral sclerosis (ALS)	TNF	tumor necrosis factor//Tumor necrosis factor alpha					0.00588778	0.113876	6.53684	7.40806
NM_214285	path:ssc05014	Amyotrophic lateral sclerosis (ALS)	BCL2L1	BCL2-like 1//Bcl-2-like protein 1					0.00588778	0.113876	6.53684	7.40806
AB221038	path:ssc04640	Hematopoietic cell lineage	PCD1B	CD1B antigen					0.00612238	0.113876	4.14	7.35169
AB221038	path:ssc04640	Hematopoietic cell lineage	PCD1E	CD1E antigen					0.00612238	0.113876	4.14	7.35169
AF493992	path:ssc04640	Hematopoietic cell lineage	IL6	interleukin 6 (interferon, beta 2)//Interleukin 6//Interleukin-6					0.00612238	0.113876	4.14	7.35169
NM_214399	path:ssc04640	Hematopoietic cell lineage	IL6	interleukin 6 (interferon, beta 2)//Interleukin 6//Interleukin-6					0.00612238	0.113876	4.14	7.35169
AY572787	path:ssc04640	Hematopoietic cell lineage	TNF	tumor necrosis factor//Tumor necrosis factor alpha					0.00612238	0.113876	4.14	7.35169
NM_214022	path:ssc04640	Hematopoietic cell lineage	TNF	tumor necrosis factor//Tumor necrosis factor alpha					0.00612238	0.113876	4.14	7.35169
NM_214118	path:ssc04640	Hematopoietic cell lineage	CSF2	colony stimulating factor 2 (granulocyte-macrophage)//Granulocyte-macrophage colony-stimulating factor					0.00612238	0.113876	4.14	7.35169
NM_213842	path:ssc04640	Hematopoietic cell lineage	CSF3	colony stimulating factor 3 (granulocyte)//Granulocyte colony-stimulating factor					0.00612238	0.113876	4.14	7.35169
AB085746	path:ssc05142	Chagas disease	TLR6	toll-like receptor 6//Toll-like receptor 6					0.0215437	0.333927	3.0541	5.53659
AF493992	path:ssc05142	Chagas disease	IL6	interleukin 6 (interferon, beta 2)//Interleukin 6//Interleukin-6					0.0215437	0.333927	3.0541	5.53659
NM_214399	path:ssc05142	Chagas disease	IL6	interleukin 6 (interferon, beta 2)//Interleukin 6//Interleukin-6					0.0215437	0.333927	3.0541	5.53659
AY572787	path:ssc05142	Chagas disease	TNF	tumor necrosis factor//Tumor necrosis factor alpha					0.0215437	0.333927	3.0541	5.53659
NM_214022	path:ssc05142	Chagas disease	TNF	tumor necrosis factor//Tumor necrosis factor alpha					0.0215437	0.333927	3.0541	5.53659
NM_213993	path:ssc05142	Chagas disease	IL12A	interleukin 12A (natural killer cell stimulatory factor 1, cytotoxic lymphocyte maturation factor 1, p35)//Interleukin-12 subunit alpha					0.0215437	0.333927	3.0541	5.53659
NM_214214	path:ssc05142	Chagas disease	CCL2	chemokine (C-C motif) ligand 2//Monocyte chemoattractant protein 1//C-C motif chemokine 2					0.0215437	0.333927	3.0541	5.53659
NM_214013	path:ssc05142	Chagas disease	IL12B	interleukin 12B (natural killer cell stimulatory factor 2, cytotoxic lymphocyte maturation factor 2, p40)//Interleukin-12 subunit beta					0.0215437	0.333927	3.0541	5.53659
AF493992	path:ssc05410	Hypertrophic cardiomyopathy (HCM)	IL6	interleukin 6 (interferon, beta 2)//Interleukin 6//Interleukin-6					0.0278566	0.370095	3.88125	5.16584
NM_214399	path:ssc05410	Hypertrophic cardiomyopathy (HCM)	IL6	interleukin 6 (interferon, beta 2)//Interleukin 6//Interleukin-6					0.0278566	0.370095	3.88125	5.16584
U82223	path:ssc05410	Hypertrophic cardiomyopathy (HCM)	TTN	titin//Cellular titin isoform PEVK variant 4//Uncharacterized protein//Titin//Titin, isoform CRA_b//Titin, isoform CRA_a//CDNA FLJ26346 fis, clone HRT04038, highly similar to Homo sapiens titin (TTN), transcript variant N2-B	0	9606	TTN		0.0278566	0.370095	3.88125	5.16584
AY572787	path:ssc05410	Hypertrophic cardiomyopathy (HCM)	TNF	tumor necrosis factor//Tumor necrosis factor alpha					0.0278566	0.370095	3.88125	5.16584
NM_214022	path:ssc05410	Hypertrophic cardiomyopathy (HCM)	TNF	tumor necrosis factor//Tumor necrosis factor alpha					0.0278566	0.370095	3.88125	5.16584
NM_001001535	path:ssc05410	Hypertrophic cardiomyopathy (HCM)	DES	desmin//Desmin					0.0278566	0.370095	3.88125	5.16584
AF493992	path:ssc05146	Amoebiasis	IL6	interleukin 6 (interferon, beta 2)//Interleukin 6//Interleukin-6					0.034332	0.39911	3.04412	4.8643
NM_214399	path:ssc05146	Amoebiasis	IL6	interleukin 6 (interferon, beta 2)//Interleukin 6//Interleukin-6					0.034332	0.39911	3.04412	4.8643
AY572787	path:ssc05146	Amoebiasis	TNF	tumor necrosis factor//Tumor necrosis factor alpha					0.034332	0.39911	3.04412	4.8643
NM_214022	path:ssc05146	Amoebiasis	TNF	tumor necrosis factor//Tumor necrosis factor alpha					0.034332	0.39911	3.04412	4.8643
NM_213993	path:ssc05146	Amoebiasis	IL12A	interleukin 12A (natural killer cell stimulatory factor 1, cytotoxic lymphocyte maturation factor 1, p35)//Interleukin-12 subunit alpha					0.034332	0.39911	3.04412	4.8643
NM_214118	path:ssc05146	Amoebiasis	CSF2	colony stimulating factor 2 (granulocyte-macrophage)//Granulocyte-macrophage colony-stimulating factor					0.034332	0.39911	3.04412	4.8643
NM_214013	path:ssc05146	Amoebiasis	IL12B	interleukin 12B (natural killer cell stimulatory factor 2, cytotoxic lymphocyte maturation factor 2, p40)//Interleukin-12 subunit beta					0.034332	0.39911	3.04412	4.8643
AB085746	path:ssc04620	Toll-like receptor signaling pathway	TLR6	toll-like receptor 6//Toll-like receptor 6					0.0415115	0.428952	2.875	4.59034
AF493992	path:ssc04620	Toll-like receptor signaling pathway	IL6	interleukin 6 (interferon, beta 2)//Interleukin 6//Interleukin-6					0.0415115	0.428952	2.875	4.59034
NM_214399	path:ssc04620	Toll-like receptor signaling pathway	IL6	interleukin 6 (interferon, beta 2)//Interleukin 6//Interleukin-6					0.0415115	0.428952	2.875	4.59034
AY572787	path:ssc04620	Toll-like receptor signaling pathway	TNF	tumor necrosis factor//Tumor necrosis factor alpha					0.0415115	0.428952	2.875	4.59034
NM_214022	path:ssc04620	Toll-like receptor signaling pathway	TNF	tumor necrosis factor//Tumor necrosis factor alpha					0.0415115	0.428952	2.875	4.59034
NM_213993	path:ssc04620	Toll-like receptor signaling pathway	IL12A	interleukin 12A (natural killer cell stimulatory factor 1, cytotoxic lymphocyte maturation factor 1, p35)//Interleukin-12 subunit alpha					0.0415115	0.428952	2.875	4.59034
NM_214013	path:ssc04620	Toll-like receptor signaling pathway	IL12B	interleukin 12B (natural killer cell stimulatory factor 2, cytotoxic lymphocyte maturation factor 2, p40)//Interleukin-12 subunit beta					0.0415115	0.428952	2.875	4.59034
NM_001123072	path:ssc04270	Vascular smooth muscle contraction	ADRA1A	adrenergic, alpha-1A-, receptor//Alpha-1A adrenergic receptor					0.0559133	0.500616	3.02927	4.16067
XM_001929198	path:ssc04270	Vascular smooth muscle contraction	MYL6B	myosin, light chain 6B, alkali, smooth muscle and non-muscle					0.0559133	0.500616	3.02927	4.16067
XM_001929235	path:ssc04270	Vascular smooth muscle contraction	ADORA2A	adenosine A2a receptor//A2A receptor					0.0559133	0.500616	3.02927	4.16067
DQ008577	path:ssc04270	Vascular smooth muscle contraction	GUCY1A3	guanylate cyclase 1, soluble, alpha 3//Soluble guanylate cyclase 1 alpha 3					0.0559133	0.500616	3.02927	4.16067
AY572787	path:ssc05330	Allograft rejection	TNF	tumor necrosis factor//Tumor necrosis factor alpha					0.0592126	0.500616	3.726	4.07795
NM_214022	path:ssc05330	Allograft rejection	TNF	tumor necrosis factor//Tumor necrosis factor alpha					0.0592126	0.500616	3.726	4.07795
NM_213993	path:ssc05330	Allograft rejection	IL12A	interleukin 12A (natural killer cell stimulatory factor 1, cytotoxic lymphocyte maturation factor 1, p35)//Interleukin-12 subunit alpha					0.0592126	0.500616	3.726	4.07795
NM_214013	path:ssc05330	Allograft rejection	IL12B	interleukin 12B (natural killer cell stimulatory factor 2, cytotoxic lymphocyte maturation factor 2, p40)//Interleukin-12 subunit beta					0.0592126	0.500616	3.726	4.07795
AF493992	path:ssc04621	NOD-like receptor signaling pathway	IL6	interleukin 6 (interferon, beta 2)//Interleukin 6//Interleukin-6					0.0699712	0.542277	3.45	3.83709
NM_214399	path:ssc04621	NOD-like receptor signaling pathway	IL6	interleukin 6 (interferon, beta 2)//Interleukin 6//Interleukin-6					0.0699712	0.542277	3.45	3.83709
AY572787	path:ssc04621	NOD-like receptor signaling pathway	TNF	tumor necrosis factor//Tumor necrosis factor alpha					0.0699712	0.542277	3.45	3.83709
NM_214022	path:ssc04621	NOD-like receptor signaling pathway	TNF	tumor necrosis factor//Tumor necrosis factor alpha					0.0699712	0.542277	3.45	3.83709
NM_214214	path:ssc04621	NOD-like receptor signaling pathway	CCL2	chemokine (C-C motif) ligand 2//Monocyte chemoattractant protein 1//C-C motif chemokine 2					0.0699712	0.542277	3.45	3.83709
AY572787	path:ssc04940	Type I diabetes mellitus	TNF	tumor necrosis factor//Tumor necrosis factor alpha					0.087587	0.626584	3.105	3.51314
NM_214022	path:ssc04940	Type I diabetes mellitus	TNF	tumor necrosis factor//Tumor necrosis factor alpha					0.087587	0.626584	3.105	3.51314
NM_213993	path:ssc04940	Type I diabetes mellitus	IL12A	interleukin 12A (natural killer cell stimulatory factor 1, cytotoxic lymphocyte maturation factor 1, p35)//Interleukin-12 subunit alpha					0.087587	0.626584	3.105	3.51314
NM_214013	path:ssc04940	Type I diabetes mellitus	IL12B	interleukin 12B (natural killer cell stimulatory factor 2, cytotoxic lymphocyte maturation factor 2, p40)//Interleukin-12 subunit beta					0.087587	0.626584	3.105	3.51314
U82223	path:ssc05414	Dilated cardiomyopathy	TTN	titin//Cellular titin isoform PEVK variant 4//Uncharacterized protein//Titin//Titin, isoform CRA_b//Titin, isoform CRA_a//CDNA FLJ26346 fis, clone HRT04038, highly similar to Homo sapiens titin (TTN), transcript variant N2-B	0	9606	TTN		0.113562	0.694762	2.73971	3.13845
AY572787	path:ssc05414	Dilated cardiomyopathy	TNF	tumor necrosis factor//Tumor necrosis factor alpha					0.113562	0.694762	2.73971	3.13845
NM_214022	path:ssc05414	Dilated cardiomyopathy	TNF	tumor necrosis factor//Tumor necrosis factor alpha					0.113562	0.694762	2.73971	3.13845
NM_001001535	path:ssc05414	Dilated cardiomyopathy	DES	desmin//Desmin					0.113562	0.694762	2.73971	3.13845
AY091516	path:ssc00232	Caffeine metabolism	CYP2A19	cytochrome P450 2A19//Cytochrome p450 2A6//Coumarin 7-hydroxylase//Cytochorme P450 2A19					0.120825	0.694762	10.35	3.04901
XM_001924760	path:ssc02010	ABC transporters	ABCA1	ATP-binding cassette, sub-family A (ABC1), member 1//ABCA1 protein//ATP-binding cassette transporter A1//Uncharacterized protein//ATP-binding cassette sub-family A member 1//ATP-binding cassette, sub-family A member 1 variant//ATP-binding cassette transporter-1//ATP binding cassette transporter 1	0	9606	ABCA1		0.121203	0.694762	3.65294	3.0445
DQ409213	path:ssc02010	ABC transporters	ABCC1	Uncharacterized protein//Multidrug resistance-associated protein 1//Putative uncharacterized protein DKFZp781G125//Multidrug resistance protein	8e-47	9606	ABCC1		0.121203	0.694762	3.65294	3.0445
AY572787	path:ssc04622	RIG-I-like receptor signaling pathway	TNF	tumor necrosis factor//Tumor necrosis factor alpha					0.13467	0.694762	2.51757	2.8925
NM_214022	path:ssc04622	RIG-I-like receptor signaling pathway	TNF	tumor necrosis factor//Tumor necrosis factor alpha					0.13467	0.694762	2.51757	2.8925
NM_213993	path:ssc04622	RIG-I-like receptor signaling pathway	IL12A	interleukin 12A (natural killer cell stimulatory factor 1, cytotoxic lymphocyte maturation factor 1, p35)//Interleukin-12 subunit alpha					0.13467	0.694762	2.51757	2.8925
NM_214013	path:ssc04622	RIG-I-like receptor signaling pathway	IL12B	interleukin 12B (natural killer cell stimulatory factor 2, cytotoxic lymphocyte maturation factor 2, p40)//Interleukin-12 subunit beta					0.13467	0.694762	2.51757	2.8925
AY572787	path:ssc05145	Toxoplasmosis	TNF	tumor necrosis factor//Tumor necrosis factor alpha					0.136706	0.694762	2.14138	2.87085
NM_214022	path:ssc05145	Toxoplasmosis	TNF	tumor necrosis factor//Tumor necrosis factor alpha					0.136706	0.694762	2.14138	2.87085
NM_213993	path:ssc05145	Toxoplasmosis	IL12A	interleukin 12A (natural killer cell stimulatory factor 1, cytotoxic lymphocyte maturation factor 1, p35)//Interleukin-12 subunit alpha					0.136706	0.694762	2.14138	2.87085
NM_214285	path:ssc05145	Toxoplasmosis	BCL2L1	BCL2-like 1//Bcl-2-like protein 1					0.136706	0.694762	2.14138	2.87085
NM_214013	path:ssc05145	Toxoplasmosis	IL12B	interleukin 12B (natural killer cell stimulatory factor 2, cytotoxic lymphocyte maturation factor 2, p40)//Interleukin-12 subunit beta					0.136706	0.694762	2.14138	2.87085
XM_001925357	path:ssc00920	Sulfur metabolism	LOC100156262	bifunctional 3'-phosphoadenosine 5'-phosphosulfate synthase 2-like					0.148641	0.694762	7.7625	2.7501
AB271960	path:ssc04210	Apoptosis	BCL2	B-cell CLL/lymphoma 2//B-cell leukemia/lymphoma-2-alpha protein//B-cell CLL/lymphoma 2, isoform CRA_b//Apoptosis regulator Bcl-2//BCL2 protein	5e-115	9606	BCL2		0.149411	0.694762	2.38846	2.74264
AY572787	path:ssc04210	Apoptosis	TNF	tumor necrosis factor//Tumor necrosis factor alpha					0.149411	0.694762	2.38846	2.74264
NM_214022	path:ssc04210	Apoptosis	TNF	tumor necrosis factor//Tumor necrosis factor alpha					0.149411	0.694762	2.38846	2.74264
NM_214285	path:ssc04210	Apoptosis	BCL2L1	BCL2-like 1//Bcl-2-like protein 1					0.149411	0.694762	2.38846	2.74264
U55858	path:ssc04970	Salivary secretion	ADRB3	adrenergic, beta-3-, receptor//Beta 3 adrenergic receptor//Beta-3 adrenergic receptor					0.164623	0.727963	2.27195	2.60276
NM_001123072	path:ssc04970	Salivary secretion	ADRA1A	adrenergic, alpha-1A-, receptor//Alpha-1A adrenergic receptor					0.164623	0.727963	2.27195	2.60276
DQ008577	path:ssc04970	Salivary secretion	GUCY1A3	guanylate cyclase 1, soluble, alpha 3//Soluble guanylate cyclase 1 alpha 3					0.164623	0.727963	2.27195	2.60276
AY572787	path:ssc05140	Leishmaniasis	TNF	tumor necrosis factor//Tumor necrosis factor alpha					0.172388	0.727963	2.21786	2.53627
NM_214022	path:ssc05140	Leishmaniasis	TNF	tumor necrosis factor//Tumor necrosis factor alpha					0.172388	0.727963	2.21786	2.53627
NM_213993	path:ssc05140	Leishmaniasis	IL12A	interleukin 12A (natural killer cell stimulatory factor 1, cytotoxic lymphocyte maturation factor 1, p35)//Interleukin-12 subunit alpha					0.172388	0.727963	2.21786	2.53627
NM_214013	path:ssc05140	Leishmaniasis	IL12B	interleukin 12B (natural killer cell stimulatory factor 2, cytotoxic lymphocyte maturation factor 2, p40)//Interleukin-12 subunit beta					0.172388	0.727963	2.21786	2.53627
U55858	path:ssc04020	Calcium signaling pathway	ADRB3	adrenergic, beta-3-, receptor//Beta 3 adrenergic receptor//Beta-3 adrenergic receptor					0.186811	0.727963	2.01623	2.42035
NM_001123072	path:ssc04020	Calcium signaling pathway	ADRA1A	adrenergic, alpha-1A-, receptor//Alpha-1A adrenergic receptor					0.186811	0.727963	2.01623	2.42035
XM_001926536	path:ssc04020	Calcium signaling pathway	PLCE1	phospholipase C, epsilon 1//cDNA FLJ75518, highly similar to Homo sapiens phospholipase C epsilon mRNA//cDNA FLJ53141, highly similar to Homo sapiens phospholipase C, epsilon 1 (PLCE1), mRNA//PLCE1 protein//Phospholipase C, epsilon 1//1-phosphatidylinositol-4,5-bisphosphate phosphodiesterase epsilon-1	0	9606	PLCE1		0.186811	0.727963	2.01623	2.42035
XM_001929235	path:ssc04020	Calcium signaling pathway	ADORA2A	adenosine A2a receptor//A2A receptor					0.186811	0.727963	2.01623	2.42035
NM_001001862	path:ssc04020	Calcium signaling pathway	TNNC2	troponin C type 2 (fast)//Fast skeletal muscle troponin C//Troponin C, skeletal muscle//Troponin C2					0.186811	0.727963	2.01623	2.42035
AF493992	path:ssc05332	Graft-versus-host disease	IL6	interleukin 6 (interferon, beta 2)//Interleukin 6//Interleukin-6					0.187861	0.727963	2.7	2.41226
NM_214399	path:ssc05332	Graft-versus-host disease	IL6	interleukin 6 (interferon, beta 2)//Interleukin 6//Interleukin-6					0.187861	0.727963	2.7	2.41226
AY572787	path:ssc05332	Graft-versus-host disease	TNF	tumor necrosis factor//Tumor necrosis factor alpha					0.187861	0.727963	2.7	2.41226
NM_214022	path:ssc05332	Graft-versus-host disease	TNF	tumor necrosis factor//Tumor necrosis factor alpha					0.187861	0.727963	2.7	2.41226
AF493992	path:ssc04672	Intestinal immune network for IgA production	IL6	interleukin 6 (interferon, beta 2)//Interleukin 6//Interleukin-6					0.222708	0.730203	2.38846	2.16678
NM_214399	path:ssc04672	Intestinal immune network for IgA production	IL6	interleukin 6 (interferon, beta 2)//Interleukin 6//Interleukin-6					0.222708	0.730203	2.38846	2.16678
NM_214159	path:ssc04672	Intestinal immune network for IgA production	PIGR	polymeric immunoglobulin receptor//Polymeric immunoglobulin receptor//Poly-Ig receptor					0.222708	0.730203	2.38846	2.16678
AB271960	path:ssc05200	Pathways in cancer	BCL2	B-cell CLL/lymphoma 2//B-cell leukemia/lymphoma-2-alpha protein//B-cell CLL/lymphoma 2, isoform CRA_b//Apoptosis regulator Bcl-2//BCL2 protein	5e-115	9606	BCL2		0.226393	0.730203	1.5865	2.1431
AY072734	path:ssc05200	Pathways in cancer	VEGFA	vascular endothelial growth factor A//Vascular endothelial growth factor A					0.226393	0.730203	1.5865	2.1431
XM_001925107	path:ssc05200	Pathways in cancer	LOC100156242	fibroblast growth factor 8-like					0.226393	0.730203	1.5865	2.1431
XM_001925704	path:ssc05200	Pathways in cancer	LOC100151802	nuclear factor NF-kappa-B p100 subunit-like					0.226393	0.730203	1.5865	2.1431
AF493992	path:ssc05200	Pathways in cancer	IL6	interleukin 6 (interferon, beta 2)//Interleukin 6//Interleukin-6					0.226393	0.730203	1.5865	2.1431
NM_214399	path:ssc05200	Pathways in cancer	IL6	interleukin 6 (interferon, beta 2)//Interleukin 6//Interleukin-6					0.226393	0.730203	1.5865	2.1431
NM_214285	path:ssc05200	Pathways in cancer	BCL2L1	BCL2-like 1//Bcl-2-like protein 1					0.226393	0.730203	1.5865	2.1431
NM_214314	path:ssc05200	Pathways in cancer	AR	androgen receptor//Androgen receptor					0.226393	0.730203	1.5865	2.1431
XM_001925456	path:ssc00770	Pantothenate and CoA biosynthesis	VNN3	vanin 1//cDNA, FLJ95014, highly similar to Homo sapiens vanin 1 (VNN1), mRNA//Pantetheinase	0	9606	VNN1		0.226841	0.730203	4.43571	2.14025
AY497545	path:ssc00531	Glycosaminoglycan degradation	HYAL3	hyaluronoglucosaminidase 3//Hyaluronidase-3					0.226841	0.730203	4.43571	2.14025
EU350073	path:ssc04730	Long-term depression	CRHR1	corticotropin releasing hormone receptor 1//Corticotropin releasing hormone receptor 1					0.234428	0.730203	2.3	2.09279
DQ008577	path:ssc04730	Long-term depression	GUCY1A3	guanylate cyclase 1, soluble, alpha 3//Soluble guanylate cyclase 1 alpha 3					0.234428	0.730203	2.3	2.09279
XM_001924497	path:ssc00410	beta-Alanine metabolism	LOC100155166	beta-Ala-His dipeptidase-like					0.251253	0.730203	3.88125	1.99279
FJ436381	path:ssc00565	Ether lipid metabolism	PPAP2C	phosphatidic acid phosphatase type 2C//Phosphatidic acid phosphatase type 2C isoform 1//Phosphatidic acid phosphatase type 2C isoform 2//Phosphatidic acid phosphatase type 2C isoform 3					0.251253	0.730203	3.88125	1.99279
AY091516	path:ssc00983	Drug metabolism - other enzymes	CYP2A19	cytochrome P450 2A19//Cytochrome p450 2A6//Coumarin 7-hydroxylase//Cytochorme P450 2A19					0.251253	0.730203	3.88125	1.99279
AY572787	path:ssc04664	Fc epsilon RI signaling pathway	TNF	tumor necrosis factor//Tumor necrosis factor alpha					0.269695	0.76005	2.07	1.8906
NM_214022	path:ssc04664	Fc epsilon RI signaling pathway	TNF	tumor necrosis factor//Tumor necrosis factor alpha					0.269695	0.76005	2.07	1.8906
NM_214118	path:ssc04664	Fc epsilon RI signaling pathway	CSF2	colony stimulating factor 2 (granulocyte-macrophage)//Granulocyte-macrophage colony-stimulating factor					0.269695	0.76005	2.07	1.8906
XM_001925357	path:ssc00450	Selenoamino acid metabolism	LOC100156262	bifunctional 3'-phosphoadenosine 5'-phosphosulfate synthase 2-like					0.297752	0.810064	3.105	1.74782
AY072734	path:ssc05212	Pancreatic cancer	VEGFA	vascular endothelial growth factor A//Vascular endothelial growth factor A					0.304863	0.810064	1.88182	1.71377
NM_214285	path:ssc05212	Pancreatic cancer	BCL2L1	BCL2-like 1//Bcl-2-like protein 1					0.304863	0.810064	1.88182	1.71377
AB271960	path:ssc05222	Small cell lung cancer	BCL2	B-cell CLL/lymphoma 2//B-cell leukemia/lymphoma-2-alpha protein//B-cell CLL/lymphoma 2, isoform CRA_b//Apoptosis regulator Bcl-2//BCL2 protein	5e-115	9606	BCL2		0.362505	0.834475	1.63421	1.46393
NM_214285	path:ssc05222	Small cell lung cancer	BCL2L1	BCL2-like 1//Bcl-2-like protein 1					0.362505	0.834475	1.63421	1.46393
XM_001924497	path:ssc00340	Histidine metabolism	LOC100155166	beta-Ala-His dipeptidase-like					0.382142	0.834475	2.21786	1.38782
FJ436381	path:ssc00600	Sphingolipid metabolism	PPAP2C	phosphatidic acid phosphatase type 2C//Phosphatidic acid phosphatase type 2C isoform 1//Phosphatidic acid phosphatase type 2C isoform 2//Phosphatidic acid phosphatase type 2C isoform 3					0.382142	0.834475	2.21786	1.38782
NM_001025227	path:ssc00350	Tyrosine metabolism	DCT	dopachrome tautomerase (dopachrome delta-isomerase, tyrosine-related protein 2)//Dopachrome tautomerase//L-dopachrome tautomerase//Dorpachrome tautomerase					0.382142	0.834475	2.21786	1.38782
NM_001044551	path:ssc00330	Arginine and proline metabolism	CKMT2	creatine kinase, mitochondrial 2 (sarcomeric)//Mitochondrial creatine kinase 2					0.401579	0.834475	2.07	1.31624
XM_001926559	path:ssc04330	Notch signaling pathway	JAG1	jagged 1					0.401579	0.834475	2.07	1.31624
AF493992	path:ssc05020	Prion diseases	IL6	interleukin 6 (interferon, beta 2)//Interleukin 6//Interleukin-6					0.401579	0.834475	2.07	1.31624
NM_214399	path:ssc05020	Prion diseases	IL6	interleukin 6 (interferon, beta 2)//Interleukin 6//Interleukin-6					0.401579	0.834475	2.07	1.31624
AY091516	path:ssc00830	Retinol metabolism	CYP2A19	cytochrome P450 2A19//Cytochrome p450 2A6//Coumarin 7-hydroxylase//Cytochorme P450 2A19					0.401579	0.834475	2.07	1.31624
FJ436381	path:ssc00561	Glycerolipid metabolism	PPAP2C	phosphatidic acid phosphatase type 2C//Phosphatidic acid phosphatase type 2C isoform 1//Phosphatidic acid phosphatase type 2C isoform 2//Phosphatidic acid phosphatase type 2C isoform 3					0.420396	0.834475	1.94063	1.25018
FJ436381	path:ssc00564	Glycerophospholipid metabolism	PPAP2C	phosphatidic acid phosphatase type 2C//Phosphatidic acid phosphatase type 2C isoform 1//Phosphatidic acid phosphatase type 2C isoform 2//Phosphatidic acid phosphatase type 2C isoform 3					0.420396	0.834475	1.94063	1.25018
AY572787	path:ssc05310	Asthma	TNF	tumor necrosis factor//Tumor necrosis factor alpha					0.420396	0.834475	1.94063	1.25018
NM_214022	path:ssc05310	Asthma	TNF	tumor necrosis factor//Tumor necrosis factor alpha					0.420396	0.834475	1.94063	1.25018
U55858	path:ssc04080	Neuroactive ligand-receptor interaction	ADRB3	adrenergic, beta-3-, receptor//Beta 3 adrenergic receptor//Beta-3 adrenergic receptor					0.421724	0.834475	1.37389	1.24563
EU350073	path:ssc04080	Neuroactive ligand-receptor interaction	CRHR1	corticotropin releasing hormone receptor 1//Corticotropin releasing hormone receptor 1					0.421724	0.834475	1.37389	1.24563
NM_001123072	path:ssc04080	Neuroactive ligand-receptor interaction	ADRA1A	adrenergic, alpha-1A-, receptor//Alpha-1A adrenergic receptor					0.421724	0.834475	1.37389	1.24563
XM_001929235	path:ssc04080	Neuroactive ligand-receptor interaction	ADORA2A	adenosine A2a receptor//A2A receptor					0.421724	0.834475	1.37389	1.24563
NM_001001538	path:ssc04080	Neuroactive ligand-receptor interaction	OPRM1	opioid receptor, mu 1//Mu opioid receptor//Mu-type opioid receptor					0.421724	0.834475	1.37389	1.24563
AY072734	path:ssc04150	mTOR signaling pathway	VEGFA	vascular endothelial growth factor A//Vascular endothelial growth factor A					0.473316	0.880367	1.63421	1.07913
AY072734	path:ssc05219	Bladder cancer	VEGFA	vascular endothelial growth factor A//Vascular endothelial growth factor A					0.473316	0.880367	1.63421	1.07913
AY091516	path:ssc00982	Drug metabolism - cytochrome P450	CYP2A19	cytochrome P450 2A19//Cytochrome p450 2A6//Coumarin 7-hydroxylase//Cytochorme P450 2A19					0.473316	0.880367	1.63421	1.07913
AY572787	path:ssc04930	Type II diabetes mellitus	TNF	tumor necrosis factor//Tumor necrosis factor alpha					0.489842	0.893242	1.5525	1.02961
NM_214022	path:ssc04930	Type II diabetes mellitus	TNF	tumor necrosis factor//Tumor necrosis factor alpha					0.489842	0.893242	1.5525	1.02961
XM_001926129	path:ssc00590	Arachidonic acid metabolism	PTGS1	prostaglandin-endoperoxide synthase 1 (prostaglandin G/H synthase and cyclooxygenase)//Cyclooxygenase-1					0.521332	0.924395	1.41136	0.939725
XM_001926886	path:ssc04010	MAPK signaling pathway	PTPRR	protein tyrosine phosphatase, receptor type, R					0.540942	0.924395	1.36484	0.886455
XM_001925107	path:ssc04010	MAPK signaling pathway	LOC100156242	fibroblast growth factor 8-like					0.540942	0.924395	1.36484	0.886455
XM_001925704	path:ssc04010	MAPK signaling pathway	LOC100151802	nuclear factor NF-kappa-B p100 subunit-like					0.540942	0.924395	1.36484	0.886455
AY572787	path:ssc04010	MAPK signaling pathway	TNF	tumor necrosis factor//Tumor necrosis factor alpha					0.540942	0.924395	1.36484	0.886455
NM_214022	path:ssc04010	MAPK signaling pathway	TNF	tumor necrosis factor//Tumor necrosis factor alpha					0.540942	0.924395	1.36484	0.886455
XM_001926536	path:ssc00562	Inositol phosphate metabolism	PLCE1	phospholipase C, epsilon 1//cDNA FLJ75518, highly similar to Homo sapiens phospholipase C epsilon mRNA//cDNA FLJ53141, highly similar to Homo sapiens phospholipase C, epsilon 1 (PLCE1), mRNA//PLCE1 protein//Phospholipase C, epsilon 1//1-phosphatidylinositol-4,5-bisphosphate phosphodiesterase epsilon-1	0	9606	PLCE1		0.550848	0.924395	1.29375	0.860273
NM_001001535	path:ssc05412	Arrhythmogenic right ventricular cardiomyopathy (ARVC)	DES	desmin//Desmin					0.564906	0.924395	1.242	0.823917
FJ436381	path:ssc04666	Fc gamma R-mediated phagocytosis	PPAP2C	phosphatidic acid phosphatase type 2C//Phosphatidic acid phosphatase type 2C isoform 1//Phosphatidic acid phosphatase type 2C isoform 2//Phosphatidic acid phosphatase type 2C isoform 3					0.578517	0.924395	1.19423	0.78957
AB271960	path:ssc05210	Colorectal cancer	BCL2	B-cell CLL/lymphoma 2//B-cell leukemia/lymphoma-2-alpha protein//B-cell CLL/lymphoma 2, isoform CRA_b//Apoptosis regulator Bcl-2//BCL2 protein	5e-115	9606	BCL2		0.591695	0.924395	1.15	0.757075
AF493992	path:ssc04623	Cytosolic DNA-sensing pathway	IL6	interleukin 6 (interferon, beta 2)//Interleukin 6//Interleukin-6					0.591695	0.924395	1.15	0.757075
NM_214399	path:ssc04623	Cytosolic DNA-sensing pathway	IL6	interleukin 6 (interferon, beta 2)//Interleukin 6//Interleukin-6					0.591695	0.924395	1.15	0.757075
AY072734	path:ssc05211	Renal cell carcinoma	VEGFA	vascular endothelial growth factor A//Vascular endothelial growth factor A					0.604454	0.924395	1.10893	0.726295
XM_001929598	path:ssc05221	Acute myeloid leukemia	PIM1	pim-1 oncogene//Protein kinase 1 related oncogen protein					0.604454	0.924395	1.10893	0.726295
XM_001926536	path:ssc04070	Phosphatidylinositol signaling system	PLCE1	phospholipase C, epsilon 1//cDNA FLJ75518, highly similar to Homo sapiens phospholipase C epsilon mRNA//cDNA FLJ53141, highly similar to Homo sapiens phospholipase C, epsilon 1 (PLCE1), mRNA//PLCE1 protein//Phospholipase C, epsilon 1//1-phosphatidylinositol-4,5-bisphosphate phosphodiesterase epsilon-1	0	9606	PLCE1		0.616809	0.924395	1.07069	0.697105
XM_001925408	path:ssc04740	Olfactory transduction	LOC100153627	olfactory receptor, family 1, subfamily J, member 4//OR1J4 protein//Olfactory receptor 1J4	2e-122	9606	OR1J4		0.632512	0.924395	1.23377	0.660835
XM_001926893	path:ssc04740	Olfactory transduction	LOC100153360	olfactory receptor 4C11-like					0.632512	0.924395	1.23377	0.660835
XM_001928480	path:ssc04740	Olfactory transduction	LOC100155964	olfactory receptor, family 6, subfamily C, member 75//Olfactory receptor 6C75	1e-155	9606	OR6C75		0.632512	0.924395	1.23377	0.660835
XM_001927316	path:ssc04740	Olfactory transduction	LOC100155522	olfactory receptor 11G2-like					0.632512	0.924395	1.23377	0.660835
XM_001927926	path:ssc04740	Olfactory transduction	LOC100156766	olfactory receptor 4F3/4F16/4F29-like					0.632512	0.924395	1.23377	0.660835
XM_001929451	path:ssc04740	Olfactory transduction	LOC100155316	olfactory receptor 15-like					0.632512	0.924395	1.23377	0.660835
NM_001044549	path:ssc04360	Axon guidance	UNC5B	unc-5 homolog B (C. elegans)//p53-regulated receptor for death and life					0.654492	0.924395	1.41136	0.611553
AB271960	path:ssc05215	Prostate cancer	BCL2	B-cell CLL/lymphoma 2//B-cell leukemia/lymphoma-2-alpha protein//B-cell CLL/lymphoma 2, isoform CRA_b//Apoptosis regulator Bcl-2//BCL2 protein	5e-115	9606	BCL2		0.654492	0.924395	1.41136	0.611553
XM_001925035	path:ssc04360	Axon guidance	EPHA7	EPH receptor A7//Ephrin receptor//Ephrin type-A receptor 7	0	9606	EPHA7		0.654492	0.924395	1.41136	0.611553
NM_214314	path:ssc05215	Prostate cancer	AR	androgen receptor//Androgen receptor					0.654492	0.924395	1.41136	0.611553
XM_001925357	path:ssc00230	Purine metabolism	LOC100156262	bifunctional 3'-phosphoadenosine 5'-phosphosulfate synthase 2-like					0.6618	0.924395	1.35	0.595532
DQ008577	path:ssc00230	Purine metabolism	GUCY1A3	guanylate cyclase 1, soluble, alpha 3//Soluble guanylate cyclase 1 alpha 3					0.6618	0.924395	1.35	0.595532
NM_001123141	path:ssc04530	Tight junction	MYH4	myosin, heavy chain 4, skeletal muscle//Myosin-4					0.665609	0.924395	1.32128	0.587253
NM_001159778	path:ssc04530	Tight junction	CLDN23	claudin 23//Claudin 23					0.665609	0.924395	1.32128	0.587253
AY572787	path:ssc04660	T cell receptor signaling pathway	TNF	tumor necrosis factor//Tumor necrosis factor alpha					0.677534	0.924395	1.242	0.561635
NM_214022	path:ssc04660	T cell receptor signaling pathway	TNF	tumor necrosis factor//Tumor necrosis factor alpha					0.677534	0.924395	1.242	0.561635
NM_214118	path:ssc04660	T cell receptor signaling pathway	CSF2	colony stimulating factor 2 (granulocyte-macrophage)//Granulocyte-macrophage colony-stimulating factor					0.677534	0.924395	1.242	0.561635
AY572787	path:ssc04650	Natural killer cell mediated cytotoxicity	TNF	tumor necrosis factor//Tumor necrosis factor alpha					0.715907	0.924395	1.05254	0.482157
NM_214022	path:ssc04650	Natural killer cell mediated cytotoxicity	TNF	tumor necrosis factor//Tumor necrosis factor alpha					0.715907	0.924395	1.05254	0.482157
NM_214118	path:ssc04650	Natural killer cell mediated cytotoxicity	CSF2	colony stimulating factor 2 (granulocyte-macrophage)//Granulocyte-macrophage colony-stimulating factor					0.715907	0.924395	1.05254	0.482157
NM_213876	path:ssc04062	Chemokine signaling pathway	AMCF-II	alveolar macrophage-derived chemotactic factor-II//Alveolar macrophage chemotactic factor 2					0.720268	0.924395	1.035	0.473394
NM_214214	path:ssc04062	Chemokine signaling pathway	CCL2	chemokine (C-C motif) ligand 2//Monocyte chemoattractant protein 1//C-C motif chemokine 2					0.720268	0.924395	1.035	0.473394
U55858	path:ssc04144	Endocytosis	ADRB3	adrenergic, beta-3-, receptor//Beta 3 adrenergic receptor//Beta-3 adrenergic receptor					0.720497	0.924395	0.492857	0.472935
NM_001159778	path:ssc04514	Cell adhesion molecules (CAMs)	CLDN23	claudin 23//Claudin 23					0.720497	0.924395	0.492857	0.472935
AB085746	path:ssc04145	Phagosome	TLR6	toll-like receptor 6//Toll-like receptor 6					0.720809	0.924395	0.470455	0.472311
XM_001925107	path:ssc04810	Regulation of actin cytoskeleton	LOC100156242	fibroblast growth factor 8-like					0.7256	0.924395	0.425342	0.462753
NM_001044551	path:ssc01100	Metabolic pathways	CKMT2	creatine kinase, mitochondrial 2 (sarcomeric)//Mitochondrial creatine kinase 2					0.863226	1	0.854587	0.21219
XM_001926129	path:ssc01100	Metabolic pathways	PTGS1	prostaglandin-endoperoxide synthase 1 (prostaglandin G/H synthase and cyclooxygenase)//Cyclooxygenase-1					0.863226	1	0.854587	0.21219
XM_001924497	path:ssc01100	Metabolic pathways	LOC100155166	beta-Ala-His dipeptidase-like					0.863226	1	0.854587	0.21219
XM_001926536	path:ssc01100	Metabolic pathways	PLCE1	phospholipase C, epsilon 1//cDNA FLJ75518, highly similar to Homo sapiens phospholipase C epsilon mRNA//cDNA FLJ53141, highly similar to Homo sapiens phospholipase C, epsilon 1 (PLCE1), mRNA//PLCE1 protein//Phospholipase C, epsilon 1//1-phosphatidylinositol-4,5-bisphosphate phosphodiesterase epsilon-1	0	9606	PLCE1		0.863226	1	0.854587	0.21219
XM_001925357	path:ssc01100	Metabolic pathways	LOC100156262	bifunctional 3'-phosphoadenosine 5'-phosphosulfate synthase 2-like					0.863226	1	0.854587	0.21219
FJ436381	path:ssc01100	Metabolic pathways	PPAP2C	phosphatidic acid phosphatase type 2C//Phosphatidic acid phosphatase type 2C isoform 1//Phosphatidic acid phosphatase type 2C isoform 2//Phosphatidic acid phosphatase type 2C isoform 3					0.863226	1	0.854587	0.21219
AY091516	path:ssc01100	Metabolic pathways	CYP2A19	cytochrome P450 2A19//Cytochrome p450 2A6//Coumarin 7-hydroxylase//Cytochorme P450 2A19					0.863226	1	0.854587	0.21219
AY497545	path:ssc01100	Metabolic pathways	HYAL3	hyaluronoglucosaminidase 3//Hyaluronidase-3					0.863226	1	0.854587	0.21219
NM_001025227	path:ssc01100	Metabolic pathways	DCT	dopachrome tautomerase (dopachrome delta-isomerase, tyrosine-related protein 2)//Dopachrome tautomerase//L-dopachrome tautomerase//Dorpachrome tautomerase					0.863226	1	0.854587	0.21219
AB271960	path:ssc04141	Protein processing in endoplasmic reticulum	BCL2	B-cell CLL/lymphoma 2//B-cell leukemia/lymphoma-2-alpha protein//B-cell CLL/lymphoma 2, isoform CRA_b//Apoptosis regulator Bcl-2//BCL2 protein	5e-115	9606	BCL2		1	1	0.597115	0
AB271960	path:ssc04510	Focal adhesion	BCL2	B-cell CLL/lymphoma 2//B-cell leukemia/lymphoma-2-alpha protein//B-cell CLL/lymphoma 2, isoform CRA_b//Apoptosis regulator Bcl-2//BCL2 protein	5e-115	9606	BCL2		1	1	0.739286	0
AB271960	path:ssc04722	Neurotrophin signaling pathway	BCL2	B-cell CLL/lymphoma 2//B-cell leukemia/lymphoma-2-alpha protein//B-cell CLL/lymphoma 2, isoform CRA_b//Apoptosis regulator Bcl-2//BCL2 protein	5e-115	9606	BCL2		1	1	0.646875	0
NM_001123141	path:ssc05416	Viral myocarditis	MYH4	myosin, heavy chain 4, skeletal muscle//Myosin-4					1	1	0.887143	-3.20343e-16
AY072734	path:ssc04510	Focal adhesion	VEGFA	vascular endothelial growth factor A//Vascular endothelial growth factor A					1	1	0.739286	0
EU647217	path:ssc04142	Lysosome	SLC11A2	solute carrier family 11 (proton-coupled divalent metal ion transporters), member 2//Divalent metal ion transporter 1//Divalent metal transporter 1					1	1	0.913235	0
XM_001928533	path:ssc04310	Wnt signaling pathway	DAAM2	dishevelled associated activator of morphogenesis 2//DAAM2 protein//Disheveled-associated activator of morphogenesis 2	0	9606	DAAM2		1	1	0.621	0
XM_001925107	path:ssc05218	Melanoma	LOC100156242	fibroblast growth factor 8-like					1	1	0.940909	1.60171e-16
XM_001925241	path:ssc04120	Ubiquitin mediated proteolysis	RHOBTB1	Rho-related BTB domain containing 1					1	1	0.8625	1.60171e-16
NM_001159778	path:ssc04670	Leukocyte transendothelial migration	CLDN23	claudin 23//Claudin 23					1	1	0.585849	0
NM_001159778	path:ssc05160	Hepatitis C	CLDN23	claudin 23//Claudin 23					1	1	0.9	1.60171e-16
AY572787	path:ssc04350	TGF-beta signaling pathway	TNF	tumor necrosis factor//Tumor necrosis factor alpha					1	1	0.796154	0
NM_214022	path:ssc04350	TGF-beta signaling pathway	TNF	tumor necrosis factor//Tumor necrosis factor alpha					1	1	0.796154	0
AY572787	path:ssc04920	Adipocytokine signaling pathway	TNF	tumor necrosis factor//Tumor necrosis factor alpha					1	1	0.817105	0
NM_214022	path:ssc04920	Adipocytokine signaling pathway	TNF	tumor necrosis factor//Tumor necrosis factor alpha					1	1	0.817105	0
AY572787	path:ssc04612	Antigen processing and presentation	TNF	tumor necrosis factor//Tumor necrosis factor alpha					1	1	0.940909	1.60171e-16
NM_214022	path:ssc04612	Antigen processing and presentation	TNF	tumor necrosis factor//Tumor necrosis factor alpha					1	1	0.940909	1.60171e-16
AY572787	path:ssc05010	Alzheimer's disease	TNF	tumor necrosis factor//Tumor necrosis factor alpha					1	1	0.554464	0
NM_214022	path:ssc05010	Alzheimer's disease	TNF	tumor necrosis factor//Tumor necrosis factor alpha					1	1	0.554464	0
AY572787	path:ssc05160	Hepatitis C	TNF	tumor necrosis factor//Tumor necrosis factor alpha					1	1	0.9	1.60171e-16
NM_214022	path:ssc05160	Hepatitis C	TNF	tumor necrosis factor//Tumor necrosis factor alpha					1	1	0.9	1.60171e-16
AY572787	path:ssc05322	Systemic lupus erythematosus	TNF	tumor necrosis factor//Tumor necrosis factor alpha					1	1	0.705682	0
NM_214022	path:ssc05322	Systemic lupus erythematosus	TNF	tumor necrosis factor//Tumor necrosis factor alpha					1	1	0.705682	0
NM_214285	path:ssc05220	Chronic myeloid leukemia	BCL2L1	BCL2-like 1//Bcl-2-like protein 1					1	1	0.887143	-3.20343e-16
NM_214314	path:ssc04114	Oocyte meiosis	AR	androgen receptor//Androgen receptor					1	1	0.705682	0
DQ008577	path:ssc04540	Gap junction	GUCY1A3	guanylate cyclase 1, soluble, alpha 3//Soluble guanylate cyclase 1 alpha 3					1	1	0.77625	0
NM_001025227	path:ssc04916	Melanogenesis	DCT	dopachrome tautomerase (dopachrome delta-isomerase, tyrosine-related protein 2)//Dopachrome tautomerase//L-dopachrome tautomerase//Dorpachrome tautomerase					1	1	0.757317	0
